# Supplementary material for: Establishing network pharmacology between natural polyphenols and Alzheimer’s disease using bioinformatic tools – An advancement in Alzheimer’s research
Source: Toxicol Rep. 2024 Aug 23;13:101715. doi: 10.1016/j.toxrep.2024.101715 (PMC11402327; doi:10.1016/j.toxrep.2024.101715)
Supplement: Supplementary file 2 — Supplementary material [file mmc10.xlsx]

## Sheet: File 8 (Ranking of genes by Cyt
Top 10 in network Sheet1 ranked by MCC method
Rank	Name	Score
1	BCL2	9710000000000000
2	STAT3	9710000000000000
3	NFKB1	9710000000000000
4	ESR1	9700000000000000
5	CTNNB1	9690000000000000
6	MTOR	9600000000000000
7	AKT1	9590000000000000
8	PTGS2	9050000000000000
9	RELA	8800000000000000
10	EGFR	8710000000000000
