# Supplementary material for: Establishing network pharmacology between natural polyphenols and Alzheimer’s disease using bioinformatic tools – An advancement in Alzheimer’s research
Source: Toxicol Rep. 2024 Aug 23;13:101715. doi: 10.1016/j.toxrep.2024.101715 (PMC11402327; doi:10.1016/j.toxrep.2024.101715)
Supplement: Supplementary file 3 — Supplementary material [file mmc11.xlsx]

## Sheet: BP
Category	Term	Count	%	PValue	Genes	List Total	Pop Hits	Pop Total	Fold Enrichment	Bonferroni	Benjamini	FDR
GOTERM_BP_DIRECT	GO:0006914~autophagy	2	0.985222	0.0202677	ADORA1, ADA	202	2	19734	97.6931	1	0.134745	0.121001
GOTERM_BP_DIRECT	GO:0007249~canonical NF-kappaB signal transduction	2	0.985222	0.0202677	EDNRA, ABL1	202	2	19734	97.6931	1	0.134745	0.121001
GOTERM_BP_DIRECT	GO:0097242~amyloid-beta clearance	2	0.985222	0.0202677	ALOX15, SIRT1	202	2	19734	97.6931	1	0.134745	0.121001
GOTERM_BP_DIRECT	GO:0007613~memory	2	0.985222	0.0202677	ACHE, BCHE	202	2	19734	97.6931	1	0.134745	0.121001
GOTERM_BP_DIRECT	GO:0031644~regulation of nervous system process	3	1.47783	0.000307616	HDAC2, HDAC1, CTNNB1	202	3	19734	97.6931	0.589247	0.00529539	0.00475523
GOTERM_BP_DIRECT	GO:1903426~regulation of reactive oxygen species biosynthetic process	3	1.47783	0.000307616	ACE, MME, ECE1	202	3	19734	97.6931	0.589247	0.00529539	0.00475523
GOTERM_BP_DIRECT	GO:2000310~regulation of NMDA receptor activity	3	1.47783	0.000307616	NTRK2, PLG, PLAT	202	3	19734	97.6931	0.589247	0.00529539	0.00475523
GOTERM_BP_DIRECT	GO:0019229~regulation of vasoconstriction	3	1.47783	0.000611099	NQO1, HSD17B1, TLR9	202	4	19734	73.2698	0.829299	0.00886291	0.00795884
GOTERM_BP_DIRECT	GO:0050890~cognition	3	1.47783	0.000611099	ABCC1, SLC16A1, ABCB1	202	4	19734	73.2698	0.829299	0.00886291	0.00795884
GOTERM_BP_DIRECT	GO:0001974~blood vessel remodeling	4	1.97044	2.0356e-05	NOS2, NOS3, ARG1, NOS1	202	6	19734	65.1287	0.0571707	0.000608704	0.000546613
GOTERM_BP_DIRECT	GO:0051583~dopamine uptake involved in synaptic transmission	4	1.97044	2.0356e-05	DRD2, SLC6A2, SLC6A3, SNCA	202	6	19734	65.1287	0.0571707	0.000608704	0.000546613
GOTERM_BP_DIRECT	GO:0038171~cannabinoid signaling pathway	2	0.985222	0.0302477	CNR2, CNR1	202	3	19734	65.1287	1	0.178888	0.160641
GOTERM_BP_DIRECT	GO:0090042~tubulin deacetylation	2	0.985222	0.0302477	SIRT2, HDAC6	202	3	19734	65.1287	1	0.178888	0.160641
GOTERM_BP_DIRECT	GO:0002730~regulation of dendritic cell cytokine production	2	0.985222	0.0302477	TLR9, TLR4	202	3	19734	65.1287	1	0.178888	0.160641
GOTERM_BP_DIRECT	GO:0051586~positive regulation of dopamine uptake involved in synaptic transmission	2	0.985222	0.0302477	DRD2, DRD4	202	3	19734	65.1287	1	0.178888	0.160641
GOTERM_BP_DIRECT	GO:0060769~positive regulation of epithelial cell proliferation involved in prostate gland development	2	0.985222	0.0302477	AR, CTNNB1	202	3	19734	65.1287	1	0.178888	0.160641
GOTERM_BP_DIRECT	GO:0042867~pyruvate catabolic process	2	0.985222	0.0302477	SLC16A1, SLC16A3	202	3	19734	65.1287	1	0.178888	0.160641
GOTERM_BP_DIRECT	GO:0007249~canonical NF-kappaB signal transduction	2	0.985222	0.0302477	NOS3, HTR2C	202	3	19734	65.1287	1	0.178888	0.160641
GOTERM_BP_DIRECT	GO:0070141~response to UV-A	2	0.985222	0.0302477	AKT1, EGFR	202	3	19734	65.1287	1	0.178888	0.160641
GOTERM_BP_DIRECT	GO:0051612~negative regulation of serotonin uptake	2	0.985222	0.0302477	NOS1, SNCA	202	3	19734	65.1287	1	0.178888	0.160641
GOTERM_BP_DIRECT	GO:0038091~positive regulation of cell proliferation by VEGF-activated platelet derived growth factor receptor signaling pathway	2	0.985222	0.0302477	PDGFRB, VEGFA	202	3	19734	65.1287	1	0.178888	0.160641
GOTERM_BP_DIRECT	GO:2001303~lipoxin A4 biosynthetic process	2	0.985222	0.0302477	ALOX15, ALOX12	202	3	19734	65.1287	1	0.178888	0.160641
GOTERM_BP_DIRECT	GO:0002366~leukocyte activation involved in immune response	2	0.985222	0.0302477	SYK, IL2	202	3	19734	65.1287	1	0.178888	0.160641
GOTERM_BP_DIRECT	GO:0010513~positive regulation of phosphatidylinositol biosynthetic process	2	0.985222	0.0302477	HTR2C, HTR2A	202	3	19734	65.1287	1	0.178888	0.160641
GOTERM_BP_DIRECT	GO:0002679~respiratory burst involved in defense response	2	0.985222	0.0302477	MPO, PIK3CG	202	3	19734	65.1287	1	0.178888	0.160641
GOTERM_BP_DIRECT	GO:0099553~trans-synaptic signaling by endocannabinoid, modulating synaptic transmission	2	0.985222	0.0302477	GRM5, CNR1	202	3	19734	65.1287	1	0.178888	0.160641
GOTERM_BP_DIRECT	GO:0032787~monocarboxylic acid metabolic process	2	0.985222	0.0302477	CYP2C9, CYP1A2	202	3	19734	65.1287	1	0.178888	0.160641
GOTERM_BP_DIRECT	GO:0031281~positive regulation of cyclase activity	2	0.985222	0.0302477	MAPK8, MAPK14	202	3	19734	65.1287	1	0.178888	0.160641
GOTERM_BP_DIRECT	GO:0007208~phospholipase C-activating serotonin receptor signaling pathway	2	0.985222	0.0302477	HTR2C, HTR2A	202	3	19734	65.1287	1	0.178888	0.160641
GOTERM_BP_DIRECT	GO:0046185~aldehyde catabolic process	2	0.985222	0.0302477	ALDH2, AKR1A1	202	3	19734	65.1287	1	0.178888	0.160641
GOTERM_BP_DIRECT	GO:0031399~regulation of protein modification process	2	0.985222	0.0302477	IKBKB, RAF1	202	3	19734	65.1287	1	0.178888	0.160641
GOTERM_BP_DIRECT	GO:0070945~neutrophil-mediated killing of gram-negative bacterium	3	1.47783	0.00101166	DAO, F2, ELANE	202	5	19734	58.6158	0.946454	0.0129641	0.0116417
GOTERM_BP_DIRECT	GO:0031622~positive regulation of fever generation	3	1.47783	0.00101166	CNR1, PTGER3, PTGS2	202	5	19734	58.6158	0.946454	0.0129641	0.0116417
GOTERM_BP_DIRECT	GO:0010656~negative regulation of muscle cell apoptotic process	3	1.47783	0.00101166	PTK2B, ALOX12, IGF1R	202	5	19734	58.6158	0.946454	0.0129641	0.0116417
GOTERM_BP_DIRECT	GO:0060789~hair follicle placode formation	3	1.47783	0.00101166	HDAC2, HDAC1, CTNNB1	202	5	19734	58.6158	0.946454	0.0129641	0.0116417
GOTERM_BP_DIRECT	GO:0031284~positive regulation of guanylate cyclase activity	3	1.47783	0.00101166	NOS2, NOS3, NOS1	202	5	19734	58.6158	0.946454	0.0129641	0.0116417
GOTERM_BP_DIRECT	GO:0038083~peptidyl-tyrosine autophosphorylation	8	3.94089	3.30933e-11	DDR1, LCK, DYRK1A, ABL1, KDR, PTK2B, EGFR, IGF1R	202	14	19734	55.8246	9.57058e-08	5.31699e-09	4.77462e-09
GOTERM_BP_DIRECT	GO:0016098~monoterpenoid metabolic process	4	1.97044	3.53552e-05	CYP2C9, CYP1A2, CYP2C19, CYP3A4	202	7	19734	55.8246	0.0971953	0.000938048	0.000842362
GOTERM_BP_DIRECT	GO:0006706~steroid catabolic process	4	1.97044	3.53552e-05	HSD11B1, STS, CYP1A2, CYP3A4	202	7	19734	55.8246	0.0971953	0.000938048	0.000842362
GOTERM_BP_DIRECT	GO:0043567~regulation of insulin-like growth factor receptor signaling pathway	4	1.97044	5.61434e-05	IGFBP1, IGFBP5, IGFBP3, IGFBP2	202	8	19734	48.8465	0.149874	0.00137599	0.00123563
GOTERM_BP_DIRECT	GO:1901984~negative regulation of protein acetylation	3	1.47783	0.00150732	GSK3B, SIRT1, HDAC6	202	6	19734	48.8465	0.987253	0.0183272	0.0164577
GOTERM_BP_DIRECT	GO:0060056~mammary gland involution	3	1.47783	0.00150732	IGFBP5, CAPN1, NFKB1	202	6	19734	48.8465	0.987253	0.0183272	0.0164577
GOTERM_BP_DIRECT	GO:0035791~platelet-derived growth factor receptor-beta signaling pathway	3	1.47783	0.00150732	PDGFRB, PTPN1, ABL1	202	6	19734	48.8465	0.987253	0.0183272	0.0164577
GOTERM_BP_DIRECT	GO:0042447~hormone catabolic process	3	1.47783	0.00150732	ACE, MME, ECE1	202	6	19734	48.8465	0.987253	0.0183272	0.0164577
GOTERM_BP_DIRECT	GO:1990962~xenobiotic transport across blood-brain barrier	3	1.47783	0.00150732	ABCC1, ABCB1, ABCG2	202	6	19734	48.8465	0.987253	0.0183272	0.0164577
GOTERM_BP_DIRECT	GO:0090258~negative regulation of mitochondrial fission	2	0.985222	0.0401266	PPARG, MAPT	202	4	19734	48.8465	1	0.215699	0.193697
GOTERM_BP_DIRECT	GO:0050922~negative regulation of chemotaxis	2	0.985222	0.0401266	ST6GAL1, ELANE	202	4	19734	48.8465	1	0.215699	0.193697
GOTERM_BP_DIRECT	GO:0034776~response to histamine	2	0.985222	0.0401266	DRD2, DRD4	202	4	19734	48.8465	1	0.215699	0.193697
GOTERM_BP_DIRECT	GO:0002906~negative regulation of mature B cell apoptotic process	2	0.985222	0.0401266	MIF, ADA	202	4	19734	48.8465	1	0.215699	0.193697
GOTERM_BP_DIRECT	GO:0018119~peptidyl-cysteine S-nitrosylation	2	0.985222	0.0401266	NOS2, NOS1	202	4	19734	48.8465	1	0.215699	0.193697
GOTERM_BP_DIRECT	GO:0060571~morphogenesis of an epithelial fold	2	0.985222	0.0401266	AR, EGFR	202	4	19734	48.8465	1	0.215699	0.193697
GOTERM_BP_DIRECT	GO:2000757~negative regulation of peptidyl-lysine acetylation	2	0.985222	0.0401266	HDAC2, SIRT1	202	4	19734	48.8465	1	0.215699	0.193697
GOTERM_BP_DIRECT	GO:1900038~negative regulation of cellular response to hypoxia	2	0.985222	0.0401266	DRD2, NFE2L2	202	4	19734	48.8465	1	0.215699	0.193697
GOTERM_BP_DIRECT	GO:0045759~negative regulation of action potential	2	0.985222	0.0401266	CNR2, CNR1	202	4	19734	48.8465	1	0.215699	0.193697
GOTERM_BP_DIRECT	GO:2000630~positive regulation of miRNA metabolic process	2	0.985222	0.0401266	RELA, NFKB1	202	4	19734	48.8465	1	0.215699	0.193697
GOTERM_BP_DIRECT	GO:2001225~regulation of chloride transport	2	0.985222	0.0401266	ABCB1, CA2	202	4	19734	48.8465	1	0.215699	0.193697
GOTERM_BP_DIRECT	GO:1901475~pyruvate transmembrane transport	2	0.985222	0.0401266	SLC16A1, SLC16A3	202	4	19734	48.8465	1	0.215699	0.193697
GOTERM_BP_DIRECT	GO:0090400~stress-induced premature senescence	2	0.985222	0.0401266	MAPK14, SIRT1	202	4	19734	48.8465	1	0.215699	0.193697
GOTERM_BP_DIRECT	GO:1903378~positive regulation of oxidative stress-induced neuron intrinsic apoptotic signaling pathway	2	0.985222	0.0401266	MMP2, MCL1	202	4	19734	48.8465	1	0.215699	0.193697
GOTERM_BP_DIRECT	GO:0060742~epithelial cell differentiation involved in prostate gland development	2	0.985222	0.0401266	AR, CTNNB1	202	4	19734	48.8465	1	0.215699	0.193697
GOTERM_BP_DIRECT	GO:0033590~response to cobalamin	2	0.985222	0.0401266	RELA, EGFR	202	4	19734	48.8465	1	0.215699	0.193697
GOTERM_BP_DIRECT	GO:0090335~regulation of brown fat cell differentiation	2	0.985222	0.0401266	FTO, SIRT1	202	4	19734	48.8465	1	0.215699	0.193697
GOTERM_BP_DIRECT	GO:0019695~choline metabolic process	2	0.985222	0.0401266	ACHE, BCHE	202	4	19734	48.8465	1	0.215699	0.193697
GOTERM_BP_DIRECT	GO:0071395~cellular response to jasmonic acid stimulus	2	0.985222	0.0401266	AKR1C2, AKR1C4	202	4	19734	48.8465	1	0.215699	0.193697
GOTERM_BP_DIRECT	GO:0070495~negative regulation of thrombin-activated receptor signaling pathway	2	0.985222	0.0401266	MET, SNCA	202	4	19734	48.8465	1	0.215699	0.193697
GOTERM_BP_DIRECT	GO:0097492~sympathetic neuron axon guidance	2	0.985222	0.0401266	EDNRA, ECE1	202	4	19734	48.8465	1	0.215699	0.193697
GOTERM_BP_DIRECT	GO:0071492~cellular response to UV-A	5	2.46305	3.25965e-06	MME, MMP1, MMP2, MMP3, MMP9	202	11	19734	44.4059	0.00938262	0.000142832	0.000128262
GOTERM_BP_DIRECT	GO:0006476~protein deacetylation	5	2.46305	3.25965e-06	HDAC3, HDAC1, SIRT1, SIRT2, HDAC6	202	11	19734	44.4059	0.00938262	0.000142832	0.000128262
GOTERM_BP_DIRECT	GO:0043267~negative regulation of potassium ion transport	4	1.97044	8.35827e-05	NOS3, PTK2B, NOS1, HTR2A	202	9	19734	43.4191	0.214733	0.00190332	0.00170917
GOTERM_BP_DIRECT	GO:0051967~negative regulation of synaptic transmission, glutamatergic	4	1.97044	8.35827e-05	ADORA1, HTR2A, DRD2, DRD4	202	9	19734	43.4191	0.214733	0.00190332	0.00170917
GOTERM_BP_DIRECT	GO:0014909~smooth muscle cell migration	4	1.97044	8.35827e-05	DDR1, PLAU, BCL2, PLAT	202	9	19734	43.4191	0.214733	0.00190332	0.00170917
GOTERM_BP_DIRECT	GO:0048149~behavioral response to ethanol	4	1.97044	8.35827e-05	HDAC2, DRD2, CRHR1, DRD4	202	9	19734	43.4191	0.214733	0.00190332	0.00170917
GOTERM_BP_DIRECT	GO:0035358~regulation of peroxisome proliferator activated receptor signaling pathway	7	3.44828	7.62256e-09	HDAC2, MMP13, CHRNA7, MMP2, MMP3, FYN, MMP9	202	16	19734	42.7407	2.20442e-05	7.34815e-07	6.59859e-07
GOTERM_BP_DIRECT	GO:0034440~lipid oxidation	3	1.47783	0.0020961	ALOX5, ALOX15, ALOX12	202	7	19734	41.8685	0.997685	0.0238658	0.0214314
GOTERM_BP_DIRECT	GO:0010815~bradykinin catabolic process	3	1.47783	0.0020961	ACE, MME, ECE1	202	7	19734	41.8685	0.997685	0.0238658	0.0214314
GOTERM_BP_DIRECT	GO:0045937~positive regulation of phosphate metabolic process	3	1.47783	0.0020961	PDGFRB, FLT4, KDR	202	7	19734	41.8685	0.997685	0.0238658	0.0214314
GOTERM_BP_DIRECT	GO:0031000~response to caffeine	3	1.47783	0.0020961	HDAC2, ADORA2A, PPARG	202	7	19734	41.8685	0.997685	0.0238658	0.0214314
GOTERM_BP_DIRECT	GO:0097018~renal albumin absorption	2	0.985222	0.0499054	EDNRA, COMT	202	5	19734	39.0772	1	0.253204	0.227376
GOTERM_BP_DIRECT	GO:0014063~negative regulation of serotonin secretion	2	0.985222	0.0499054	MAOB, CNR1	202	5	19734	39.0772	1	0.253204	0.227376
GOTERM_BP_DIRECT	GO:0061370~testosterone biosynthetic process	2	0.985222	0.0499054	HSD17B1, CYP19A1	202	5	19734	39.0772	1	0.253204	0.227376
GOTERM_BP_DIRECT	GO:0070857~regulation of bile acid biosynthetic process	2	0.985222	0.0499054	SIRT1, CES1	202	5	19734	39.0772	1	0.253204	0.227376
GOTERM_BP_DIRECT	GO:0046602~regulation of mitotic centrosome separation	2	0.985222	0.0499054	CHEK1, KIF11	202	5	19734	39.0772	1	0.253204	0.227376
GOTERM_BP_DIRECT	GO:0045923~positive regulation of fatty acid metabolic process	2	0.985222	0.0499054	PPARG, PPARA	202	5	19734	39.0772	1	0.253204	0.227376
GOTERM_BP_DIRECT	GO:0031999~negative regulation of fatty acid beta-oxidation	2	0.985222	0.0499054	CNR1, AKT1	202	5	19734	39.0772	1	0.253204	0.227376
GOTERM_BP_DIRECT	GO:0010523~negative regulation of calcium ion transport into cytosol	2	0.985222	0.0499054	BCL2, NOS1	202	5	19734	39.0772	1	0.253204	0.227376
GOTERM_BP_DIRECT	GO:0043243~positive regulation of protein-containing complex disassembly	2	0.985222	0.0499054	INSR, IGF1R	202	5	19734	39.0772	1	0.253204	0.227376
GOTERM_BP_DIRECT	GO:1904539~negative regulation of glycolytic process through fructose-6-phosphate	2	0.985222	0.0499054	PRKACA, PRKACB	202	5	19734	39.0772	1	0.253204	0.227376
GOTERM_BP_DIRECT	GO:1900103~positive regulation of endoplasmic reticulum unfolded protein response	2	0.985222	0.0499054	ERN1, PIK3R1	202	5	19734	39.0772	1	0.253204	0.227376
GOTERM_BP_DIRECT	GO:1901532~regulation of hematopoietic progenitor cell differentiation	2	0.985222	0.0499054	KDR, VEGFA	202	5	19734	39.0772	1	0.253204	0.227376
GOTERM_BP_DIRECT	GO:1990044~protein localization to lipid droplet	2	0.985222	0.0499054	PRKACA, PRKACB	202	5	19734	39.0772	1	0.253204	0.227376
GOTERM_BP_DIRECT	GO:0032310~prostaglandin secretion	2	0.985222	0.0499054	NOS2, PTGS2	202	5	19734	39.0772	1	0.253204	0.227376
GOTERM_BP_DIRECT	GO:0033602~negative regulation of dopamine secretion	2	0.985222	0.0499054	CNR1, DRD2	202	5	19734	39.0772	1	0.253204	0.227376
GOTERM_BP_DIRECT	GO:0007195~adenylate cyclase-inhibiting dopamine receptor signaling pathway	2	0.985222	0.0499054	DRD2, DRD4	202	5	19734	39.0772	1	0.253204	0.227376
GOTERM_BP_DIRECT	GO:0051918~negative regulation of fibrinolysis	5	2.46305	6.95044e-06	PLAU, SERPINE1, PLG, PLAT, F2	202	13	19734	37.5743	0.0199001	0.000251258	0.000225629
GOTERM_BP_DIRECT	GO:0071872~cellular response to epinephrine stimulus	5	2.46305	6.95044e-06	PDE4D, PRKACA, PRKACB, SIRT2, SNCA	202	13	19734	37.5743	0.0199001	0.000251258	0.000225629
GOTERM_BP_DIRECT	GO:0014074~response to purine-containing compound	3	1.47783	0.00277608	ADORA2A, ADORA1, ADA	202	8	19734	36.6349	0.999678	0.0298455	0.0268011
GOTERM_BP_DIRECT	GO:0010757~negative regulation of plasminogen activation	3	1.47783	0.00277608	PLAU, SERPINE1, PLAT	202	8	19734	36.6349	0.999678	0.0298455	0.0268011
GOTERM_BP_DIRECT	GO:0001542~ovulation from ovarian follicle	3	1.47783	0.00277608	NOS3, MMP2, SIRT1	202	8	19734	36.6349	0.999678	0.0298455	0.0268011
GOTERM_BP_DIRECT	GO:0036289~peptidyl-serine autophosphorylation	3	1.47783	0.00277608	ERN1, MAP2K2, DYRK1A	202	8	19734	36.6349	0.999678	0.0298455	0.0268011
GOTERM_BP_DIRECT	GO:0071498~cellular response to fluid shear stress	5	2.46305	9.65309e-06	HDAC3, MMP2, PTK2B, PTGS2, NFE2L2	202	14	19734	34.8904	0.0275308	0.000336346	0.000302037
GOTERM_BP_DIRECT	GO:0042420~dopamine catabolic process	4	1.97044	0.000214017	MAOB, MAOA, COMT, SLC6A3	202	12	19734	32.5644	0.46152	0.00394228	0.00354015
GOTERM_BP_DIRECT	GO:0050435~amyloid-beta metabolic process	4	1.97044	0.000214017	BACE1, ACE, MME, REN	202	12	19734	32.5644	0.46152	0.00394228	0.00354015
GOTERM_BP_DIRECT	GO:0003084~positive regulation of systemic arterial blood pressure	3	1.47783	0.00354537	ACE, AVPR2, ADORA1	202	9	19734	32.5644	0.999965	0.0356014	0.0319699
GOTERM_BP_DIRECT	GO:0042053~regulation of dopamine metabolic process	3	1.47783	0.00354537	HTR1A, SLC6A3, DRD4	202	9	19734	32.5644	0.999965	0.0356014	0.0319699
GOTERM_BP_DIRECT	GO:0007210~serotonin receptor signaling pathway	3	1.47783	0.00354537	HTR1A, HTR2C, HTR2A	202	9	19734	32.5644	0.999965	0.0356014	0.0319699
GOTERM_BP_DIRECT	GO:0050798~activated T cell proliferation	3	1.47783	0.00354537	ABL1, FYN, IL2	202	9	19734	32.5644	0.999965	0.0356014	0.0319699
GOTERM_BP_DIRECT	GO:0042416~dopamine biosynthetic process	3	1.47783	0.00354537	DAO, SLC6A3, SNCA	202	9	19734	32.5644	0.999965	0.0356014	0.0319699
GOTERM_BP_DIRECT	GO:0038133~ERBB2-ERBB3 signaling pathway	3	1.47783	0.00354537	MAP2K2, ERBB2, RAF1	202	9	19734	32.5644	0.999965	0.0356014	0.0319699
GOTERM_BP_DIRECT	GO:0051122~hepoxilin biosynthetic process	3	1.47783	0.00354537	ALOX5, ALOX15, ALOX12	202	9	19734	32.5644	0.999965	0.0356014	0.0319699
GOTERM_BP_DIRECT	GO:0044597~daunorubicin metabolic process	3	1.47783	0.00354537	AKR1A1, AKR1C2, AKR1C4	202	9	19734	32.5644	0.999965	0.0356014	0.0319699
GOTERM_BP_DIRECT	GO:0051712~positive regulation of killing of cells of another organism	2	0.985222	0.059585	SYK, NOS2	202	6	19734	32.5644	1	0.279933	0.251378
GOTERM_BP_DIRECT	GO:0010883~regulation of lipid storage	2	0.985222	0.059585	FTO, SIRT1	202	6	19734	32.5644	1	0.279933	0.251378
GOTERM_BP_DIRECT	GO:0033004~negative regulation of mast cell activation	2	0.985222	0.059585	CNR2, CNR1	202	6	19734	32.5644	1	0.279933	0.251378
GOTERM_BP_DIRECT	GO:0070842~aggresome assembly	2	0.985222	0.059585	VCP, HDAC6	202	6	19734	32.5644	1	0.279933	0.251378
GOTERM_BP_DIRECT	GO:1905477~positive regulation of protein localization to membrane	2	0.985222	0.059585	PIK3CA, FYN	202	6	19734	32.5644	1	0.279933	0.251378
GOTERM_BP_DIRECT	GO:0070257~positive regulation of mucus secretion	2	0.985222	0.059585	PRKCE, EGFR	202	6	19734	32.5644	1	0.279933	0.251378
GOTERM_BP_DIRECT	GO:0034983~peptidyl-lysine deacetylation	2	0.985222	0.059585	SIRT2, HDAC6	202	6	19734	32.5644	1	0.279933	0.251378
GOTERM_BP_DIRECT	GO:0090330~regulation of platelet aggregation	2	0.985222	0.059585	LYN, SYK	202	6	19734	32.5644	1	0.279933	0.251378
GOTERM_BP_DIRECT	GO:1905337~positive regulation of aggrephagy	2	0.985222	0.059585	CSNK2A1, HTT	202	6	19734	32.5644	1	0.279933	0.251378
GOTERM_BP_DIRECT	GO:0070434~positive regulation of nucleotide-binding oligomerization domain containing 2 signaling pathway	2	0.985222	0.059585	TLR4, HSPA1A	202	6	19734	32.5644	1	0.279933	0.251378
GOTERM_BP_DIRECT	GO:0002322~B cell proliferation involved in immune response	2	0.985222	0.059585	ABL1, TLR4	202	6	19734	32.5644	1	0.279933	0.251378
GOTERM_BP_DIRECT	GO:0043457~regulation of cellular respiration	2	0.985222	0.059585	PIK3CA, NOS2	202	6	19734	32.5644	1	0.279933	0.251378
GOTERM_BP_DIRECT	GO:1903038~negative regulation of leukocyte cell-cell adhesion	2	0.985222	0.059585	AKT1, PPARA	202	6	19734	32.5644	1	0.279933	0.251378
GOTERM_BP_DIRECT	GO:0036324~vascular endothelial growth factor receptor-2 signaling pathway	2	0.985222	0.059585	KDR, VEGFA	202	6	19734	32.5644	1	0.279933	0.251378
GOTERM_BP_DIRECT	GO:0046222~aflatoxin metabolic process	2	0.985222	0.059585	CYP1A2, CYP3A4	202	6	19734	32.5644	1	0.279933	0.251378
GOTERM_BP_DIRECT	GO:0042596~fear response	2	0.985222	0.059585	CRHR1, DRD4	202	6	19734	32.5644	1	0.279933	0.251378
GOTERM_BP_DIRECT	GO:0003100~regulation of systemic arterial blood pressure by endothelin	2	0.985222	0.059585	NOS3, ECE1	202	6	19734	32.5644	1	0.279933	0.251378
GOTERM_BP_DIRECT	GO:0010891~negative regulation of sequestering of triglyceride	2	0.985222	0.059585	PPARG, PPARA	202	6	19734	32.5644	1	0.279933	0.251378
GOTERM_BP_DIRECT	GO:0002029~desensitization of G protein-coupled receptor signaling pathway	2	0.985222	0.059585	GRM5, GRK2	202	6	19734	32.5644	1	0.279933	0.251378
GOTERM_BP_DIRECT	GO:0014910~regulation of smooth muscle cell migration	2	0.985222	0.059585	ACE, PLAU	202	6	19734	32.5644	1	0.279933	0.251378
GOTERM_BP_DIRECT	GO:0032229~negative regulation of synaptic transmission, GABAergic	2	0.985222	0.059585	CNR2, ADORA1	202	6	19734	32.5644	1	0.279933	0.251378
GOTERM_BP_DIRECT	GO:0060754~positive regulation of mast cell chemotaxis	2	0.985222	0.059585	PGF, VEGFA	202	6	19734	32.5644	1	0.279933	0.251378
GOTERM_BP_DIRECT	GO:0097398~cellular response to interleukin-17	2	0.985222	0.059585	STAT3, NFKB1	202	6	19734	32.5644	1	0.279933	0.251378
GOTERM_BP_DIRECT	GO:0035655~interleukin-18-mediated signaling pathway	2	0.985222	0.059585	AKT1, PIK3R1	202	6	19734	32.5644	1	0.279933	0.251378
GOTERM_BP_DIRECT	GO:0046321~positive regulation of fatty acid oxidation	2	0.985222	0.059585	PPARG, PPARA	202	6	19734	32.5644	1	0.279933	0.251378
GOTERM_BP_DIRECT	GO:0038084~vascular endothelial growth factor signaling pathway	6	2.95567	1.07989e-06	PIK3CA, FLT4, KDR, RELA, PGF, VEGFA	202	19	19734	30.8504	0.00311817	5.57686e-05	5.00799e-05
GOTERM_BP_DIRECT	GO:0048584~positive regulation of response to stimulus	4	1.97044	0.000276138	PDGFRB, FLT4, KDR, MTOR	202	13	19734	30.0594	0.550087	0.00489932	0.00439957
GOTERM_BP_DIRECT	GO:0018108~peptidyl-tyrosine phosphorylation	15	7.38916	5.43991e-17	LYN, PDGFRB, SYK, FLT4, INSR, DYRK1A, EGFR, CLK1, LCK, ERBB2, KDR, ABL1, PTK2B, FYN, FGFR1	202	50	19734	29.3079	1.57322e-13	3.14644e-14	2.82549e-14
GOTERM_BP_DIRECT	GO:0070633~transepithelial transport	3	1.47783	0.00440209	ABCC1, ABCB1, ABCG2	202	10	19734	29.3079	0.999997	0.0414685	0.0372385
GOTERM_BP_DIRECT	GO:0043583~ear development	3	1.47783	0.00440209	DDR1, BCL2, ECE1	202	10	19734	29.3079	0.999997	0.0414685	0.0372385
GOTERM_BP_DIRECT	GO:0001945~lymph vessel development	3	1.47783	0.00440209	SYK, FLT4, KDR	202	10	19734	29.3079	0.999997	0.0414685	0.0372385
GOTERM_BP_DIRECT	GO:2000273~positive regulation of signaling receptor activity	3	1.47783	0.00440209	HDAC2, HDAC1, HDAC6	202	10	19734	29.3079	0.999997	0.0414685	0.0372385
GOTERM_BP_DIRECT	GO:0070989~oxidative demethylation	3	1.47783	0.00440209	CYP2C9, CYP1A2, CYP3A4	202	10	19734	29.3079	0.999997	0.0414685	0.0372385
GOTERM_BP_DIRECT	GO:0014824~artery smooth muscle contraction	3	1.47783	0.00440209	EDNRA, CD38, HTR2A	202	10	19734	29.3079	0.999997	0.0414685	0.0372385
GOTERM_BP_DIRECT	GO:0014912~negative regulation of smooth muscle cell migration	3	1.47783	0.00440209	IGFBP5, IGFBP3, SERPINE1	202	10	19734	29.3079	0.999997	0.0414685	0.0372385
GOTERM_BP_DIRECT	GO:0044598~doxorubicin metabolic process	3	1.47783	0.00440209	AKR1A1, AKR1C2, AKR1C4	202	10	19734	29.3079	0.999997	0.0414685	0.0372385
GOTERM_BP_DIRECT	GO:0150077~regulation of neuroinflammatory response	3	1.47783	0.00440209	MMP3, PTGS2, MMP9	202	10	19734	29.3079	0.999997	0.0414685	0.0372385
GOTERM_BP_DIRECT	GO:0060397~growth hormone receptor signaling pathway via JAK-STAT	3	1.47783	0.00440209	LYN, PTPN1, STAT3	202	10	19734	29.3079	0.999997	0.0414685	0.0372385
GOTERM_BP_DIRECT	GO:0140115~export across plasma membrane	3	1.47783	0.00440209	ABCC1, ABCB1, ABCG2	202	10	19734	29.3079	0.999997	0.0414685	0.0372385
GOTERM_BP_DIRECT	GO:0071223~cellular response to lipoteichoic acid	3	1.47783	0.00440209	MAPK14, TLR4, RELA	202	10	19734	29.3079	0.999997	0.0414685	0.0372385
GOTERM_BP_DIRECT	GO:2000573~positive regulation of DNA biosynthetic process	5	2.46305	2.24076e-05	PDGFRB, PTK2B, NOX4, HTR2A, VEGFA	202	17	19734	28.7333	0.0627483	0.000661252	0.0005938
GOTERM_BP_DIRECT	GO:2001028~positive regulation of endothelial cell chemotaxis	4	1.97044	0.000348815	KDR, MET, FGFR1, VEGFA	202	14	19734	27.9123	0.635398	0.00583106	0.00523626
GOTERM_BP_DIRECT	GO:0060134~prepulse inhibition	4	1.97044	0.000348815	BACE1, ADORA2A, DRD2, SLC6A3	202	14	19734	27.9123	0.635398	0.00583106	0.00523626
GOTERM_BP_DIRECT	GO:0033120~positive regulation of RNA splicing	4	1.97044	0.000348815	ERN1, DYRK1A, PIK3R1, HSPA1A	202	14	19734	27.9123	0.635398	0.00583106	0.00523626
GOTERM_BP_DIRECT	GO:0015874~norepinephrine transport	2	0.985222	0.0691665	SLC6A2, SLC6A3	202	7	19734	27.9123	1	0.304459	0.273402
GOTERM_BP_DIRECT	GO:0009624~response to nematode	2	0.985222	0.0691665	PTGER2, PTGS2	202	7	19734	27.9123	1	0.304459	0.273402
GOTERM_BP_DIRECT	GO:0022898~regulation of transmembrane transporter activity	2	0.985222	0.0691665	BCL2, SNCA	202	7	19734	27.9123	1	0.304459	0.273402
GOTERM_BP_DIRECT	GO:0003015~heart process	2	0.985222	0.0691665	NOX4, FYN	202	7	19734	27.9123	1	0.304459	0.273402
GOTERM_BP_DIRECT	GO:1905144~response to acetylcholine	2	0.985222	0.0691665	EDNRA, CHRNA7	202	7	19734	27.9123	1	0.304459	0.273402
GOTERM_BP_DIRECT	GO:0032411~positive regulation of transporter activity	2	0.985222	0.0691665	RXRA, PON1	202	7	19734	27.9123	1	0.304459	0.273402
GOTERM_BP_DIRECT	GO:0060736~prostate gland growth	2	0.985222	0.0691665	AR, CYP19A1	202	7	19734	27.9123	1	0.304459	0.273402
GOTERM_BP_DIRECT	GO:0033210~leptin-mediated signaling pathway	2	0.985222	0.0691665	STAT3, SIRT1	202	7	19734	27.9123	1	0.304459	0.273402
GOTERM_BP_DIRECT	GO:0051128~regulation of cellular component organization	2	0.985222	0.0691665	ABL1, MTOR	202	7	19734	27.9123	1	0.304459	0.273402
GOTERM_BP_DIRECT	GO:0021984~adenohypophysis development	2	0.985222	0.0691665	DRD2, SLC6A3	202	7	19734	27.9123	1	0.304459	0.273402
GOTERM_BP_DIRECT	GO:0044321~response to leptin	2	0.985222	0.0691665	STAT3, SIRT1	202	7	19734	27.9123	1	0.304459	0.273402
GOTERM_BP_DIRECT	GO:0000183~rDNA heterochromatin formation	2	0.985222	0.0691665	SIRT1, SIRT2	202	7	19734	27.9123	1	0.304459	0.273402
GOTERM_BP_DIRECT	GO:0060440~trachea formation	2	0.985222	0.0691665	MAP2K2, CTNNB1	202	7	19734	27.9123	1	0.304459	0.273402
GOTERM_BP_DIRECT	GO:0007435~salivary gland morphogenesis	2	0.985222	0.0691665	POLB, EGFR	202	7	19734	27.9123	1	0.304459	0.273402
GOTERM_BP_DIRECT	GO:0036498~IRE1-mediated unfolded protein response	2	0.985222	0.0691665	ERN1, PTPN1	202	7	19734	27.9123	1	0.304459	0.273402
GOTERM_BP_DIRECT	GO:1901331~positive regulation of odontoblast differentiation	2	0.985222	0.0691665	SERPINE1, CTNNB1	202	7	19734	27.9123	1	0.304459	0.273402
GOTERM_BP_DIRECT	GO:0043266~regulation of potassium ion transport	2	0.985222	0.0691665	DRD2, DRD4	202	7	19734	27.9123	1	0.304459	0.273402
GOTERM_BP_DIRECT	GO:1903944~negative regulation of hepatocyte apoptotic process	2	0.985222	0.0691665	PPARA, IGF1R	202	7	19734	27.9123	1	0.304459	0.273402
GOTERM_BP_DIRECT	GO:1990384~hyaloid vascular plexus regression	2	0.985222	0.0691665	DRD2, SLC6A3	202	7	19734	27.9123	1	0.304459	0.273402
GOTERM_BP_DIRECT	GO:0001878~response to yeast	2	0.985222	0.0691665	MPO, ELANE	202	7	19734	27.9123	1	0.304459	0.273402
GOTERM_BP_DIRECT	GO:0042415~norepinephrine metabolic process	2	0.985222	0.0691665	EDNRA, COMT	202	7	19734	27.9123	1	0.304459	0.273402
GOTERM_BP_DIRECT	GO:0051620~norepinephrine uptake	2	0.985222	0.0691665	SLC6A2, SLC6A3	202	7	19734	27.9123	1	0.304459	0.273402
GOTERM_BP_DIRECT	GO:0007198~adenylate cyclase-inhibiting serotonin receptor signaling pathway	2	0.985222	0.0691665	HTR1A, DRD4	202	7	19734	27.9123	1	0.304459	0.273402
GOTERM_BP_DIRECT	GO:0034405~response to fluid shear stress	2	0.985222	0.0691665	NOS3, AKT1	202	7	19734	27.9123	1	0.304459	0.273402
GOTERM_BP_DIRECT	GO:0033554~cellular response to stress	6	2.95567	2.38557e-06	MAPK10, MAPK9, MAPK8, MAPK14, RELA, NFKB1	202	22	19734	26.6436	0.00687533	0.000114984	0.000103255
GOTERM_BP_DIRECT	GO:0071374~cellular response to parathyroid hormone stimulus	3	1.47783	0.00534439	PRKACA, PRKACB, HDAC6	202	11	19734	26.6436	1	0.0482999	0.0433731
GOTERM_BP_DIRECT	GO:0043279~response to alkaloid	3	1.47783	0.00534439	NQO1, BCHE, IGF1R	202	11	19734	26.6436	1	0.0482999	0.0433731
GOTERM_BP_DIRECT	GO:0001963~synaptic transmission, dopaminergic	3	1.47783	0.00534439	ADORA2A, COMT, DRD4	202	11	19734	26.6436	1	0.0482999	0.0433731
GOTERM_BP_DIRECT	GO:0019372~lipoxygenase pathway	3	1.47783	0.00534439	ALOX5, ALOX15, ALOX12	202	11	19734	26.6436	1	0.0482999	0.0433731
GOTERM_BP_DIRECT	GO:0019370~leukotriene biosynthetic process	3	1.47783	0.00534439	SYK, PLA2G1B, ALOX5	202	11	19734	26.6436	1	0.0482999	0.0433731
GOTERM_BP_DIRECT	GO:0043393~regulation of protein binding	3	1.47783	0.00534439	PLK1, PRKACA, PRKACB	202	11	19734	26.6436	1	0.0482999	0.0433731
GOTERM_BP_DIRECT	GO:0097062~dendritic spine maintenance	3	1.47783	0.00534439	INSR, FYN, IGF1R	202	11	19734	26.6436	1	0.0482999	0.0433731
GOTERM_BP_DIRECT	GO:0010887~negative regulation of cholesterol storage	3	1.47783	0.00534439	PPARG, PPARA, CES1	202	11	19734	26.6436	1	0.0482999	0.0433731
GOTERM_BP_DIRECT	GO:1900015~regulation of cytokine production involved in inflammatory response	3	1.47783	0.00534439	NOS2, ALOX5, MAPK14	202	11	19734	26.6436	1	0.0482999	0.0433731
GOTERM_BP_DIRECT	GO:1900034~regulation of cellular response to heat	4	1.97044	0.000432754	GSK3B, MAPT, SIRT1, MTOR	202	15	19734	26.0515	0.714009	0.00687651	0.00617507
GOTERM_BP_DIRECT	GO:0019395~fatty acid oxidation	4	1.97044	0.000432754	ALOX15, PPARG, ALOX12, MAPK14	202	15	19734	26.0515	0.714009	0.00687651	0.00617507
GOTERM_BP_DIRECT	GO:0035994~response to muscle stretch	5	2.46305	3.5914e-05	PIK3CA, RAF1, MAPK14, RELA, NFKB1	202	19	19734	25.7087	0.0986531	0.000940604	0.000844657
GOTERM_BP_DIRECT	GO:0048009~insulin-like growth factor receptor signaling pathway	8	3.94089	2.77862e-08	AR, MAP2K2, IGFBP5, PIK3CA, AKT1, PIK3R1, RAF1, IGF1R	202	32	19734	24.4233	8.03544e-05	2.36346e-06	2.12237e-06
GOTERM_BP_DIRECT	GO:0006809~nitric oxide biosynthetic process	6	2.95567	3.78712e-06	NQO1, NOS2, NOS3, AKT1, NOS1, TLR4	202	24	19734	24.4233	0.0108926	0.00015873	0.000142539
GOTERM_BP_DIRECT	GO:0038095~Fc-epsilon receptor signaling pathway	6	2.95567	3.78712e-06	MAPK10, LYN, IKBKB, MAPK9, MAPK8, SYK	202	24	19734	24.4233	0.0108926	0.00015873	0.000142539
GOTERM_BP_DIRECT	GO:0038096~Fc-gamma receptor signaling pathway involved in phagocytosis	5	2.46305	4.45355e-05	LYN, SYK, PRKCE, ABL1, FYN	202	20	19734	24.4233	0.12085	0.00112979	0.00101455
GOTERM_BP_DIRECT	GO:0042730~fibrinolysis	5	2.46305	4.45355e-05	PLAU, SERPINE1, PLG, PLAT, F2	202	20	19734	24.4233	0.12085	0.00112979	0.00101455
GOTERM_BP_DIRECT	GO:0090399~replicative senescence	4	1.97044	0.000528635	MME, TERT, CHEK1, SERPINE1	202	16	19734	24.4233	0.783294	0.00802852	0.00720957
GOTERM_BP_DIRECT	GO:1904385~cellular response to angiotensin	4	1.97044	0.000528635	RELA, NFKB1, IGF1R, NFE2L2	202	16	19734	24.4233	0.783294	0.00802852	0.00720957
GOTERM_BP_DIRECT	GO:0048148~behavioral response to cocaine	4	1.97044	0.000528635	OPRK1, HTR2A, DRD2, DRD4	202	16	19734	24.4233	0.783294	0.00802852	0.00720957
GOTERM_BP_DIRECT	GO:0097267~omega-hydroxylase P450 pathway	3	1.47783	0.00637046	CYP2C9, CYP1A2, CYP2C19	202	12	19734	24.4233	1	0.0546688	0.0490923
GOTERM_BP_DIRECT	GO:0043276~anoikis	3	1.47783	0.00637046	PIK3CA, AKT1, MTOR	202	12	19734	24.4233	1	0.0546688	0.0490923
GOTERM_BP_DIRECT	GO:0007263~nitric oxide mediated signal transduction	3	1.47783	0.00637046	NOS2, NOS3, NOS1	202	12	19734	24.4233	1	0.0546688	0.0490923
GOTERM_BP_DIRECT	GO:0050927~positive regulation of positive chemotaxis	3	1.47783	0.00637046	KDR, F3, VEGFA	202	12	19734	24.4233	1	0.0546688	0.0490923
GOTERM_BP_DIRECT	GO:0030518~nuclear receptor-mediated steroid hormone signaling pathway	3	1.47783	0.00637046	ESRRA, AR, ESR1	202	12	19734	24.4233	1	0.0546688	0.0490923
GOTERM_BP_DIRECT	GO:0051926~negative regulation of calcium ion transport	3	1.47783	0.00637046	NOS3, NOS1, PTGS2	202	12	19734	24.4233	1	0.0546688	0.0490923
GOTERM_BP_DIRECT	GO:0098815~modulation of excitatory postsynaptic potential	2	0.985222	0.0786508	APP, CHRNA7	202	8	19734	24.4233	1	0.331572	0.297749
GOTERM_BP_DIRECT	GO:0010760~negative regulation of macrophage chemotaxis	2	0.985222	0.0786508	MIF, CYP19A1	202	8	19734	24.4233	1	0.331572	0.297749
GOTERM_BP_DIRECT	GO:0038110~interleukin-2-mediated signaling pathway	2	0.985222	0.0786508	STAT3, IL2	202	8	19734	24.4233	1	0.331572	0.297749
GOTERM_BP_DIRECT	GO:0050996~positive regulation of lipid catabolic process	2	0.985222	0.0786508	PRKCE, ADORA1	202	8	19734	24.4233	1	0.331572	0.297749
GOTERM_BP_DIRECT	GO:0061044~negative regulation of vascular wound healing	2	0.985222	0.0786508	ALOX5, SERPINE1	202	8	19734	24.4233	1	0.331572	0.297749
GOTERM_BP_DIRECT	GO:0002674~negative regulation of acute inflammatory response	2	0.985222	0.0786508	ADORA1, PPARG	202	8	19734	24.4233	1	0.331572	0.297749
GOTERM_BP_DIRECT	GO:2000272~negative regulation of signaling receptor activity	2	0.985222	0.0786508	PPARG, PPARA	202	8	19734	24.4233	1	0.331572	0.297749
GOTERM_BP_DIRECT	GO:0038134~ERBB2-EGFR signaling pathway	2	0.985222	0.0786508	ERBB2, EGFR	202	8	19734	24.4233	1	0.331572	0.297749
GOTERM_BP_DIRECT	GO:0007077~mitotic nuclear membrane disassembly	2	0.985222	0.0786508	PLK1, CDK1	202	8	19734	24.4233	1	0.331572	0.297749
GOTERM_BP_DIRECT	GO:1904045~cellular response to aldosterone	2	0.985222	0.0786508	ACE, IGF1R	202	8	19734	24.4233	1	0.331572	0.297749
GOTERM_BP_DIRECT	GO:0060336~negative regulation of type II interferon-mediated signaling pathway	2	0.985222	0.0786508	ARG1, PPARG	202	8	19734	24.4233	1	0.331572	0.297749
GOTERM_BP_DIRECT	GO:0009743~response to carbohydrate	2	0.985222	0.0786508	LYN, NQO1	202	8	19734	24.4233	1	0.331572	0.297749
GOTERM_BP_DIRECT	GO:0010544~negative regulation of platelet activation	2	0.985222	0.0786508	NOS3, F2	202	8	19734	24.4233	1	0.331572	0.297749
GOTERM_BP_DIRECT	GO:2000270~negative regulation of fibroblast apoptotic process	2	0.985222	0.0786508	PIK3CA, PIK3CG	202	8	19734	24.4233	1	0.331572	0.297749
GOTERM_BP_DIRECT	GO:0001973~G protein-coupled adenosine receptor signaling pathway	2	0.985222	0.0786508	ADORA2A, ADORA1	202	8	19734	24.4233	1	0.331572	0.297749
GOTERM_BP_DIRECT	GO:0110076~negative regulation of ferroptosis	2	0.985222	0.0786508	NQO1, NFE2L2	202	8	19734	24.4233	1	0.331572	0.297749
GOTERM_BP_DIRECT	GO:0060740~prostate gland epithelium morphogenesis	2	0.985222	0.0786508	AR, MMP2	202	8	19734	24.4233	1	0.331572	0.297749
GOTERM_BP_DIRECT	GO:0046632~alpha-beta T cell differentiation	2	0.985222	0.0786508	ABL1, ADA	202	8	19734	24.4233	1	0.331572	0.297749
GOTERM_BP_DIRECT	GO:0001659~temperature homeostasis	5	2.46305	5.4577e-05	FTO, STAT3, ADORA1, HTR2A, DRD2	202	21	19734	23.2603	0.146015	0.00134903	0.00121142
GOTERM_BP_DIRECT	GO:0042759~long-chain fatty acid biosynthetic process	5	2.46305	5.4577e-05	CYP2C9, ALOX5, ALOX15, CYP1A2, CYP3A4	202	21	19734	23.2603	0.146015	0.00134903	0.00121142
GOTERM_BP_DIRECT	GO:0042448~progesterone metabolic process	4	1.97044	0.000637112	CYP1A2, AKR1C2, AKR1C4, CYP17A1	202	17	19734	22.9866	0.841677	0.00916123	0.00822674
GOTERM_BP_DIRECT	GO:0033628~regulation of cell adhesion mediated by integrin	3	1.47783	0.00747852	LYN, PLAU, PIK3CG	202	13	19734	22.5446	1	0.0625083	0.0561322
GOTERM_BP_DIRECT	GO:0043568~positive regulation of insulin-like growth factor receptor signaling pathway	3	1.47783	0.00747852	AR, IGFBP5, IGFBP3	202	13	19734	22.5446	1	0.0625083	0.0561322
GOTERM_BP_DIRECT	GO:0031401~positive regulation of protein modification process	3	1.47783	0.00747852	PDGFRB, FLT4, KDR	202	13	19734	22.5446	1	0.0625083	0.0561322
GOTERM_BP_DIRECT	GO:0061029~eyelid development in camera-type eye	3	1.47783	0.00747852	HDAC2, HDAC1, EGFR	202	13	19734	22.5446	1	0.0625083	0.0561322
GOTERM_BP_DIRECT	GO:1904645~response to amyloid-beta	3	1.47783	0.00747852	MME, INSR, IGF1R	202	13	19734	22.5446	1	0.0625083	0.0561322
GOTERM_BP_DIRECT	GO:0070254~mucus secretion	3	1.47783	0.00747852	PRKCE, ADORA1, ADA	202	13	19734	22.5446	1	0.0625083	0.0561322
GOTERM_BP_DIRECT	GO:0001952~regulation of cell-matrix adhesion	3	1.47783	0.00747852	DDR1, BCL2, PIK3CB	202	13	19734	22.5446	1	0.0625083	0.0561322
GOTERM_BP_DIRECT	GO:0045907~positive regulation of vasoconstriction	7	3.44828	6.17052e-07	ACE, AVPR2, ABL1, CD38, HTR2A, PTGS2, EGFR	202	31	19734	22.0597	0.00178292	3.44199e-05	3.09089e-05
GOTERM_BP_DIRECT	GO:0048010~vascular endothelial growth factor receptor signaling pathway	7	3.44828	6.17052e-07	FLT4, KDR, PTK2B, FYN, MAPK14, PGF, VEGFA	202	31	19734	22.0597	0.00178292	3.44199e-05	3.09089e-05
GOTERM_BP_DIRECT	GO:1904646~cellular response to amyloid-beta	10	4.92611	6.36457e-10	BACE1, NGFR, GSK3B, APP, GRM5, ABCC1, PARP1, FYN, TLR4, IGF1R	202	45	19734	21.7096	1.84063e-06	8.76492e-08	7.87085e-08
GOTERM_BP_DIRECT	GO:0001975~response to amphetamine	8	3.94089	6.6577e-08	EDNRA, HDAC2, CNR2, ADORA2A, COMT, DRD2, DRD4, HDAC6	202	36	19734	21.7096	0.000192522	4.93694e-06	4.43334e-06
GOTERM_BP_DIRECT	GO:0048143~astrocyte activation	4	1.97044	0.000758818	APP, ADORA2A, MAPT, EGFR	202	18	19734	21.7096	0.888679	0.0103514	0.00929552
GOTERM_BP_DIRECT	GO:0060749~mammary gland alveolus development	4	1.97044	0.000758818	DDR1, AR, ESR1, VEGFA	202	18	19734	21.7096	0.888679	0.0103514	0.00929552
GOTERM_BP_DIRECT	GO:0071380~cellular response to prostaglandin E stimulus	4	1.97044	0.000758818	PTGER2, PRKCE, AKT1, PPARG	202	18	19734	21.7096	0.888679	0.0103514	0.00929552
GOTERM_BP_DIRECT	GO:0070613~regulation of protein processing	2	0.985222	0.088039	PRKACA, PRKACB	202	9	19734	21.7096	1	0.352501	0.316544
GOTERM_BP_DIRECT	GO:0015844~monoamine transport	2	0.985222	0.088039	SLC6A2, SLC6A3	202	9	19734	21.7096	1	0.352501	0.316544
GOTERM_BP_DIRECT	GO:0002003~angiotensin maturation	2	0.985222	0.088039	ACE, REN	202	9	19734	21.7096	1	0.352501	0.316544
GOTERM_BP_DIRECT	GO:0009913~epidermal cell differentiation	2	0.985222	0.088039	HDAC2, HDAC1	202	9	19734	21.7096	1	0.352501	0.316544
GOTERM_BP_DIRECT	GO:0019371~cyclooxygenase pathway	2	0.985222	0.088039	PTGS2, PTGS1	202	9	19734	21.7096	1	0.352501	0.316544
GOTERM_BP_DIRECT	GO:0051901~positive regulation of mitochondrial depolarization	2	0.985222	0.088039	PARP1, KDR	202	9	19734	21.7096	1	0.352501	0.316544
GOTERM_BP_DIRECT	GO:0010224~response to UV-B	2	0.985222	0.088039	BCL2, RELA	202	9	19734	21.7096	1	0.352501	0.316544
GOTERM_BP_DIRECT	GO:0034205~amyloid-beta formation	2	0.985222	0.088039	BACE1, DYRK1A	202	9	19734	21.7096	1	0.352501	0.316544
GOTERM_BP_DIRECT	GO:0060346~bone trabecula formation	2	0.985222	0.088039	MMP2, VEGFA	202	9	19734	21.7096	1	0.352501	0.316544
GOTERM_BP_DIRECT	GO:1901844~regulation of cell communication by electrical coupling involved in cardiac conduction	2	0.985222	0.088039	PDE4D, CALM1	202	9	19734	21.7096	1	0.352501	0.316544
GOTERM_BP_DIRECT	GO:0035357~peroxisome proliferator activated receptor signaling pathway	2	0.985222	0.088039	RXRA, PPARG	202	9	19734	21.7096	1	0.352501	0.316544
GOTERM_BP_DIRECT	GO:1903351~cellular response to dopamine	2	0.985222	0.088039	HDAC2, ABL1	202	9	19734	21.7096	1	0.352501	0.316544
GOTERM_BP_DIRECT	GO:0042756~drinking behavior	2	0.985222	0.088039	REN, DRD2	202	9	19734	21.7096	1	0.352501	0.316544
GOTERM_BP_DIRECT	GO:2000052~positive regulation of non-canonical Wnt signaling pathway	2	0.985222	0.088039	CSNK1D, CSNK1E	202	9	19734	21.7096	1	0.352501	0.316544
GOTERM_BP_DIRECT	GO:0071316~cellular response to nicotine	2	0.985222	0.088039	RELA, NFKB1	202	9	19734	21.7096	1	0.352501	0.316544
GOTERM_BP_DIRECT	GO:0016241~regulation of macroautophagy	2	0.985222	0.088039	ALOX5, SNCA	202	9	19734	21.7096	1	0.352501	0.316544
GOTERM_BP_DIRECT	GO:0060385~axonogenesis involved in innervation	2	0.985222	0.088039	EDNRA, ECE1	202	9	19734	21.7096	1	0.352501	0.316544
GOTERM_BP_DIRECT	GO:0019674~NAD metabolic process	2	0.985222	0.088039	CD38, KMO	202	9	19734	21.7096	1	0.352501	0.316544
GOTERM_BP_DIRECT	GO:0061042~vascular wound healing	2	0.985222	0.088039	KDR, VEGFA	202	9	19734	21.7096	1	0.352501	0.316544
GOTERM_BP_DIRECT	GO:0002070~epithelial cell maturation	2	0.985222	0.088039	KDR, VEGFA	202	9	19734	21.7096	1	0.352501	0.316544
GOTERM_BP_DIRECT	GO:0060484~lung-associated mesenchyme development	2	0.985222	0.088039	CTNNB1, FGFR1	202	9	19734	21.7096	1	0.352501	0.316544
GOTERM_BP_DIRECT	GO:0090037~positive regulation of protein kinase C signaling	2	0.985222	0.088039	FLT4, VEGFA	202	9	19734	21.7096	1	0.352501	0.316544
GOTERM_BP_DIRECT	GO:0002686~negative regulation of leukocyte migration	2	0.985222	0.088039	ADORA1, ADA	202	9	19734	21.7096	1	0.352501	0.316544
GOTERM_BP_DIRECT	GO:0033674~positive regulation of kinase activity	12	5.91133	7.52547e-12	PDGFRB, DDR1, NTRK2, FLT4, INSR, ERBB2, KDR, MET, EGFR, DRD4, FGFR1, IGF1R	202	55	19734	21.3149	2.17635e-08	1.45091e-09	1.30291e-09
GOTERM_BP_DIRECT	GO:0042178~xenobiotic catabolic process	5	2.46305	7.94703e-05	CYP2C9, CYP1A2, NOS1, CYP2C19, CYP3A4	202	23	19734	21.2376	0.205337	0.00186852	0.00167792
GOTERM_BP_DIRECT	GO:1900273~positive regulation of long-term synaptic potentiation	5	2.46305	7.94703e-05	APP, ADORA2A, MME, CHRNA7, DRD2	202	23	19734	21.2376	0.205337	0.00186852	0.00167792
GOTERM_BP_DIRECT	GO:0035094~response to nicotine	9	4.4335	8.83796e-09	HDAC2, CNR1, CHRNA7, MMP2, BCL2, OPRK1, DRD2, SLC6A3, IGF1R	202	42	19734	20.9342	2.5559e-05	8.24496e-07	7.40393e-07
GOTERM_BP_DIRECT	GO:0051279~regulation of release of sequestered calcium ion into cytosol	3	1.47783	0.00866681	LYN, PRKCE, PTK2B	202	14	19734	20.9342	1	0.0704056	0.0632239
GOTERM_BP_DIRECT	GO:0048771~tissue remodeling	3	1.47783	0.00866681	MMP2, PLG, F2	202	14	19734	20.9342	1	0.0704056	0.0632239
GOTERM_BP_DIRECT	GO:1900272~negative regulation of long-term synaptic potentiation	3	1.47783	0.00866681	APP, ADORA1, ABL1	202	14	19734	20.9342	1	0.0704056	0.0632239
GOTERM_BP_DIRECT	GO:0032516~positive regulation of phosphoprotein phosphatase activity	3	1.47783	0.00866681	PDGFRB, CALM1, MTOR	202	14	19734	20.9342	1	0.0704056	0.0632239
GOTERM_BP_DIRECT	GO:1902176~negative regulation of oxidative stress-induced intrinsic apoptotic signaling pathway	4	1.97044	0.000894363	AKT1, FYN, SIRT1, NFE2L2	202	19	19734	20.567	0.924804	0.0118105	0.0106058
GOTERM_BP_DIRECT	GO:2000811~negative regulation of anoikis	4	1.97044	0.000894363	NTRK2, PIK3CA, BCL2, MCL1	202	19	19734	20.567	0.924804	0.0118105	0.0106058
GOTERM_BP_DIRECT	GO:0060314~regulation of ryanodine-sensitive calcium-release channel activity	4	1.97044	0.000894363	NOS1, CALM1, PRKACA, PRKACB	202	19	19734	20.567	0.924804	0.0118105	0.0106058
GOTERM_BP_DIRECT	GO:0040014~regulation of multicellular organism growth	5	2.46305	9.4607e-05	FTO, APP, HDAC3, PIK3CA, STAT3	202	24	19734	20.3527	0.239376	0.00208858	0.00187553
GOTERM_BP_DIRECT	GO:0045776~negative regulation of blood pressure	6	2.95567	1.01521e-05	NOS2, CNR1, NOS3, NOS1, DRD2, PPARA	202	29	19734	20.2124	0.0289332	0.00034541	0.000310176
GOTERM_BP_DIRECT	GO:0014044~Schwann cell development	3	1.47783	0.00993358	MAP2K2, ERBB2, RAF1	202	15	19734	19.5386	1	0.0772256	0.0693482
GOTERM_BP_DIRECT	GO:0051000~positive regulation of nitric-oxide synthase activity	3	1.47783	0.00993358	TERT, AKT1, ESR1	202	15	19734	19.5386	1	0.0772256	0.0693482
GOTERM_BP_DIRECT	GO:1901386~negative regulation of voltage-gated calcium channel activity	3	1.47783	0.00993358	DRD2, CRHR1, DRD4	202	15	19734	19.5386	1	0.0772256	0.0693482
GOTERM_BP_DIRECT	GO:0050966~detection of mechanical stimulus involved in sensory perception of pain	3	1.47783	0.00993358	BACE1, FYN, HTR2A	202	15	19734	19.5386	1	0.0772256	0.0693482
GOTERM_BP_DIRECT	GO:1902287~semaphorin-plexin signaling pathway involved in axon guidance	3	1.47783	0.00993358	EDNRA, ECE1, MET	202	15	19734	19.5386	1	0.0772256	0.0693482
GOTERM_BP_DIRECT	GO:0043518~negative regulation of DNA damage response, signal transduction by p53 class mediator	3	1.47783	0.00993358	DYRK1A, MIF, SIRT1	202	15	19734	19.5386	1	0.0772256	0.0693482
GOTERM_BP_DIRECT	GO:0051412~response to corticosterone	3	1.47783	0.00993358	MAOB, COMT, HDAC6	202	15	19734	19.5386	1	0.0772256	0.0693482
GOTERM_BP_DIRECT	GO:0010039~response to iron ion	3	1.47783	0.00993358	BCL2, DRD2, SLC6A3	202	15	19734	19.5386	1	0.0772256	0.0693482
GOTERM_BP_DIRECT	GO:0016242~negative regulation of macroautophagy	3	1.47783	0.00993358	PIK3CA, AKT1, MTOR	202	15	19734	19.5386	1	0.0772256	0.0693482
GOTERM_BP_DIRECT	GO:0003376~sphingosine-1-phosphate receptor signaling pathway	3	1.47783	0.00993358	AKT1, PIK3CB, PIK3CG	202	15	19734	19.5386	1	0.0772256	0.0693482
GOTERM_BP_DIRECT	GO:1902166~negative regulation of intrinsic apoptotic signaling pathway in response to DNA damage by p53 class mediator	3	1.47783	0.00993358	BCL2, MIF, SIRT1	202	15	19734	19.5386	1	0.0772256	0.0693482
GOTERM_BP_DIRECT	GO:0060259~regulation of feeding behavior	2	0.985222	0.097332	CNR1, STAT3	202	10	19734	19.5386	1	0.377831	0.33929
GOTERM_BP_DIRECT	GO:1990416~cellular response to brain-derived neurotrophic factor stimulus	2	0.985222	0.097332	NTRK2, MAPT	202	10	19734	19.5386	1	0.377831	0.33929
GOTERM_BP_DIRECT	GO:2000810~regulation of bicellular tight junction assembly	2	0.985222	0.097332	PRKACA, PRKACB	202	10	19734	19.5386	1	0.377831	0.33929
GOTERM_BP_DIRECT	GO:0051248~negative regulation of protein metabolic process	2	0.985222	0.097332	MIF, NFKB1	202	10	19734	19.5386	1	0.377831	0.33929
GOTERM_BP_DIRECT	GO:0060080~inhibitory postsynaptic potential	2	0.985222	0.097332	ADORA2A, DRD4	202	10	19734	19.5386	1	0.377831	0.33929
GOTERM_BP_DIRECT	GO:0070431~nucleotide-binding oligomerization domain containing 2 signaling pathway	2	0.985222	0.097332	TLR4, RELA	202	10	19734	19.5386	1	0.377831	0.33929
GOTERM_BP_DIRECT	GO:1904179~positive regulation of adipose tissue development	2	0.985222	0.097332	PPARG, SIRT1	202	10	19734	19.5386	1	0.377831	0.33929
GOTERM_BP_DIRECT	GO:0034380~high-density lipoprotein particle assembly	2	0.985222	0.097332	PRKACA, PRKACB	202	10	19734	19.5386	1	0.377831	0.33929
GOTERM_BP_DIRECT	GO:0032886~regulation of microtubule-based process	2	0.985222	0.097332	GSK3B, ERBB2	202	10	19734	19.5386	1	0.377831	0.33929
GOTERM_BP_DIRECT	GO:0071394~cellular response to testosterone stimulus	2	0.985222	0.097332	AR, IGF1R	202	10	19734	19.5386	1	0.377831	0.33929
GOTERM_BP_DIRECT	GO:0006915~apoptotic process	2	0.985222	0.097332	DAPK1, CAPN1	202	10	19734	19.5386	1	0.377831	0.33929
GOTERM_BP_DIRECT	GO:2000048~negative regulation of cell-cell adhesion mediated by cadherin	2	0.985222	0.097332	PLG, VEGFA	202	10	19734	19.5386	1	0.377831	0.33929
GOTERM_BP_DIRECT	GO:0032835~glomerulus development	2	0.985222	0.097332	BCL2, COMT	202	10	19734	19.5386	1	0.377831	0.33929
GOTERM_BP_DIRECT	GO:0043278~response to morphine	2	0.985222	0.097332	PRKCE, DRD2	202	10	19734	19.5386	1	0.377831	0.33929
GOTERM_BP_DIRECT	GO:0086100~endothelin receptor signaling pathway	2	0.985222	0.097332	EDNRA, PTK2B	202	10	19734	19.5386	1	0.377831	0.33929
GOTERM_BP_DIRECT	GO:0046638~positive regulation of alpha-beta T cell differentiation	2	0.985222	0.097332	SYK, ADA	202	10	19734	19.5386	1	0.377831	0.33929
GOTERM_BP_DIRECT	GO:0007567~parturition	2	0.985222	0.097332	MMP2, CRHR1	202	10	19734	19.5386	1	0.377831	0.33929
GOTERM_BP_DIRECT	GO:0042752~regulation of circadian rhythm	13	6.40394	3.29276e-12	GSK3B, HDAC3, CSNK1D, CSNK1E, MTOR, MAPK10, MAPK9, MAPK8, HNF4A, CDK1, PPARG, PPARA, DRD4	202	67	19734	18.9554	9.52281e-09	7.32511e-10	6.57791e-10
GOTERM_BP_DIRECT	GO:0051247~positive regulation of protein metabolic process	5	2.46305	0.000131	APP, MAPK8, CHRNA7, AKT1, MTOR	202	26	19734	18.7871	0.31537	0.00273991	0.00246043
GOTERM_BP_DIRECT	GO:0050900~leukocyte migration	5	2.46305	0.000131	LYN, LCK, ADORA1, FYN, ADA	202	26	19734	18.7871	0.31537	0.00273991	0.00246043
GOTERM_BP_DIRECT	GO:0045722~positive regulation of gluconeogenesis	4	1.97044	0.00120929	PPARA, PRKACA, SIRT1, PRKACB	202	21	19734	18.6082	0.969784	0.0152055	0.0136545
GOTERM_BP_DIRECT	GO:0099170~postsynaptic modulation of chemical synaptic transmission	4	1.97044	0.00120929	PTK2B, DRD2, PRKACA, PRKACB	202	21	19734	18.6082	0.969784	0.0152055	0.0136545
GOTERM_BP_DIRECT	GO:0031641~regulation of myelination	4	1.97044	0.00120929	CTNNB1, AKT1, SIRT2, MTOR	202	21	19734	18.6082	0.969784	0.0152055	0.0136545
GOTERM_BP_DIRECT	GO:0099171~presynaptic modulation of chemical synaptic transmission	6	2.95567	1.67932e-05	BACE1, NGFR, GSK3B, ADORA2A, HTR2A, DRD2	202	32	19734	18.3175	0.047406	0.000545686	0.000490023
GOTERM_BP_DIRECT	GO:0048169~regulation of long-term neuronal synaptic plasticity	3	1.47783	0.0112771	APP, DRD2, SNCA	202	16	19734	18.3175	1	0.0851528	0.0764667
GOTERM_BP_DIRECT	GO:0019430~removal of superoxide radicals	3	1.47783	0.0112771	NQO1, NOS3, MPO	202	16	19734	18.3175	1	0.0851528	0.0764667
GOTERM_BP_DIRECT	GO:0002755~MyD88-dependent toll-like receptor signaling pathway	3	1.47783	0.0112771	IKBKB, TLR9, TLR4	202	16	19734	18.3175	1	0.0851528	0.0764667
GOTERM_BP_DIRECT	GO:0032230~positive regulation of synaptic transmission, GABAergic	3	1.47783	0.0112771	ADORA2A, CA2, PRKCE	202	16	19734	18.3175	1	0.0851528	0.0764667
GOTERM_BP_DIRECT	GO:0051146~striated muscle cell differentiation	3	1.47783	0.0112771	IGFBP5, AKT1, MAPK14	202	16	19734	18.3175	1	0.0851528	0.0764667
GOTERM_BP_DIRECT	GO:0048661~positive regulation of smooth muscle cell proliferation	10	4.92611	3.52914e-09	PDGFRB, PIK3CA, HDAC1, AKT1, PIK3R1, PTGS2, TLR4, EGFR, ELANE, IGF1R	202	54	19734	18.0913	1.02062e-05	3.7801e-07	3.39451e-07
GOTERM_BP_DIRECT	GO:0050482~arachidonic acid secretion	5	2.46305	0.000152562	ACE, PLA2G1B, PLA2G2A, DRD2, DRD4	202	27	19734	18.0913	0.356764	0.00300143	0.00269527
GOTERM_BP_DIRECT	GO:0010875~positive regulation of cholesterol efflux	5	2.46305	0.000152562	RXRA, PON1, PPARG, SIRT1, CES1	202	27	19734	18.0913	0.356764	0.00300143	0.00269527
GOTERM_BP_DIRECT	GO:0050850~positive regulation of calcium-mediated signaling	7	3.44828	2.18036e-06	PDGFRB, APP, GRM5, SYK, HTR2C, PRKACA, ADA	202	38	19734	17.9961	0.00628578	0.000108717	9.76276e-05
GOTERM_BP_DIRECT	GO:0043406~positive regulation of MAP kinase activity	10	4.92611	4.18274e-09	PDGFRB, PLA2G1B, INSR, ERBB2, TLR4, EGFR, DRD4, ELANE, PIK3CG, FGFR1	202	55	19734	17.7624	1.20964e-05	4.32017e-07	3.87949e-07
GOTERM_BP_DIRECT	GO:0035924~cellular response to vascular endothelial growth factor stimulus	6	2.95567	1.96291e-05	ERN1, FLT4, KDR, AKT1, MAPK14, VEGFA	202	33	19734	17.7624	0.0551866	0.000608704	0.000546613
GOTERM_BP_DIRECT	GO:0006693~prostaglandin metabolic process	4	1.97044	0.00138978	AKR1C2, AKR1C4, COMT, CES2	202	22	19734	17.7624	0.982084	0.0173244	0.0155572
GOTERM_BP_DIRECT	GO:1902894~negative regulation of miRNA transcription	5	2.46305	0.000176578	PPARG, PPARA, ESR1, RELA, VEGFA	202	28	19734	17.4452	0.399929	0.00340442	0.00305715
GOTERM_BP_DIRECT	GO:0031663~lipopolysaccharide-mediated signaling pathway	6	2.95567	2.28239e-05	LYN, NOS3, PRKCE, AKT1, MAPK14, TLR4	202	34	19734	17.24	0.0638762	0.000666736	0.000598725
GOTERM_BP_DIRECT	GO:0042325~regulation of phosphorylation	3	1.47783	0.0126958	IKBKB, RAF1, SIRT2	202	17	19734	17.24	1	0.0941444	0.0845411
GOTERM_BP_DIRECT	GO:0030194~positive regulation of blood coagulation	3	1.47783	0.0126958	SERPINE1, F2, NFE2L2	202	17	19734	17.24	1	0.0941444	0.0845411
GOTERM_BP_DIRECT	GO:0044342~type B pancreatic cell proliferation	3	1.47783	0.0126958	IGFBP5, IGFBP3, RAF1	202	17	19734	17.24	1	0.0941444	0.0845411
GOTERM_BP_DIRECT	GO:0055093~response to hyperoxia	3	1.47783	0.0126958	POLB, HDAC2, MMP2	202	17	19734	17.24	1	0.0941444	0.0845411
GOTERM_BP_DIRECT	GO:0042770~signal transduction in response to DNA damage	3	1.47783	0.0126958	CHEK1, ABL1, MAPK14	202	17	19734	17.24	1	0.0941444	0.0845411
GOTERM_BP_DIRECT	GO:1900182~positive regulation of protein localization to nucleus	7	3.44828	2.9806e-06	NGFR, PARP1, PLK1, CDK1, AKT1, FYN, F2	202	40	19734	17.0963	0.00858286	0.000134686	0.000120947
GOTERM_BP_DIRECT	GO:0036120~cellular response to platelet-derived growth factor stimulus	4	1.97044	0.00158633	PDGFRB, HDAC1, FYN, TLR4	202	23	19734	16.9901	0.98986	0.0188793	0.0169535
GOTERM_BP_DIRECT	GO:0050730~regulation of peptidyl-tyrosine phosphorylation	4	1.97044	0.00158633	APP, PRKCE, FYN, EGFR	202	23	19734	16.9901	0.98986	0.0188793	0.0169535
GOTERM_BP_DIRECT	GO:0002223~stimulatory C-type lectin receptor signaling pathway	4	1.97044	0.00158633	LYN, IKBKB, SYK, FYN	202	23	19734	16.9901	0.98986	0.0188793	0.0169535
GOTERM_BP_DIRECT	GO:0045821~positive regulation of glycolytic process	4	1.97044	0.00158633	APP, INSR, HTR2A, MTOR	202	23	19734	16.9901	0.98986	0.0188793	0.0169535
GOTERM_BP_DIRECT	GO:0032757~positive regulation of interleukin-8 production	11	5.41872	9.01843e-10	SYK, NOS2, PLA2G1B, STAT3, SERPINE1, TLR9, F3, TLR4, RELA, ELANE, HSPA1A	202	64	19734	16.791	2.60813e-06	1.18551e-07	1.06458e-07
GOTERM_BP_DIRECT	GO:0002027~regulation of heart rate	6	2.95567	2.64088e-05	EDNRA, PDE4D, CALM1, DRD2, PRKACA, PRKACB	202	35	19734	16.7474	0.0735314	0.000741497	0.00066586
GOTERM_BP_DIRECT	GO:0071276~cellular response to cadmium ion	6	2.95567	2.64088e-05	MAPK9, MAPK8, CYP1A2, AKT1, MMP9, EGFR	202	35	19734	16.7474	0.0735314	0.000741497	0.00066586
GOTERM_BP_DIRECT	GO:0034614~cellular response to reactive oxygen species	9	4.4335	6.0302e-08	MAPK9, MAPK8, MMP2, MMP3, AKT1, MAPT, MMP9, EGFR, CAMKK2	202	53	19734	16.5894	0.000174378	4.5893e-06	4.12117e-06
GOTERM_BP_DIRECT	GO:0045861~negative regulation of proteolysis	4	1.97044	0.00179943	AKT1, PLAT, F2, HDAC6	202	24	19734	16.2822	0.994531	0.0209837	0.0188433
GOTERM_BP_DIRECT	GO:0051403~stress-activated MAPK cascade	4	1.97044	0.00179943	IKBKB, MAPK8, MAPK14, TLR4	202	24	19734	16.2822	0.994531	0.0209837	0.0188433
GOTERM_BP_DIRECT	GO:0055117~regulation of cardiac muscle contraction	4	1.97044	0.00179943	NOS1, CALM1, PRKACA, PRKACB	202	24	19734	16.2822	0.994531	0.0209837	0.0188433
GOTERM_BP_DIRECT	GO:0002028~regulation of sodium ion transport	3	1.47783	0.0141879	NOS3, NOS1, DRD2	202	18	19734	16.2822	1	0.103074	0.0925602
GOTERM_BP_DIRECT	GO:0032930~positive regulation of superoxide anion generation	3	1.47783	0.0141879	SYK, MAPT, EGFR	202	18	19734	16.2822	1	0.103074	0.0925602
GOTERM_BP_DIRECT	GO:0008209~androgen metabolic process	3	1.47783	0.0141879	AKR1C4, CYP3A4, ESR1	202	18	19734	16.2822	1	0.103074	0.0925602
GOTERM_BP_DIRECT	GO:0043388~positive regulation of DNA binding	3	1.47783	0.0141879	PPARG, MMP9, SIRT2	202	18	19734	16.2822	1	0.103074	0.0925602
GOTERM_BP_DIRECT	GO:0034620~cellular response to unfolded protein	3	1.47783	0.0141879	ERN1, PTPN1, HSPA1A	202	18	19734	16.2822	1	0.103074	0.0925602
GOTERM_BP_DIRECT	GO:0042417~dopamine metabolic process	3	1.47783	0.0141879	COMT, DRD2, DRD4	202	18	19734	16.2822	1	0.103074	0.0925602
GOTERM_BP_DIRECT	GO:0071548~response to dexamethasone	3	1.47783	0.0141879	ACE, PIK3CA, HDAC6	202	18	19734	16.2822	1	0.103074	0.0925602
GOTERM_BP_DIRECT	GO:0046326~positive regulation of glucose import	6	2.95567	3.4879e-05	TERT, INSR, AKT1, PIK3R1, MAPK14, NFE2L2	202	37	19734	15.8421	0.0959512	0.000938048	0.000842362
GOTERM_BP_DIRECT	GO:0043536~positive regulation of blood vessel endothelial cell migration	8	3.94089	7.06142e-07	NOS3, KDR, AKT1, PLG, SIRT1, FGFR1, NFE2L2, VEGFA	202	50	19734	15.6309	0.00204008	3.78178e-05	3.39602e-05
GOTERM_BP_DIRECT	GO:0032094~response to food	4	1.97044	0.00202958	SLC16A1, AKT1, COMT, MPO	202	25	19734	15.6309	0.997193	0.0235724	0.0211679
GOTERM_BP_DIRECT	GO:0045454~cell redox homeostasis	7	3.44828	5.29901e-06	NQO1, NOS2, NOS3, APEX1, GSR, NOS1, NFE2L2	202	44	19734	15.5421	0.0152079	0.000212844	0.000191132
GOTERM_BP_DIRECT	GO:0045429~positive regulation of nitric oxide biosynthetic process	7	3.44828	5.29901e-06	INSR, PTK2B, AKT1, PIK3CB, PTGS2, ESR1, TLR4	202	44	19734	15.5421	0.0152079	0.000212844	0.000191132
GOTERM_BP_DIRECT	GO:0009725~response to hormone	6	2.95567	3.98334e-05	LYN, NQO1, NOS2, NOS3, PTK2B, NOS1	202	38	19734	15.4252	0.108812	0.00102855	0.000923636
GOTERM_BP_DIRECT	GO:0009416~response to light stimulus	3	1.47783	0.0157519	MAPK10, MAPK8, DRD2	202	19	19734	15.4252	1	0.110838	0.0995321
GOTERM_BP_DIRECT	GO:0007626~locomotory behavior	3	1.47783	0.0157519	ACE, HTR1A, ECE1	202	19	19734	15.4252	1	0.110838	0.0995321
GOTERM_BP_DIRECT	GO:0035050~embryonic heart tube development	3	1.47783	0.0157519	EDNRA, CTNNB1, ECE1	202	19	19734	15.4252	1	0.110838	0.0995321
GOTERM_BP_DIRECT	GO:0046889~positive regulation of lipid biosynthetic process	3	1.47783	0.0157519	AKT1, PPARA, MTOR	202	19	19734	15.4252	1	0.110838	0.0995321
GOTERM_BP_DIRECT	GO:0035640~exploration behavior	3	1.47783	0.0157519	HTR1A, COMT, CRHR1	202	19	19734	15.4252	1	0.110838	0.0995321
GOTERM_BP_DIRECT	GO:0043408~regulation of MAPK cascade	7	3.44828	6.06271e-06	LYN, LCK, FLT4, ABL1, KDR, REN, FYN	202	45	19734	15.1967	0.0173806	0.000230702	0.000207169
GOTERM_BP_DIRECT	GO:0042177~negative regulation of protein catabolic process	7	3.44828	6.06271e-06	NQO1, NOS2, FYN, HMGCR, RELA, EGFR, SIRT2	202	45	19734	15.1967	0.0173806	0.000230702	0.000207169
GOTERM_BP_DIRECT	GO:0002862~negative regulation of inflammatory response to antigenic stimulus	4	1.97044	0.00227722	LYN, SYK, FYN, MAPK14	202	26	19734	15.0297	0.99863	0.0256253	0.0230114
GOTERM_BP_DIRECT	GO:0002092~positive regulation of receptor internalization	4	1.97044	0.00227722	SYK, INSR, DRD2, VEGFA	202	26	19734	15.0297	0.99863	0.0256253	0.0230114
GOTERM_BP_DIRECT	GO:0030890~positive regulation of B cell proliferation	7	3.44828	6.91337e-06	BCL2, TLR9, CD38, MIF, TLR4, ADA, IL2	202	46	19734	14.8663	0.019795	0.000251258	0.000225629
GOTERM_BP_DIRECT	GO:0022617~extracellular matrix disassembly	7	3.44828	6.91337e-06	MMP13, MMP1, MMP2, MMP3, PLG, MMP9, ELANE	202	46	19734	14.8663	0.019795	0.000251258	0.000225629
GOTERM_BP_DIRECT	GO:0048469~cell maturation	5	2.46305	0.000339132	CTNNB1, REN, PPARG, FGFR1, VEGFA	202	33	19734	14.802	0.62504	0.00576924	0.00518075
GOTERM_BP_DIRECT	GO:0051968~positive regulation of synaptic transmission, glutamatergic	5	2.46305	0.000339132	ADORA2A, PTK2B, PTGS2, EGFR, HDAC6	202	33	19734	14.802	0.62504	0.00576924	0.00518075
GOTERM_BP_DIRECT	GO:0033138~positive regulation of peptidyl-serine phosphorylation	11	5.41872	3.41676e-09	NTRK2, APP, BCL2, AKT1, MIF, NOS1, RAF1, PTGS2, EGFR, HDAC6, SNCA	202	73	19734	14.7209	9.88121e-06	3.7801e-07	3.39451e-07
GOTERM_BP_DIRECT	GO:0034605~cellular response to heat	9	4.4335	1.63787e-07	LYN, VCP, HDAC2, MAPT, PRKACA, PTGS2, PRKACB, HDAC6, HSPA1A	202	60	19734	14.654	0.000473559	1.02972e-05	9.24683e-06
GOTERM_BP_DIRECT	GO:0043401~steroid hormone receptor signaling pathway	3	1.47783	0.0173861	RXRA, PPARA, ESR1	202	20	19734	14.654	1	0.119431	0.107249
GOTERM_BP_DIRECT	GO:0050862~positive regulation of T cell receptor signaling pathway	3	1.47783	0.0173861	LCK, RELA, ADA	202	20	19734	14.654	1	0.119431	0.107249
GOTERM_BP_DIRECT	GO:0001516~prostaglandin biosynthetic process	3	1.47783	0.0173861	MIF, PTGS2, PTGS1	202	20	19734	14.654	1	0.119431	0.107249
GOTERM_BP_DIRECT	GO:0010744~positive regulation of macrophage derived foam cell differentiation	3	1.47783	0.0173861	MAPK9, PLA2G2A, NFKB1	202	20	19734	14.654	1	0.119431	0.107249
GOTERM_BP_DIRECT	GO:0050965~detection of temperature stimulus involved in sensory perception of pain	3	1.47783	0.0173861	ADORA1, HTR2A, COMT	202	20	19734	14.654	1	0.119431	0.107249
GOTERM_BP_DIRECT	GO:0007190~activation of adenylate cyclase activity	4	1.97044	0.0025428	EDNRA, AVPR2, RAF1, CRHR1	202	27	19734	14.473	0.999366	0.0279611	0.0251089
GOTERM_BP_DIRECT	GO:0035902~response to immobilization stress	4	1.97044	0.0025428	PTK2B, REN, PPARG, HDAC6	202	27	19734	14.473	0.999366	0.0279611	0.0251089
GOTERM_BP_DIRECT	GO:2000773~negative regulation of cellular senescence	4	1.97044	0.0025428	TERT, ABL1, MIF, SIRT1	202	27	19734	14.473	0.999366	0.0279611	0.0251089
GOTERM_BP_DIRECT	GO:2001243~negative regulation of intrinsic apoptotic signaling pathway	4	1.97044	0.0025428	HDAC1, BCL2, AKT1, MMP9	202	27	19734	14.473	0.999366	0.0279611	0.0251089
GOTERM_BP_DIRECT	GO:0070301~cellular response to hydrogen peroxide	10	4.92611	2.89219e-08	ERN1, NQO1, HDAC2, CDK1, ABL1, FYN, SIRT1, RELA, HDAC6, NFE2L2	202	68	19734	14.3666	8.36388e-05	2.38978e-06	2.14601e-06
GOTERM_BP_DIRECT	GO:0042220~response to cocaine	5	2.46305	0.000381307	HDAC2, CNR1, PTK2B, DRD2, SLC6A3	202	34	19734	14.3666	0.668109	0.00619516	0.00556322
GOTERM_BP_DIRECT	GO:0030522~intracellular receptor signaling pathway	5	2.46305	0.000381307	AR, HNF4A, STAT3, AHR, PPARA	202	34	19734	14.3666	0.668109	0.00619516	0.00556322
GOTERM_BP_DIRECT	GO:1990090~cellular response to nerve growth factor stimulus	5	2.46305	0.000381307	PARP1, AKT1, CSNK1D, MAPT, CSNK1E	202	34	19734	14.3666	0.668109	0.00619516	0.00556322
GOTERM_BP_DIRECT	GO:2000379~positive regulation of reactive oxygen species metabolic process	5	2.46305	0.000381307	PDGFRB, PTK2B, F2, MAPK14, NFE2L2	202	34	19734	14.3666	0.668109	0.00619516	0.00556322
GOTERM_BP_DIRECT	GO:0030574~collagen catabolic process	6	2.95567	5.80163e-05	MMP13, MMP1, MMP2, MMP3, MMP9, CTSB	202	41	19734	14.2965	0.154467	0.00140994	0.00126612
GOTERM_BP_DIRECT	GO:0007169~cell surface receptor protein tyrosine kinase signaling pathway	16	7.88177	4.4907e-13	LYN, PDGFRB, DDR1, NTRK2, SYK, FLT4, INSR, PIK3CB, EGFR, LCK, ERBB2, KDR, FYN, MET, FRK, FGFR1	202	111	19734	14.0819	1.29875e-09	1.29871e-10	1.16623e-10
GOTERM_BP_DIRECT	GO:0001662~behavioral fear response	5	2.46305	0.0004271	BCL2, HTR1A, HTR2C, COMT, DRD4	202	35	19734	13.9562	0.709292	0.00686208	0.00616211
GOTERM_BP_DIRECT	GO:0042755~eating behavior	4	1.97044	0.00282674	ACE, ADORA2A, STAT3, OPRK1	202	28	19734	13.9562	0.999722	0.0301658	0.0270888
GOTERM_BP_DIRECT	GO:0010971~positive regulation of G2/M transition of mitotic cell cycle	4	1.97044	0.00282674	APP, CDK4, CDK1, BRD4	202	28	19734	13.9562	0.999722	0.0301658	0.0270888
GOTERM_BP_DIRECT	GO:0019373~epoxygenase P450 pathway	3	1.47783	0.0190889	CYP2C9, CYP1A2, CYP2C19	202	21	19734	13.9562	1	0.128683	0.115557
GOTERM_BP_DIRECT	GO:0046827~positive regulation of protein export from nucleus	3	1.47783	0.0190889	GSK3B, PRKACA, PRKACB	202	21	19734	13.9562	1	0.128683	0.115557
GOTERM_BP_DIRECT	GO:0071391~cellular response to estrogen stimulus	3	1.47783	0.0190889	AR, ESR1, ESR2	202	21	19734	13.9562	1	0.128683	0.115557
GOTERM_BP_DIRECT	GO:0002042~cell migration involved in sprouting angiogenesis	3	1.47783	0.0190889	KDR, AKT1, VEGFA	202	21	19734	13.9562	1	0.128683	0.115557
GOTERM_BP_DIRECT	GO:0014911~positive regulation of smooth muscle cell migration	3	1.47783	0.0190889	PDGFRB, BCL2, TLR4	202	21	19734	13.9562	1	0.128683	0.115557
GOTERM_BP_DIRECT	GO:0043651~linoleic acid metabolic process	3	1.47783	0.0190889	ALOX5, ALOX15, ALOX12	202	21	19734	13.9562	1	0.128683	0.115557
GOTERM_BP_DIRECT	GO:0032922~circadian regulation of gene expression	10	4.92611	4.25725e-08	NGFR, HDAC2, HDAC3, HDAC1, CSNK1D, AHR, CSNK1E, DRD2, PPARA, SIRT1	202	71	19734	13.7596	0.000123112	3.41999e-06	3.07113e-06
GOTERM_BP_DIRECT	GO:0031295~T cell costimulation	6	2.95567	7.33019e-05	LYN, PIK3CA, LCK, AKT1, FYN, MTOR	202	43	19734	13.6316	0.191033	0.00176099	0.00158136
GOTERM_BP_DIRECT	GO:0070372~regulation of ERK1 and ERK2 cascade	5	2.46305	0.000476686	LYN, SYK, ERBB2, HMGCR, EGFR	202	36	19734	13.5685	0.748145	0.00749226	0.006728
GOTERM_BP_DIRECT	GO:0001774~microglial cell activation	4	1.97044	0.00312946	APP, TLR9, MAPT, SNCA	202	29	19734	13.4749	0.999884	0.0331516	0.02977
GOTERM_BP_DIRECT	GO:0000086~G2/M transition of mitotic cell cycle	7	3.44828	1.27418e-05	APP, WEE1, ABCB1, PLK1, CHEK1, CDK1, CALM1	202	51	19734	13.4089	0.0361789	0.000428481	0.000384774
GOTERM_BP_DIRECT	GO:0030520~estrogen receptor signaling pathway	3	1.47783	0.0208588	AR, ESR1, ESR2	202	22	19734	13.3218	1	0.135559	0.121731
GOTERM_BP_DIRECT	GO:0060324~face development	3	1.47783	0.0208588	EDNRA, MAP2K2, RAF1	202	22	19734	13.3218	1	0.135559	0.121731
GOTERM_BP_DIRECT	GO:0050709~negative regulation of protein secretion	3	1.47783	0.0208588	HMGCR, DRD2, DRD4	202	22	19734	13.3218	1	0.135559	0.121731
GOTERM_BP_DIRECT	GO:0036092~phosphatidylinositol-3-phosphate biosynthetic process	3	1.47783	0.0208588	PIK3CA, PIK3CB, PIK3CG	202	22	19734	13.3218	1	0.135559	0.121731
GOTERM_BP_DIRECT	GO:1902004~positive regulation of amyloid-beta formation	3	1.47783	0.0208588	CHRNA7, CSNK1E, RELA	202	22	19734	13.3218	1	0.135559	0.121731
GOTERM_BP_DIRECT	GO:0071168~protein localization to chromatin	3	1.47783	0.0208588	PARP1, PLK1, ESR1	202	22	19734	13.3218	1	0.135559	0.121731
GOTERM_BP_DIRECT	GO:0043200~response to amino acid	3	1.47783	0.0208588	LYN, RELA, MTOR	202	22	19734	13.3218	1	0.135559	0.121731
GOTERM_BP_DIRECT	GO:0060292~long-term synaptic depression	3	1.47783	0.0208588	ADORA1, CD38, PTK2B	202	22	19734	13.3218	1	0.135559	0.121731
GOTERM_BP_DIRECT	GO:0007275~multicellular organism development	11	5.41872	9.62553e-09	PDGFRB, DDR1, NTRK2, FLT4, INSR, ERBB2, KDR, MET, EGFR, FGFR1, IGF1R	202	81	19734	13.267	2.78366e-05	8.69907e-07	7.81172e-07
GOTERM_BP_DIRECT	GO:0048709~oligodendrocyte differentiation	5	2.46305	0.000530238	NTRK2, HDAC1, ERBB2, CTNNB1, MTOR	202	37	19734	13.2018	0.784297	0.00802852	0.00720957
GOTERM_BP_DIRECT	GO:2001240~negative regulation of extrinsic apoptotic signaling pathway in absence of ligand	5	2.46305	0.000530238	TERT, BCL2, AKT1, HSPA1A, MCL1	202	37	19734	13.2018	0.784297	0.00802852	0.00720957
GOTERM_BP_DIRECT	GO:0042311~vasodilation	6	2.95567	9.15149e-05	ADORA2A, NOS3, ADORA1, NOS1, EGFR, VEGFA	202	45	19734	13.0257	0.232543	0.00205164	0.00184236
GOTERM_BP_DIRECT	GO:0048714~positive regulation of oligodendrocyte differentiation	4	1.97044	0.00345133	HDAC2, HDAC1, PPARG, MTOR	202	30	19734	13.0257	0.999955	0.0356014	0.0319699
GOTERM_BP_DIRECT	GO:1902042~negative regulation of extrinsic apoptotic signaling pathway via death domain receptors	4	1.97044	0.00345133	GSK3B, NOS3, SERPINE1, RAF1	202	30	19734	13.0257	0.999955	0.0356014	0.0319699
GOTERM_BP_DIRECT	GO:0048015~phosphatidylinositol-mediated signaling	4	1.97044	0.00345133	PIK3CA, PIK3CB, PIK3CG, FGFR1	202	30	19734	13.0257	0.999955	0.0356014	0.0319699
GOTERM_BP_DIRECT	GO:0010507~negative regulation of autophagy	4	1.97044	0.00345133	BACE1, APP, MAPT, SNCA	202	30	19734	13.0257	0.999955	0.0356014	0.0319699
GOTERM_BP_DIRECT	GO:0048662~negative regulation of smooth muscle cell proliferation	4	1.97044	0.00345133	IGFBP5, NOS3, IGFBP3, PPARG	202	30	19734	13.0257	0.999955	0.0356014	0.0319699
GOTERM_BP_DIRECT	GO:0051591~response to cAMP	5	2.46305	0.000587933	PTK2B, REN, TYR, RELA, SLC6A3	202	38	19734	12.8544	0.817463	0.00867501	0.00779011
GOTERM_BP_DIRECT	GO:0071392~cellular response to estradiol stimulus	5	2.46305	0.000587933	MMP2, ESR1, ESR2, EGFR, IGF1R	202	38	19734	12.8544	0.817463	0.00867501	0.00779011
GOTERM_BP_DIRECT	GO:2000352~negative regulation of endothelial cell apoptotic process	5	2.46305	0.000587933	TERT, SERPINE1, ABL1, KDR, NFE2L2	202	38	19734	12.8544	0.817463	0.00867501	0.00779011
GOTERM_BP_DIRECT	GO:1903210~podocyte apoptotic process	8	3.94089	2.80583e-06	KDM4A, STAT3, BCL2, AKT1, MET, SIRT2, MTOR, MCL1	202	61	19734	12.8122	0.00808162	0.000128801	0.000115662
GOTERM_BP_DIRECT	GO:0034097~response to cytokine	6	2.95567	0.000101832	AVPR2, BCL2, COMT, RELA, NFKB1, MCL1	202	46	19734	12.7426	0.255106	0.00223105	0.00200347
GOTERM_BP_DIRECT	GO:0071404~cellular response to low-density lipoprotein particle stimulus	3	1.47783	0.0226943	SYK, PPARG, CES1	202	23	19734	12.7426	1	0.144564	0.129817
GOTERM_BP_DIRECT	GO:0046470~phosphatidylcholine metabolic process	3	1.47783	0.0226943	PLA2G1B, PON1, PLA2G2A	202	23	19734	12.7426	1	0.144564	0.129817
GOTERM_BP_DIRECT	GO:0038061~non-canonical NF-kappaB signal transduction	3	1.47783	0.0226943	AKT1, RELA, NFKB1	202	23	19734	12.7426	1	0.144564	0.129817
GOTERM_BP_DIRECT	GO:0048146~positive regulation of fibroblast proliferation	7	3.44828	1.78154e-05	NGFR, PLA2G1B, CDK4, ABL1, MIF, ESR1, EGFR	202	54	19734	12.6639	0.0502177	0.000566176	0.000508423
GOTERM_BP_DIRECT	GO:0009636~response to toxic substance	10	4.92611	9.80391e-08	LYN, NQO1, MAOB, PON1, BCL2, CDK1, AHR, COMT, DRD2, CES1	202	78	19734	12.5248	0.000283489	6.75069e-06	6.06208e-06
GOTERM_BP_DIRECT	GO:0043491~phosphatidylinositol 3-kinase/protein kinase B signal transduction	10	4.92611	9.80391e-08	PIK3CA, ERBB2, STAT3, AKT1, PIK3CB, HTR2A, PIK3R1, DRD2, PIK3CG, IGF1R	202	78	19734	12.5248	0.000283489	6.75069e-06	6.06208e-06
GOTERM_BP_DIRECT	GO:0046777~protein autophosphorylation	19	9.35961	1.40892e-14	LYN, PDGFRB, DDR1, NTRK2, GSK3B, DAPK1, FLT4, INSR, DYRK1A, EGFR, MTOR, CAMKK2, IGF1R, ERN1, KDR, ABL1, PTK2B, AKT1, FGFR1	202	149	19734	12.4575	4.07767e-11	5.82086e-12	5.2271e-12
GOTERM_BP_DIRECT	GO:0018107~peptidyl-threonine phosphorylation	7	3.44828	1.98286e-05	GSK3B, MAPK8, CSNK2A1, CHEK1, DYRK1A, CDK1, AKT1	202	55	19734	12.4337	0.0557316	0.000608704	0.000546613
GOTERM_BP_DIRECT	GO:0008286~insulin receptor signaling pathway	9	4.4335	6.18892e-07	IGFBP1, GSK3B, PTPN1, PIK3CA, INSR, AKT1, PIK3R1, RAF1, IGF1R	202	71	19734	12.3836	0.00178824	3.44199e-05	3.09089e-05
GOTERM_BP_DIRECT	GO:0048511~rhythmic process	10	4.92611	1.09678e-07	MAPK10, MAPK9, MAPK8, CSNK2A1, HNF4A, CDK1, PPARG, AHR, DRD4, MTOR	202	79	19734	12.3662	0.000317138	7.04864e-06	6.32964e-06
GOTERM_BP_DIRECT	GO:0030307~positive regulation of cell growth	11	5.41872	2.17445e-08	IGFBP1, CSNK2A1, ERBB2, BCL2, CD38, PTK2B, AKT1, F2, EGFR, IL2, MTOR	202	88	19734	12.2116	6.28832e-05	1.90561e-06	1.71123e-06
GOTERM_BP_DIRECT	GO:0030163~protein catabolic process	9	4.4335	6.90225e-07	NQO1, MME, MMP2, MMP3, FYN, SLC16A3, RELA, ELANE, MTOR	202	72	19734	12.2116	0.00199414	3.76628e-05	3.3821e-05
GOTERM_BP_DIRECT	GO:0048538~thymus development	6	2.95567	0.000125126	MAP2K2, BCL2, ABL1, CTNNB1, TYR, RAF1	202	48	19734	12.2116	0.303639	0.00268325	0.00240954
GOTERM_BP_DIRECT	GO:0001569~branching involved in blood vessel morphogenesis	4	1.97044	0.004154	EDNRA, KDR, CTNNB1, VEGFA	202	32	19734	12.2116	0.999994	0.0407233	0.0365693
GOTERM_BP_DIRECT	GO:0010575~positive regulation of vascular endothelial growth factor production	4	1.97044	0.004154	FLT4, STAT3, PTGS2, RELA	202	32	19734	12.2116	0.999994	0.0407233	0.0365693
GOTERM_BP_DIRECT	GO:0014059~regulation of dopamine secretion	4	1.97044	0.004154	HTR2A, DRD2, DRD4, SNCA	202	32	19734	12.2116	0.999994	0.0407233	0.0365693
GOTERM_BP_DIRECT	GO:0008210~estrogen metabolic process	4	1.97044	0.004154	CYP2C9, HSD17B1, CYP1A2, CYP3A4	202	32	19734	12.2116	0.999994	0.0407233	0.0365693
GOTERM_BP_DIRECT	GO:0010881~regulation of cardiac muscle contraction by regulation of the release of sequestered calcium ion	3	1.47783	0.0245938	CALM1, PRKACA, PRKACB	202	24	19734	12.2116	1	0.154957	0.139151
GOTERM_BP_DIRECT	GO:2000378~negative regulation of reactive oxygen species metabolic process	3	1.47783	0.0245938	MMP3, BCL2, SIRT2	202	24	19734	12.2116	1	0.154957	0.139151
GOTERM_BP_DIRECT	GO:0090398~cellular senescence	7	3.44828	2.44048e-05	MAPK10, MAPK9, MAPK8, ABL1, MIF, MAPK14, IGF1R	202	57	19734	11.9974	0.0681465	0.0006988	0.000627518
GOTERM_BP_DIRECT	GO:0010814~substance P catabolic process	7	3.44828	2.44048e-05	ERN1, MAPK8, CAPN1, PRKACA, PRKACB, MTOR, HDAC6	202	57	19734	11.9974	0.0681465	0.0006988	0.000627518
GOTERM_BP_DIRECT	GO:0032496~response to lipopolysaccharide	17	8.37438	9.28531e-13	NQO1, HDAC2, ACE, MAOB, NOS2, PTGER1, NOS3, PTGER2, PTGS2, MPO, CNR2, CNR1, REN, NOS1, TLR4, ELANE, SNCA	202	139	19734	11.9481	2.68516e-09	2.23776e-10	2.00949e-10
GOTERM_BP_DIRECT	GO:0010595~positive regulation of endothelial cell migration	8	3.94089	4.79803e-06	FLT4, ABL1, KDR, PTK2B, AKT1, PIK3CB, PIK3CG, VEGFA	202	66	19734	11.8416	0.0137801	0.000198227	0.000178007
GOTERM_BP_DIRECT	GO:0030225~macrophage differentiation	4	1.97044	0.00453549	PARP1, SIRT1, MMP9, VEGFA	202	33	19734	11.8416	0.999998	0.0425865	0.0382424
GOTERM_BP_DIRECT	GO:0045471~response to ethanol	13	6.40394	1.06391e-09	NQO1, ST6GAL1, MAOB, OPRK1, SLC6A3, IL2, IGF1R, POLB, CNR1, CDK1, PTK2B, FYN, PPARA	202	108	19734	11.7594	3.07682e-06	1.33775e-07	1.20129e-07
GOTERM_BP_DIRECT	GO:0008202~steroid metabolic process	6	2.95567	0.000152297	CYP2C9, AKR1C2, AKR1C4, CYP2C19, CYP3A4, CYP17A1	202	50	19734	11.7232	0.356271	0.00300143	0.00269527
GOTERM_BP_DIRECT	GO:0010737~protein kinase A signaling	3	1.47783	0.0265559	EDNRA, PRKACA, PRKACB	202	25	19734	11.7232	1	0.165161	0.148313
GOTERM_BP_DIRECT	GO:0071280~cellular response to copper ion	3	1.47783	0.0265559	BACE1, NFE2L2, SNCA	202	25	19734	11.7232	1	0.165161	0.148313
GOTERM_BP_DIRECT	GO:0042327~positive regulation of phosphorylation	3	1.47783	0.0265559	AR, MIF, EGFR	202	25	19734	11.7232	1	0.165161	0.148313
GOTERM_BP_DIRECT	GO:0046697~decidualization	3	1.47783	0.0265559	PARP1, PTGS2, CTSB	202	25	19734	11.7232	1	0.165161	0.148313
GOTERM_BP_DIRECT	GO:0002053~positive regulation of mesenchymal cell proliferation	3	1.47783	0.0265559	KDR, CTNNB1, FGFR1	202	25	19734	11.7232	1	0.165161	0.148313
GOTERM_BP_DIRECT	GO:0043154~negative regulation of cysteine-type endopeptidase activity involved in apoptotic process	5	2.46305	0.000863672	CSNK2A1, AKT1, RAF1, VEGFA, SNCA	202	42	19734	11.6301	0.917818	0.0115636	0.0103841
GOTERM_BP_DIRECT	GO:0042307~positive regulation of protein import into nucleus	5	2.46305	0.000863672	HDAC3, CDK1, PIK3R1, MAPK14, PTGS2	202	42	19734	11.6301	0.917818	0.0115636	0.0103841
GOTERM_BP_DIRECT	GO:0007612~learning	7	3.44828	2.97948e-05	NTRK2, BCHE, APP, GRM5, INSR, FYN, PTGS2	202	59	19734	11.5907	0.0825598	0.000820634	0.000736925
GOTERM_BP_DIRECT	GO:0031069~hair follicle morphogenesis	4	1.97044	0.00493751	NGFR, IGFBP5, BCL2, CTNNB1	202	34	19734	11.4933	0.999999	0.0462112	0.0414974
GOTERM_BP_DIRECT	GO:1902895~positive regulation of miRNA transcription	7	3.44828	3.2827e-05	NGFR, AR, TERT, STAT3, PPARG, RELA, EGFR	202	60	19734	11.3975	0.0905699	0.000895619	0.000804261
GOTERM_BP_DIRECT	GO:0050796~regulation of insulin secretion	5	2.46305	0.000944735	SLC16A1, NOS2, CNR1, ALOX5, HNF4A	202	43	19734	11.3597	0.935006	0.012419	0.0111522
GOTERM_BP_DIRECT	GO:0031648~protein destabilization	6	2.95567	0.000183762	PLK1, HTT, SIRT1, MTOR, HDAC6, SNCA	202	52	19734	11.2723	0.412271	0.00347347	0.00311915
GOTERM_BP_DIRECT	GO:0031334~positive regulation of protein-containing complex assembly	6	2.95567	0.000183762	GSK3B, VCP, SYK, MMP1, MMP3, VEGFA	202	52	19734	11.2723	0.412271	0.00347347	0.00311915
GOTERM_BP_DIRECT	GO:0031623~receptor internalization	6	2.95567	0.000183762	ACHE, GRK2, SYK, CXCR1, INSR, SNCA	202	52	19734	11.2723	0.412271	0.00347347	0.00311915
GOTERM_BP_DIRECT	GO:0051894~positive regulation of focal adhesion assembly	3	1.47783	0.0285791	ABL1, KDR, VEGFA	202	26	19734	11.2723	1	0.176604	0.15859
GOTERM_BP_DIRECT	GO:0007271~synaptic transmission, cholinergic	3	1.47783	0.0285791	NQO1, ADORA2A, CHRNA7	202	26	19734	11.2723	1	0.176604	0.15859
GOTERM_BP_DIRECT	GO:0071880~adenylate cyclase-activating adrenergic receptor signaling pathway	3	1.47783	0.0285791	HTR1A, DRD2, DRD4	202	26	19734	11.2723	1	0.176604	0.15859
GOTERM_BP_DIRECT	GO:0050853~B cell receptor signaling pathway	7	3.44828	3.6102e-05	LYN, SYK, LCK, BCL2, ABL1, CD38, NFKB1	202	61	19734	11.2107	0.0991431	0.000940604	0.000844657
GOTERM_BP_DIRECT	GO:0060079~excitatory postsynaptic potential	8	3.94089	7.13607e-06	GSK3B, ADORA2A, CHRNA7, ADORA1, AKT1, DRD2, MET, SNCA	202	70	19734	11.1649	0.0204261	0.000254784	0.000228795
GOTERM_BP_DIRECT	GO:0006919~activation of cysteine-type endopeptidase activity involved in apoptotic process	9	4.4335	1.41565e-06	NGFR, VCP, LCK, BCL2, PPARG, MAPT, F3, MCL1, SNCA	202	79	19734	11.1296	0.0040857	7.18257e-05	6.44991e-05
GOTERM_BP_DIRECT	GO:0032735~positive regulation of interleukin-12 production	5	2.46305	0.00103101	SYK, TLR9, MAPK14, TLR4, RELA	202	44	19734	11.1015	0.94937	0.0131351	0.0117953
GOTERM_BP_DIRECT	GO:0006527~arginine catabolic process	6	2.95567	0.000201241	IKBKB, ABL1, TLR9, AKT1, RELA, NFKB1	202	53	19734	11.0596	0.441246	0.00375476	0.00337175
GOTERM_BP_DIRECT	GO:0007187~G protein-coupled receptor signaling pathway, coupled to cyclic nucleotide second messenger	6	2.95567	0.000219957	CNR2, CNR1, HTR1A, HTR2C, HTR2A, DRD4	202	54	19734	10.8548	0.470693	0.00402606	0.00361538
GOTERM_BP_DIRECT	GO:0097192~extrinsic apoptotic signaling pathway in absence of ligand	4	1.97044	0.00580433	GSK3B, BCL2, IL2, MCL1	202	36	19734	10.8548	1	0.0514912	0.0462388
GOTERM_BP_DIRECT	GO:0043542~endothelial cell migration	4	1.97044	0.00580433	PIK3CA, NOS3, ABL1, VEGFA	202	36	19734	10.8548	1	0.0514912	0.0462388
GOTERM_BP_DIRECT	GO:0002040~sprouting angiogenesis	4	1.97044	0.00580433	FLT4, PTK2B, PGF, VEGFA	202	36	19734	10.8548	1	0.0514912	0.0462388
GOTERM_BP_DIRECT	GO:0090050~positive regulation of cell migration involved in sprouting angiogenesis	4	1.97044	0.00580433	ABL1, KDR, PTGS2, VEGFA	202	36	19734	10.8548	1	0.0514912	0.0462388
GOTERM_BP_DIRECT	GO:0031016~pancreas development	3	1.47783	0.030662	HNF4A, CTNNB1, MET	202	27	19734	10.8548	1	0.179867	0.16152
GOTERM_BP_DIRECT	GO:0010332~response to gamma radiation	3	1.47783	0.030662	POLB, PARP1, BCL2	202	27	19734	10.8548	1	0.179867	0.16152
GOTERM_BP_DIRECT	GO:0007205~protein kinase C-activating G protein-coupled receptor signaling pathway	3	1.47783	0.030662	GRM5, ADORA2A, IL2	202	27	19734	10.8548	1	0.179867	0.16152
GOTERM_BP_DIRECT	GO:2000042~negative regulation of double-strand break repair via homologous recombination	3	1.47783	0.030662	CSNK2A1, PLK1, ABL1	202	27	19734	10.8548	1	0.179867	0.16152
GOTERM_BP_DIRECT	GO:0018105~peptidyl-serine phosphorylation	17	8.37438	6.17504e-12	GSK3B, CSNK2A1, PRKCE, PLK1, DYRK1A, CSNK1D, CSNK1E, MAPK14, MTOR, IKBKB, MAPK8, GRK2, CDK1, AKT1, PRKACA, STK32B, PRKACB	202	157	19734	10.5782	1.78583e-08	1.27559e-09	1.14547e-09
GOTERM_BP_DIRECT	GO:0001890~placenta development	4	1.97044	0.00626969	MME, PPARG, MAPK14, ADA	202	37	19734	10.5614	1	0.0546688	0.0490923
GOTERM_BP_DIRECT	GO:0070555~response to interleukin-1	4	1.97044	0.00626969	APP, CD38, RELA, SNCA	202	37	19734	10.5614	1	0.0546688	0.0490923
GOTERM_BP_DIRECT	GO:0042542~response to hydrogen peroxide	4	1.97044	0.00626969	MMP2, BCL2, PTK2B, SIRT1	202	37	19734	10.5614	1	0.0546688	0.0490923
GOTERM_BP_DIRECT	GO:0032436~positive regulation of proteasomal ubiquitin-dependent protein catabolic process	9	4.4335	2.26502e-06	MAPK9, GSK3B, VCP, PLK1, AKT1, CSNK1D, CSNK1E, SIRT2, HSPA1A	202	84	19734	10.4671	0.00652903	0.000111024	9.96991e-05
GOTERM_BP_DIRECT	GO:0043627~response to estrogen	6	2.95567	0.000261338	MME, MMP2, IGFBP2, OPRK1, PPARG, ESR1	202	56	19734	10.4671	0.530407	0.00470834	0.00422806
GOTERM_BP_DIRECT	GO:0048240~sperm capacitation	3	1.47783	0.0328032	PRKACA, PRKACB, CFTR	202	28	19734	10.4671	1	0.189734	0.17038
GOTERM_BP_DIRECT	GO:0010800~positive regulation of peptidyl-threonine phosphorylation	3	1.47783	0.0328032	APP, PLK1, CALM1	202	28	19734	10.4671	1	0.189734	0.17038
GOTERM_BP_DIRECT	GO:0043410~positive regulation of MAPK cascade	20	9.85222	6.93625e-14	LYN, NTRK2, SYK, PRKCE, CHRNA7, FLT4, INSR, IGFBP3, IGF1R, VEGFA, AR, GRM5, ERBB2, ADORA1, KDR, TLR9, CTNNB1, RAF1, DRD2, FGFR1	202	188	19734	10.3929	2.00673e-10	2.50745e-11	2.25168e-11
GOTERM_BP_DIRECT	GO:0048286~lung alveolus development	5	2.46305	0.00132285	ACE, IGFBP5, FLT4, KDR, ADA	202	47	19734	10.3929	0.978252	0.0165614	0.0148721
GOTERM_BP_DIRECT	GO:0009410~response to xenobiotic stimulus	27	13.3005	8.65273e-19	HDAC2, ABCB1, MAOB, AHR, HTR2A, COMT, PTGS2, SLC6A2, SLC6A3, RELA, ABL1, PTK2B, CD38, DRD2, SNCA, LYN, ABCC1, ACE, MMP2, IGFBP2, ADORA2A, LCK, CDK4, BCL2, CDK1, CTNNB1, PPARG	202	254	19734	10.3847	2.50237e-15	6.25592e-16	5.61778e-16
GOTERM_BP_DIRECT	GO:0034599~cellular response to oxidative stress	11	5.41872	1.09196e-07	NQO1, EDNRA, ABCC1, MAPK8, PARP1, GSR, ABL1, SIRT2, HSPA1A, NFE2L2, SNCA	202	104	19734	10.3329	0.000315744	7.04864e-06	6.32964e-06
GOTERM_BP_DIRECT	GO:0009612~response to mechanical stimulus	6	2.95567	0.00028412	MAPK8, MMP2, IGFBP2, PTK2B, PPARG, MPO	202	57	19734	10.2835	0.560357	0.00497985	0.00447188
GOTERM_BP_DIRECT	GO:0006694~steroid biosynthetic process	3	1.47783	0.0350013	HSD17B1, CYP19A1, CYP17A1	202	29	19734	10.1062	1	0.199652	0.179287
GOTERM_BP_DIRECT	GO:0045453~bone resorption	3	1.47783	0.0350013	PTK2B, NOX4, CTNNB1	202	29	19734	10.1062	1	0.199652	0.179287
GOTERM_BP_DIRECT	GO:0001678~intracellular glucose homeostasis	3	1.47783	0.0350013	NGFR, PIK3R1, SIRT1	202	29	19734	10.1062	1	0.199652	0.179287
GOTERM_BP_DIRECT	GO:0001541~ovarian follicle development	4	1.97044	0.00726559	MMP2, BCL2, KDR, VEGFA	202	39	19734	10.0198	1	0.0619826	0.05566
GOTERM_BP_DIRECT	GO:0071333~cellular response to glucose stimulus	8	3.94089	1.59729e-05	ERN1, ACE, PIK3CA, OPRK1, NOX4, PRKACA, PRKACB, IGF1R	202	79	19734	9.89297	0.0451432	0.000524926	0.000471381
GOTERM_BP_DIRECT	GO:0007584~response to nutrient	6	2.95567	0.000361567	NQO1, CNR1, IGFBP2, PPARG, PPARA, MTOR	202	60	19734	9.76931	0.648604	0.00600949	0.00539649
GOTERM_BP_DIRECT	GO:0008625~extrinsic apoptotic signaling pathway via death domain receptors	4	1.97044	0.00779661	DAPK1, BCL2, PIK3R1, RAF1	202	40	19734	9.76931	1	0.0647925	0.0581833
GOTERM_BP_DIRECT	GO:0010592~positive regulation of lamellipodium assembly	3	1.47783	0.0372548	PIK3CA, PIK3R1, MTOR	202	30	19734	9.76931	1	0.210432	0.188966
GOTERM_BP_DIRECT	GO:0034142~toll-like receptor 4 signaling pathway	3	1.47783	0.0372548	LYN, TLR4, RELA	202	30	19734	9.76931	1	0.210432	0.188966
GOTERM_BP_DIRECT	GO:0071902~positive regulation of protein serine/threonine kinase activity	3	1.47783	0.0372548	MAP2K2, CALM1, SNCA	202	30	19734	9.76931	1	0.210432	0.188966
GOTERM_BP_DIRECT	GO:0007631~feeding behavior	3	1.47783	0.0372548	NTRK2, HTR2C, FYN	202	30	19734	9.76931	1	0.210432	0.188966
GOTERM_BP_DIRECT	GO:0006805~xenobiotic metabolic process	12	5.91133	4.47553e-08	NQO1, CYP2C9, BCHE, ABCC1, ABCB1, HNF4A, CYP1A2, AHR, CYP2C19, CYP3A4, ADA, CES2	202	121	19734	9.68857	0.000129424	3.49817e-06	3.14134e-06
GOTERM_BP_DIRECT	GO:0008630~intrinsic apoptotic signaling pathway in response to DNA damage	5	2.46305	0.00179567	POLB, BCL2, ABL1, PIK3R1, MCL1	202	51	19734	9.57775	0.994471	0.0209837	0.0188433
GOTERM_BP_DIRECT	GO:0006581~acetylcholine catabolic process	8	3.94089	2.04164e-05	POLB, NGFR, APP, BCL2, ABL1, NAE1, CIT, SNCA	202	82	19734	9.53103	0.0573355	0.000608704	0.000546613
GOTERM_BP_DIRECT	GO:0032467~positive regulation of cytokinesis	4	1.97044	0.00834995	PRKCE, DRD2, IGF1R, CIT	202	41	19734	9.53103	1	0.0687978	0.0617801
GOTERM_BP_DIRECT	GO:0001938~positive regulation of endothelial cell proliferation	7	3.44828	9.25835e-05	FLT4, KDR, AKT1, SIRT1, F3, PGF, VEGFA	202	72	19734	9.49794	0.234912	0.00205963	0.00184953
GOTERM_BP_DIRECT	GO:0001934~positive regulation of protein phosphorylation	20	9.85222	3.66028e-13	LYN, NTRK2, APP, HDAC3, CHRNA7, FLT4, INSR, CSNK1D, F2, SIRT1, MMP9, EGFR, PGF, CAMKK2, VEGFA, ERBB2, KDR, ABL1, AKT1, RAF1	202	206	19734	9.48476	1.05859e-09	1.17617e-10	1.05619e-10
GOTERM_BP_DIRECT	GO:0051281~positive regulation of release of sequestered calcium ion into cytosol	3	1.47783	0.0395626	ABL1, F2, SNCA	202	31	19734	9.45417	1	0.215699	0.193697
GOTERM_BP_DIRECT	GO:0045740~positive regulation of DNA replication	3	1.47783	0.0395626	WEE1, CDK1, EGFR	202	31	19734	9.45417	1	0.215699	0.193697
GOTERM_BP_DIRECT	GO:0030878~thyroid gland development	3	1.47783	0.0395626	EDNRA, MAP2K2, RAF1	202	31	19734	9.45417	1	0.215699	0.193697
GOTERM_BP_DIRECT	GO:0001935~endothelial cell proliferation	3	1.47783	0.0395626	ERN1, PIK3CB, VEGFA	202	31	19734	9.45417	1	0.215699	0.193697
GOTERM_BP_DIRECT	GO:0001666~response to hypoxia	17	8.37438	3.85825e-11	ACE, NOS2, CHRNA7, MMP2, PLAT, COMT, PGF, VEGFA, EDNRA, PLAU, ADORA1, PTK2B, CD38, NOS1, DRD2, PPARA, ADA	202	177	19734	9.38295	1.1158e-07	5.87266e-09	5.27361e-09
GOTERM_BP_DIRECT	GO:0006468~protein phosphorylation	36	17.734	1.17503e-23	APP, GSK3B, CAMKK2, IKBKB, MAPK9, MAPK8, GRK2, ERBB2, CHEK1, ABL1, PTK2B, AKT1, FYN, PRKACA, PRKACB, LYN, SYK, CSNK2A1, DAPK1, PRKCE, IGFBP3, INSR, PLK1, DYRK1A, CSNK1D, CSNK1E, MTOR, ERN1, MAPK10, WEE1, LCK, CDK4, CDK1, RAF1, FRK, FGFR1	202	376	19734	9.35359	3.39818e-20	1.69909e-20	1.52577e-20
GOTERM_BP_DIRECT	GO:0030168~platelet activation	6	2.95567	0.000453999	SYK, PIK3CA, LCK, PIK3CB, F2, MAPK14	202	63	19734	9.3041	0.731059	0.00717468	0.00644282
GOTERM_BP_DIRECT	GO:2000648~positive regulation of stem cell proliferation	4	1.97044	0.00892581	TERT, KDR, CTNNB1, FGFR1	202	42	19734	9.3041	1	0.0719038	0.0645692
GOTERM_BP_DIRECT	GO:0032733~positive regulation of interleukin-10 production	4	1.97044	0.00892581	SYK, STAT3, TLR9, TLR4	202	42	19734	9.3041	1	0.0719038	0.0645692
GOTERM_BP_DIRECT	GO:0050808~synapse organization	7	3.44828	0.000107941	NTRK2, APP, GRM5, CHRNA7, CTNNB1, MAPT, SNCA	202	74	19734	9.24124	0.268151	0.0023471	0.00210769
GOTERM_BP_DIRECT	GO:1904707~positive regulation of vascular associated smooth muscle cell proliferation	5	2.46305	0.00207112	ERN1, IGFBP5, TERT, MMP2, MMP9	202	53	19734	9.21633	0.997511	0.0238658	0.0214314
GOTERM_BP_DIRECT	GO:0051897~positive regulation of phosphatidylinositol 3-kinase/protein kinase B signal transduction	18	8.867	1.29036e-11	PDGFRB, DDR1, NTRK2, IGFBP5, INSR, AKR1C2, F2, SIRT1, EGFR, MTOR, PIK3CG, IGF1R, VEGFA, PIK3CA, KDR, PTK2B, NOX4, FGFR1	202	192	19734	9.15873	3.73171e-08	2.33232e-09	2.09441e-09
GOTERM_BP_DIRECT	GO:1900017~positive regulation of cytokine production involved in inflammatory response	3	1.47783	0.0419231	MAPK9, STAT3, TLR4	202	32	19734	9.15873	1	0.224522	0.201619
GOTERM_BP_DIRECT	GO:0070050~neuron cellular homeostasis	3	1.47783	0.0419231	APP, CA2, SLC6A2	202	32	19734	9.15873	1	0.224522	0.201619
GOTERM_BP_DIRECT	GO:0032355~response to estradiol	8	3.94089	2.78826e-05	NQO1, STAT3, IGFBP2, CD38, CTNNB1, PTGS2, ESR1, CYP19A1	202	86	19734	9.08773	0.077472	0.00077535	0.00069626
GOTERM_BP_DIRECT	GO:0009408~response to heat	4	1.97044	0.00952439	NOS3, AKT1, NOS1, MTOR	202	43	19734	9.08773	1	0.0765126	0.0687079
GOTERM_BP_DIRECT	GO:0071320~cellular response to cAMP	5	2.46305	0.00221921	IGFBP5, PDE4D, AHR, CFTR, PIK3CG	202	54	19734	9.04565	0.99838	0.0251685	0.0226012
GOTERM_BP_DIRECT	GO:0043525~positive regulation of neuron apoptotic process	6	2.95567	0.000524823	BACE1, NQO1, GSK3B, ABL1, CTNNB1, HTR2A	202	65	19734	9.01782	0.780891	0.00802852	0.00720957
GOTERM_BP_DIRECT	GO:0032868~response to insulin	7	3.44828	0.000125255	LYN, IGFBP2, OPRK1, MAPK14, PPARA, SIRT1, RELA	202	76	19734	8.99805	0.3039	0.00268325	0.00240954
GOTERM_BP_DIRECT	GO:0008217~regulation of blood pressure	7	3.44828	0.000134701	EDNRA, ACE, NOS3, REN, PPARG, PTGS2, PTGS1	202	77	19734	8.88119	0.32266	0.00274335	0.00246351
GOTERM_BP_DIRECT	GO:0071260~cellular response to mechanical stimulus	7	3.44828	0.000134701	MAPK8, CHEK1, PTGS2, TLR4, EGFR, NFKB1, IGF1R	202	77	19734	8.88119	0.32266	0.00274335	0.00246351
GOTERM_BP_DIRECT	GO:0051402~neuron apoptotic process	5	2.46305	0.00237445	APP, GRM5, CHRNA7, ADORA1, SLC6A3	202	55	19734	8.88119	0.998967	0.0265132	0.0238087
GOTERM_BP_DIRECT	GO:0045879~negative regulation of smoothened signaling pathway	3	1.47783	0.0443353	VCP, PRKACA, PRKACB	202	33	19734	8.88119	1	0.234401	0.210491
GOTERM_BP_DIRECT	GO:0060045~positive regulation of cardiac muscle cell proliferation	3	1.47783	0.0443353	CDK1, MAPK14, FGFR1	202	33	19734	8.88119	1	0.234401	0.210491
GOTERM_BP_DIRECT	GO:0045671~negative regulation of osteoclast differentiation	3	1.47783	0.0443353	CTNNB1, PIK3R1, TLR4	202	33	19734	8.88119	1	0.234401	0.210491
GOTERM_BP_DIRECT	GO:1901224~positive regulation of non-canonical NF-kappaB signal transduction	6	2.95567	0.000603644	APP, VCP, TLR9, TLR4, RELA, EGFR	202	67	19734	8.74863	0.825576	0.00886162	0.00795768
GOTERM_BP_DIRECT	GO:0006979~response to oxidative stress	11	5.41872	5.30861e-07	NQO1, APP, MAPK8, ABL1, AKT1, COMT, PTGS2, MPO, SIRT1, NFE2L2, PTGS1	202	123	19734	8.73678	0.00153407	3.19844e-05	2.87218e-05
GOTERM_BP_DIRECT	GO:0007566~embryo implantation	4	1.97044	0.0107904	DDR1, MMP2, PTGS2, MMP9	202	45	19734	8.68383	1	0.0825549	0.0741339
GOTERM_BP_DIRECT	GO:0030316~osteoclast differentiation	4	1.97044	0.0107904	GLO1, CTNNB1, PIK3R1, MAPK14	202	45	19734	8.68383	1	0.0825549	0.0741339
GOTERM_BP_DIRECT	GO:0009755~hormone-mediated signaling pathway	4	1.97044	0.0107904	RXRA, REN, PPARG, PPARA	202	45	19734	8.68383	1	0.0825549	0.0741339
GOTERM_BP_DIRECT	GO:0002931~response to ischemia	6	2.95567	0.000646228	NQO1, BCL2, PTK2B, PIK3CB, RELA, NFE2L2	202	68	19734	8.61998	0.845799	0.00916123	0.00822674
GOTERM_BP_DIRECT	GO:0007611~learning or memory	6	2.95567	0.000646228	APP, GRM5, MME, CHRNA7, MAPT, EGFR	202	68	19734	8.61998	0.845799	0.00916123	0.00822674
GOTERM_BP_DIRECT	GO:0030010~establishment of cell polarity	3	1.47783	0.0467976	GSK3B, WEE1, IGF1R	202	34	19734	8.61998	1	0.245624	0.220569
GOTERM_BP_DIRECT	GO:0048873~homeostasis of number of cells within a tissue	3	1.47783	0.0467976	NOS3, BCL2, VEGFA	202	34	19734	8.61998	1	0.245624	0.220569
GOTERM_BP_DIRECT	GO:0045648~positive regulation of erythrocyte differentiation	3	1.47783	0.0467976	STAT3, MAPK14, HSPA1A	202	34	19734	8.61998	1	0.245624	0.220569
GOTERM_BP_DIRECT	GO:0042593~glucose homeostasis	10	4.92611	2.54199e-06	NGFR, SLC16A1, IGFBP5, CNR1, ALOX5, HNF4A, INSR, STAT3, AKT1, PPARG	202	114	19734	8.56957	0.00732448	0.000118571	0.000106476
GOTERM_BP_DIRECT	GO:0007173~epidermal growth factor receptor signaling pathway	5	2.46305	0.00270702	PIK3CA, ABL1, PTK2B, AKT1, EGFR	202	57	19734	8.56957	0.999606	0.0296542	0.0266293
GOTERM_BP_DIRECT	GO:0007565~female pregnancy	7	3.44828	0.000166467	ACE, STS, IGFBP5, IGFBP2, BCL2, CD38, CRHR1	202	80	19734	8.54814	0.38212	0.00323102	0.00290144
GOTERM_BP_DIRECT	GO:0097190~apoptotic signaling pathway	6	2.95567	0.000691023	MAPK9, ADORA2A, DAPK1, ADORA1, CD38, CTNNB1	202	69	19734	8.49505	0.864547	0.00960787	0.00862782
GOTERM_BP_DIRECT	GO:0032526~response to retinoic acid	4	1.97044	0.0114581	RXRA, MMP2, IGFBP2, CD38	202	46	19734	8.49505	1	0.0860791	0.0772986
GOTERM_BP_DIRECT	GO:0048678~response to axon injury	3	1.47783	0.049309	LYN, CDK1, DRD2	202	35	19734	8.37369	1	0.253204	0.227376
GOTERM_BP_DIRECT	GO:0032869~cellular response to insulin stimulus	8	3.94089	4.95969e-05	PIK3CA, PARP1, PLA2G1B, INSR, AKT1, PPARG, PIK3R1, MTOR	202	94	19734	8.3143	0.133625	0.00124725	0.00112003
GOTERM_BP_DIRECT	GO:0032024~positive regulation of insulin secretion	5	2.46305	0.0030702	PRKCE, CD38, F2, PRKACA, PRKACB	202	59	19734	8.27907	0.999863	0.0326434	0.0293136
GOTERM_BP_DIRECT	GO:0006909~phagocytosis	6	2.95567	0.000787533	ADORA2A, PIK3CA, ADORA1, MET, TLR4, ELANE	202	71	19734	8.25575	0.897556	0.0106427	0.00955712
GOTERM_BP_DIRECT	GO:0061436~establishment of skin barrier	3	1.47783	0.0518681	HDAC3, ALOX12, MET	202	36	19734	8.14109	1	0.260421	0.233857
GOTERM_BP_DIRECT	GO:0040018~positive regulation of multicellular organism growth	3	1.47783	0.0518681	BCL2, DRD2, SLC6A3	202	36	19734	8.14109	1	0.260421	0.233857
GOTERM_BP_DIRECT	GO:0045765~regulation of angiogenesis	3	1.47783	0.0518681	ERBB2, CTNNB1, PIK3CG	202	36	19734	8.14109	1	0.260421	0.233857
GOTERM_BP_DIRECT	GO:0060612~adipose tissue development	3	1.47783	0.0518681	FTO, PIK3CA, HSD17B1	202	36	19734	8.14109	1	0.260421	0.233857
GOTERM_BP_DIRECT	GO:0071407~cellular response to organic cyclic compound	3	1.47783	0.0518681	SLC16A1, IGFBP5, CDK1	202	36	19734	8.14109	1	0.260421	0.233857
GOTERM_BP_DIRECT	GO:2001235~positive regulation of apoptotic signaling pathway	3	1.47783	0.0518681	MAPK9, NGFR, ADORA2A	202	36	19734	8.14109	1	0.260421	0.233857
GOTERM_BP_DIRECT	GO:0071248~cellular response to metal ion	7	3.44828	0.000232298	APP, GRM5, ADORA2A, OPRK1, HTR2C, DRD2, SLC6A3	202	85	19734	8.04531	0.489254	0.00422519	0.0037942
GOTERM_BP_DIRECT	GO:0007254~JNK cascade	5	2.46305	0.00346529	MAPK10, MAPK9, MAPK8, TLR4, NFKB1	202	61	19734	8.00763	0.999956	0.0356014	0.0319699
GOTERM_BP_DIRECT	GO:0050729~positive regulation of inflammatory response	9	4.4335	1.69866e-05	APP, ABCC1, PLA2G2A, SERPINE1, TLR9, HTR2A, TLR4, IL2, SNCA	202	110	19734	7.99307	0.0479385	0.000545836	0.000490158
GOTERM_BP_DIRECT	GO:0072089~stem cell proliferation	4	1.97044	0.0136017	ABCB1, KDR, CTNNB1, FGFR1	202	49	19734	7.97494	1	0.100604	0.0903416
GOTERM_BP_DIRECT	GO:0031100~animal organ regeneration	3	1.47783	0.0544737	ACE, CDK1, PPARG	202	37	19734	7.92106	1	0.269757	0.24224
GOTERM_BP_DIRECT	GO:0048536~spleen development	3	1.47783	0.0544737	POLB, BCL2, ABL1	202	37	19734	7.92106	1	0.269757	0.24224
GOTERM_BP_DIRECT	GO:0006284~base-excision repair	3	1.47783	0.0544737	POLB, MPG, APEX1	202	37	19734	7.92106	1	0.269757	0.24224
GOTERM_BP_DIRECT	GO:0043407~negative regulation of MAP kinase activity	3	1.47783	0.0544737	LYN, PTPN1, PPARG	202	37	19734	7.92106	1	0.269757	0.24224
GOTERM_BP_DIRECT	GO:0031333~negative regulation of protein-containing complex assembly	3	1.47783	0.0544737	GSK3B, RAF1, HDAC6	202	37	19734	7.92106	1	0.269757	0.24224
GOTERM_BP_DIRECT	GO:0032570~response to progesterone	3	1.47783	0.0544737	PTGER2, CD38, RELA	202	37	19734	7.92106	1	0.269757	0.24224
GOTERM_BP_DIRECT	GO:0016310~phosphorylation	51	25.1232	1.88353e-30	GSK3B, FLT4, PIK3CB, PIK3CG, IGF1R, PLAU, CHEK1, KDR, AKT1, PRKACA, STK32B, PRKACB, PDGFRB, MAP2K2, CSNK2A1, SYK, DAPK1, PRKCE, DYRK1A, CSNK1D, CSNK1E, CIT, ERN1, PIK3CA, LCK, RAF1, MET, PIK3R1, EGFR, CAMKK2, MAPK9, MAPK8, GRK2, ERBB2, ABL1, FYN, LYN, NTRK2, INSR, PLK1, STAT3, MAPK14, MTOR, CLK1, MAPK10, WEE1, CDK4, CDK1, CALM1, FRK, FGFR1	202	633	19734	7.87101	5.44718e-27	5.44718e-27	4.89154e-27
GOTERM_BP_DIRECT	GO:0008203~cholesterol metabolic process	7	3.44828	0.000263745	CYP2C9, SQLE, APP, PON1, CYP1A2, CYP3A4, CES1	202	87	19734	7.86036	0.533665	0.00470834	0.00422806
GOTERM_BP_DIRECT	GO:1905039~carboxylic acid transmembrane transport	7	3.44828	0.000263745	CNR1, CHRNA7, INSR, MAPT, HTR2A, COMT, PTGS2	202	87	19734	7.86036	0.533665	0.00470834	0.00422806
GOTERM_BP_DIRECT	GO:0007200~phospholipase C-activating G protein-coupled receptor signaling pathway	8	3.94089	7.36792e-05	EDNRA, PTGER3, OPRK1, HTR2C, HTR2A, DRD2, ESR1, PIK3CG	202	100	19734	7.81545	0.191915	0.00176099	0.00158136
GOTERM_BP_DIRECT	GO:0007188~adenylate cyclase-modulating G protein-coupled receptor signaling pathway	4	1.97044	0.0143634	ADORA2A, CNR1, AVPR2, PRKACB	202	50	19734	7.81545	1	0.103074	0.0925602
GOTERM_BP_DIRECT	GO:0050918~positive chemotaxis	4	1.97044	0.0143634	MIF, MET, PGF, VEGFA	202	50	19734	7.81545	1	0.103074	0.0925602
GOTERM_BP_DIRECT	GO:0051384~response to glucocorticoid	4	1.97044	0.0143634	BCHE, IGFBP2, BCL2, PTGS2	202	50	19734	7.81545	1	0.103074	0.0925602
GOTERM_BP_DIRECT	GO:0008542~visual learning	4	1.97044	0.0143634	APP, HMGCR, COMT, DRD2	202	50	19734	7.81545	1	0.103074	0.0925602
GOTERM_BP_DIRECT	GO:0050673~epithelial cell proliferation	4	1.97044	0.0143634	AR, KDR, DRD2, EGFR	202	50	19734	7.81545	1	0.103074	0.0925602
GOTERM_BP_DIRECT	GO:0000165~MAPK cascade	10	4.92611	5.8141e-06	AR, MAP2K2, PRKCE, IGFBP3, PTK2B, CTNNB1, RAF1, EGFR, FGFR1, CAMKK2	202	126	19734	7.75342	0.0166739	0.000229393	0.000205994
GOTERM_BP_DIRECT	GO:0002052~positive regulation of neuroblast proliferation	3	1.47783	0.0571246	CTNNB1, DRD2, VEGFA	202	38	19734	7.71261	1	0.279933	0.251378
GOTERM_BP_DIRECT	GO:0007095~mitotic G2 DNA damage checkpoint signaling	3	1.47783	0.0571246	PLK1, CHEK1, CDK1	202	38	19734	7.71261	1	0.279933	0.251378
GOTERM_BP_DIRECT	GO:0048013~ephrin receptor signaling pathway	4	1.97044	0.0151489	LYN, MMP2, FYN, MMP9	202	51	19734	7.6622	1	0.107908	0.0969006
GOTERM_BP_DIRECT	GO:0030838~positive regulation of actin filament polymerization	4	1.97044	0.0151489	PRKCE, ALOX15, PTK2B, MTOR	202	51	19734	7.6622	1	0.107908	0.0969006
GOTERM_BP_DIRECT	GO:0051209~release of sequestered calcium ion into cytosol	4	1.97044	0.0151489	LCK, HTR2C, HTR2A, DRD2	202	51	19734	7.6622	1	0.107908	0.0969006
GOTERM_BP_DIRECT	GO:0071230~cellular response to amino acid stimulus	5	2.46305	0.0041206	NTRK2, MMP2, MMP3, EGFR, MTOR	202	64	19734	7.63227	0.999993	0.0407233	0.0365693
GOTERM_BP_DIRECT	GO:0007204~positive regulation of cytosolic calcium ion concentration	12	5.91133	5.98151e-07	EDNRA, CXCR1, PTGER1, PTGER2, PTGER3, ABL1, CD38, PTK2B, HTR2A, ESR1, IL2, PIK3CG	202	156	19734	7.51485	0.00172836	3.44199e-05	3.09089e-05
GOTERM_BP_DIRECT	GO:0070371~ERK1 and ERK2 cascade	4	1.97044	0.0159582	MAP2K2, CDK1, ABL1, TLR4	202	52	19734	7.51485	1	0.111476	0.100105
GOTERM_BP_DIRECT	GO:0097009~energy homeostasis	4	1.97044	0.0159582	MAPK8, PIK3CA, STAT3, SIRT1	202	52	19734	7.51485	1	0.111476	0.100105
GOTERM_BP_DIRECT	GO:0046854~phosphatidylinositol phosphate biosynthetic process	4	1.97044	0.0159582	PIK3CA, PIK3CB, PIK3R1, PIK3CG	202	52	19734	7.51485	1	0.111476	0.100105
GOTERM_BP_DIRECT	GO:0019369~arachidonic acid metabolic process	3	1.47783	0.0598197	ALOX5, ALOX15, ALOX12	202	39	19734	7.51485	1	0.279933	0.251378
GOTERM_BP_DIRECT	GO:0048144~fibroblast proliferation	3	1.47783	0.0598197	NGFR, CDK1, ESR1	202	39	19734	7.51485	1	0.279933	0.251378
GOTERM_BP_DIRECT	GO:0032008~positive regulation of TOR signaling	3	1.47783	0.0598197	HDAC3, PIK3CA, F3	202	39	19734	7.51485	1	0.279933	0.251378
GOTERM_BP_DIRECT	GO:2001237~negative regulation of extrinsic apoptotic signaling pathway	3	1.47783	0.0598197	AR, HTT, RELA	202	39	19734	7.51485	1	0.279933	0.251378
GOTERM_BP_DIRECT	GO:0051092~positive regulation of NF-kappaB transcription factor activity	3	1.47783	0.0625578	EDNRA, ACE, NOS3	202	40	19734	7.32698	1	0.289611	0.260069
GOTERM_BP_DIRECT	GO:0000077~DNA damage checkpoint signaling	3	1.47783	0.0625578	LYN, CHEK1, MAPK14	202	40	19734	7.32698	1	0.289611	0.260069
GOTERM_BP_DIRECT	GO:0006695~cholesterol biosynthetic process	3	1.47783	0.0625578	HMGCR, CFTR, CES1	202	40	19734	7.32698	1	0.289611	0.260069
GOTERM_BP_DIRECT	GO:0032870~cellular response to hormone stimulus	3	1.47783	0.0625578	STAT3, AVPR2, IGFBP2	202	40	19734	7.32698	1	0.289611	0.260069
GOTERM_BP_DIRECT	GO:0033077~T cell differentiation in thymus	3	1.47783	0.0625578	BCL2, CTNNB1, ADA	202	40	19734	7.32698	1	0.289611	0.260069
GOTERM_BP_DIRECT	GO:0070374~positive regulation of ERK1 and ERK2 cascade	17	8.37438	1.65355e-09	PDGFRB, APP, CHRNA7, FLT4, PLA2G2A, ALOX15, HTR2C, MIF, HTR2A, EGFR, VEGFA, KDR, ABL1, PTK2B, NOX4, DRD2, TLR4	202	228	19734	7.28413	4.78206e-06	1.99253e-07	1.78928e-07
GOTERM_BP_DIRECT	GO:0007596~blood coagulation	7	3.44828	0.000400964	ADORA2A, PLAU, HNF4A, PLG, PLAT, F2, F3	202	94	19734	7.27502	0.686457	0.00647814	0.00581733
GOTERM_BP_DIRECT	GO:0042733~embryonic digit morphogenesis	4	1.97044	0.0176486	HDAC2, HDAC1, CTNNB1, ECE1	202	54	19734	7.23652	1	0.120947	0.10861
GOTERM_BP_DIRECT	GO:0045766~positive regulation of angiogenesis	12	5.91133	9.25348e-07	TERT, NOS3, CHRNA7, STAT3, SERPINE1, KDR, PTK2B, SIRT1, F3, PGF, NFE2L2, VEGFA	202	163	19734	7.19213	0.00267253	4.86565e-05	4.36932e-05
GOTERM_BP_DIRECT	GO:0007623~circadian rhythm	5	2.46305	0.00511797	NTRK2, GSK3B, NOS2, DYRK1A, EGFR	202	68	19734	7.18331	1	0.0477457	0.0428754
GOTERM_BP_DIRECT	GO:0071222~cellular response to lipopolysaccharide	14	6.89655	8.39265e-08	NOS2, MMP3, SERPINE1, OPRK1, KMO, MAPK14, MMP9, RELA, NFKB1, MAPK8, CDK4, ABL1, TLR9, TLR4	202	191	19734	7.16075	0.000242686	6.06789e-06	5.44893e-06
GOTERM_BP_DIRECT	GO:0030324~lung development	6	2.95567	0.00150825	HSD11B1, MME, NOS3, CYP1A2, EGFR, VEGFA	202	82	19734	7.14827	0.987287	0.0183272	0.0164577
GOTERM_BP_DIRECT	GO:0030217~T cell differentiation	3	1.47783	0.0653377	LCK, PIK3R1, IL2	202	41	19734	7.14827	1	0.299931	0.269336
GOTERM_BP_DIRECT	GO:0045814~negative regulation of gene expression, epigenetic	3	1.47783	0.0653377	HDAC1, CHEK1, HDAC6	202	41	19734	7.14827	1	0.299931	0.269336
GOTERM_BP_DIRECT	GO:0007595~lactation	3	1.47783	0.0653377	DDR1, SLC6A3, VEGFA	202	41	19734	7.14827	1	0.299931	0.269336
GOTERM_BP_DIRECT	GO:0051480~regulation of cytosolic calcium ion concentration	3	1.47783	0.0653377	F2, PRKACA, PRKACB	202	41	19734	7.14827	1	0.299931	0.269336
GOTERM_BP_DIRECT	GO:0006874~intracellular calcium ion homeostasis	8	3.94089	0.000134461	EDNRA, CHRNA7, HTR2C, PIK3CB, HTR2A, DRD2, DRD4, ELANE	202	110	19734	7.10495	0.32219	0.00274335	0.00246351
GOTERM_BP_DIRECT	GO:0032760~positive regulation of tumor necrosis factor production	8	3.94089	0.000150484	APP, HDAC2, SYK, STAT3, TLR9, MIF, PIK3R1, TLR4	202	112	19734	6.97808	0.352886	0.00300143	0.00269527
GOTERM_BP_DIRECT	GO:0050731~positive regulation of peptidyl-tyrosine phosphorylation	6	2.95567	0.00167884	SYK, ABL1, MIF, HTR2A, MTOR, VEGFA	202	84	19734	6.97808	0.992244	0.0198984	0.0178686
GOTERM_BP_DIRECT	GO:0071300~cellular response to retinoic acid	5	2.46305	0.00567235	LYN, GSK3B, HDAC2, PTK2B, PPARG	202	70	19734	6.97808	1	0.0509455	0.0457488
GOTERM_BP_DIRECT	GO:0045600~positive regulation of fat cell differentiation	4	1.97044	0.0194351	HTR2C, AKT1, PPARG, HTR2A	202	56	19734	6.97808	1	0.130712	0.117379
GOTERM_BP_DIRECT	GO:0007405~neuroblast proliferation	3	1.47783	0.0681582	CTNNB1, DRD2, VEGFA	202	42	19734	6.97808	1	0.304459	0.273402
GOTERM_BP_DIRECT	GO:0060048~cardiac muscle contraction	3	1.47783	0.0681582	GRK2, PIK3CA, MTOR	202	42	19734	6.97808	1	0.304459	0.273402
GOTERM_BP_DIRECT	GO:0071526~semaphorin-plexin signaling pathway	3	1.47783	0.0681582	ERBB2, KDR, MET	202	42	19734	6.97808	1	0.304459	0.273402
GOTERM_BP_DIRECT	GO:0043066~negative regulation of apoptotic process	36	17.734	2.04062e-19	GSK3B, HDAC2, HDAC3, HDAC1, FLT4, GLO1, PIK3R1, MPO, RELA, EGFR, IGF1R, MAPK8, ERBB2, ADORA1, KDR, PTK2B, AKT1, CD38, MCL1, SNCA, NQO1, DAPK1, PLK1, AKR1A1, MIF, MMP9, SIRT1, IL2, MTOR, NFKB1, VEGFA, BCL2, CDK1, CTNNB1, RAF1, HSPA1A	202	507	19734	6.93679	5.90147e-16	1.96716e-16	1.7665e-16
GOTERM_BP_DIRECT	GO:0071456~cellular response to hypoxia	10	4.92611	1.53322e-05	TERT, PRKCE, BCL2, PPARG, PTGS2, SIRT1, SIRT2, MTOR, NFE2L2, VEGFA	202	142	19734	6.87979	0.0433724	0.000509663	0.000457675
GOTERM_BP_DIRECT	GO:1903078~positive regulation of protein localization to plasma membrane	4	1.97044	0.0203644	PRKCE, AKT1, PIK3R1, EGFR	202	57	19734	6.85565	1	0.134922	0.12116
GOTERM_BP_DIRECT	GO:0032722~positive regulation of chemokine production	3	1.47783	0.0710184	APP, TLR9, TLR4	202	43	19734	6.8158	1	0.310719	0.279024
GOTERM_BP_DIRECT	GO:1901796~regulation of signal transduction by p53 class mediator	3	1.47783	0.0710184	CHEK1, AKT1, MTOR	202	43	19734	6.8158	1	0.310719	0.279024
GOTERM_BP_DIRECT	GO:0071363~cellular response to growth factor stimulus	4	1.97044	0.0213178	INSR, ERBB2, CTNNB1, NOS1	202	58	19734	6.73745	1	0.137614	0.123577
GOTERM_BP_DIRECT	GO:0031397~negative regulation of protein ubiquitination	4	1.97044	0.0213178	PRKCE, AKT1, FYN, HSPA1A	202	58	19734	6.73745	1	0.137614	0.123577
GOTERM_BP_DIRECT	GO:0000132~establishment of mitotic spindle orientation	3	1.47783	0.0739171	HDAC3, PLK1, HTT	202	44	19734	6.66089	1	0.321456	0.288666
GOTERM_BP_DIRECT	GO:0043280~positive regulation of cysteine-type endopeptidase activity involved in apoptotic process	3	1.47783	0.0739171	SYK, DAPK1, SIRT1	202	44	19734	6.66089	1	0.321456	0.288666
GOTERM_BP_DIRECT	GO:0050728~negative regulation of inflammatory response	10	4.92611	2.02198e-05	ADORA2A, ALOX5, STAT3, PPARG, AHR, PPARA, ADA, NFKB1, IL2, ELANE	202	147	19734	6.64579	0.0567994	0.000608704	0.000546613
GOTERM_BP_DIRECT	GO:0046718~symbiont entry into host cell	7	3.44828	0.000652911	GRK2, INSR, CDK1, HTR2A, EGFR, CTSB, HSPA1A	202	103	19734	6.63933	0.848752	0.00916611	0.00823111
GOTERM_BP_DIRECT	GO:0032755~positive regulation of interleukin-6 production	7	3.44828	0.000652911	APP, SYK, NOS2, STAT3, TLR9, TLR4, RELA	202	103	19734	6.63933	0.848752	0.00916611	0.00823111
GOTERM_BP_DIRECT	GO:0042475~odontogenesis of dentin-containing tooth	4	1.97044	0.0222954	NGFR, HDAC2, HDAC1, CTNNB1	202	59	19734	6.62326	1	0.142967	0.128384
GOTERM_BP_DIRECT	GO:0010629~negative regulation of gene expression	21	10.3448	6.27385e-11	KDM4A, GSK3B, APP, ACE, NOS2, HDAC1, STAT3, MIF, ESR1, SIRT1, NFKB1, VEGFA, TERT, PIK3CA, KDR, CDK1, AKT1, CTNNB1, FYN, PPARG, MAPT	202	310	19734	6.61792	1.8144e-07	9.07198e-09	8.14659e-09
GOTERM_BP_DIRECT	GO:0051898~negative regulation of phosphatidylinositol 3-kinase/protein kinase B signal transduction	5	2.46305	0.00689832	MMP3, PIK3CB, DRD2, PPARA, SIRT1	202	74	19734	6.60088	1	0.0590235	0.0530028
GOTERM_BP_DIRECT	GO:0045597~positive regulation of cell differentiation	4	1.97044	0.0232971	GSK3B, AR, CTNNB1, FGFR1	202	60	19734	6.51287	1	0.147429	0.132391
GOTERM_BP_DIRECT	GO:0071364~cellular response to epidermal growth factor stimulus	3	1.47783	0.0768533	ERBB2, AKT1, EGFR	202	45	19734	6.51287	1	0.331572	0.297749
GOTERM_BP_DIRECT	GO:0031667~response to nutrient levels	3	1.47783	0.0768533	KDM4A, ACE, MTOR	202	45	19734	6.51287	1	0.331572	0.297749
GOTERM_BP_DIRECT	GO:0048863~stem cell differentiation	3	1.47783	0.0798258	MAPK14, ESR1, FGFR1	202	46	19734	6.37129	1	0.33506	0.300882
GOTERM_BP_DIRECT	GO:0046627~negative regulation of insulin receptor signaling pathway	3	1.47783	0.0798258	GSK3B, PTPN1, RELA	202	46	19734	6.37129	1	0.33506	0.300882
GOTERM_BP_DIRECT	GO:0040029~epigenetic regulation of gene expression	3	1.47783	0.0798258	HDAC3, SIRT2, HDAC6	202	46	19734	6.37129	1	0.33506	0.300882
GOTERM_BP_DIRECT	GO:0007189~adenylate cyclase-activating G protein-coupled receptor signaling pathway	9	4.4335	9.07988e-05	CNR2, ADORA2A, PTGER1, CNR1, PTGER2, PTGER3, PRKACA, PRKACB, CRHR1	202	139	19734	6.32545	0.230952	0.00205149	0.00184222
GOTERM_BP_DIRECT	GO:0010976~positive regulation of neuron projection development	8	3.94089	0.000282223	LYN, DDR1, NTRK2, CNR1, PTK2B, FYN, FGFR1, NFE2L2	202	124	19734	6.30278	0.557938	0.00497677	0.00446911
GOTERM_BP_DIRECT	GO:0031507~heterochromatin formation	4	1.97044	0.0253727	HDAC2, HDAC1, SIRT1, SIRT2	202	62	19734	6.30278	1	0.159517	0.143246
GOTERM_BP_DIRECT	GO:0032729~positive regulation of type II interferon production	5	2.46305	0.00828787	PDE4D, ABL1, TLR9, TLR4, IL2	202	78	19734	6.26238	1	0.0686599	0.0616562
GOTERM_BP_DIRECT	GO:0009411~response to UV	3	1.47783	0.0828336	MAPK8, TYR, ELANE	202	47	19734	6.23573	1	0.34518	0.30997
GOTERM_BP_DIRECT	GO:0030968~endoplasmic reticulum unfolded protein response	3	1.47783	0.0828336	PTPN1, VCP, NFE2L2	202	47	19734	6.23573	1	0.34518	0.30997
GOTERM_BP_DIRECT	GO:0045995~regulation of embryonic development	3	1.47783	0.0828336	INSR, CDK1, NFE2L2	202	47	19734	6.23573	1	0.34518	0.30997
GOTERM_BP_DIRECT	GO:0042100~B cell proliferation	3	1.47783	0.0828336	BCL2, CD38, ADA	202	47	19734	6.23573	1	0.34518	0.30997
GOTERM_BP_DIRECT	GO:0070373~negative regulation of ERK1 and ERK2 cascade	5	2.46305	0.0086618	LYN, PTPN1, ABL1, TLR9, TLR4	202	79	19734	6.18311	1	0.0704056	0.0632239
GOTERM_BP_DIRECT	GO:0008284~positive regulation of cell population proliferation	32	15.7635	8.95487e-16	HDAC2, PLA2G1B, HDAC1, FLT4, CHRNA7, HTR2A, RELA, EGFR, IGF1R, ERBB2, KDR, PTK2B, CAPN1, LYN, PDGFRB, NTRK2, CSNK2A1, INSR, AVPR2, HTR1A, AKR1C2, MIF, F2, SIRT1, IL2, PGF, VEGFA, AR, CDK4, BCL2, CTNNB1, FGFR1	202	506	19734	6.17822	2.56861e-12	4.31625e-13	3.87597e-13
GOTERM_BP_DIRECT	GO:0008584~male gonad development	7	3.44828	0.0010131	AR, ACE, INSR, BCL2, TLR9, REN, ESR1	202	112	19734	6.10582	0.946676	0.0129641	0.0116417
GOTERM_BP_DIRECT	GO:0021762~substantia nigra development	3	1.47783	0.0858758	MAOB, CALM1, SIRT2	202	48	19734	6.10582	1	0.352501	0.316544
GOTERM_BP_DIRECT	GO:0042149~cellular response to glucose starvation	3	1.47783	0.0858758	BCL2, SIRT1, NFE2L2	202	48	19734	6.10582	1	0.352501	0.316544
GOTERM_BP_DIRECT	GO:0003007~heart morphogenesis	3	1.47783	0.0858758	INSR, MTOR, VEGFA	202	48	19734	6.10582	1	0.352501	0.316544
GOTERM_BP_DIRECT	GO:0050714~positive regulation of protein secretion	3	1.47783	0.0858758	ACHE, ADORA2A, PLA2G1B	202	48	19734	6.10582	1	0.352501	0.316544
GOTERM_BP_DIRECT	GO:0032731~positive regulation of interleukin-1 beta production	4	1.97044	0.0286667	APP, STAT3, TLR4, RELA	202	65	19734	6.01188	1	0.176768	0.158737
GOTERM_BP_DIRECT	GO:0030855~epithelial cell differentiation	6	2.95567	0.00329435	CDK1, AKR1C2, PPARG, CTSB, CES1, VEGFA	202	98	19734	5.98121	0.999928	0.034771	0.0312242
GOTERM_BP_DIRECT	GO:0042789~mRNA transcription by RNA polymerase II	3	1.47783	0.0889513	RXRA, STAT3, PPARG	202	49	19734	5.98121	1	0.354335	0.318191
GOTERM_BP_DIRECT	GO:0051781~positive regulation of cell division	3	1.47783	0.0889513	SIRT2, PGF, VEGFA	202	49	19734	5.98121	1	0.354335	0.318191
GOTERM_BP_DIRECT	GO:0007098~centrosome cycle	3	1.47783	0.0889513	SLC16A1, PLK1, CDK1	202	49	19734	5.98121	1	0.354335	0.318191
GOTERM_BP_DIRECT	GO:0014823~response to activity	3	1.47783	0.0920591	PIK3CA, MMP2, CDK1	202	50	19734	5.86158	1	0.36621	0.328855
GOTERM_BP_DIRECT	GO:0042531~positive regulation of tyrosine phosphorylation of STAT protein	4	1.97044	0.0309826	LYN, HDAC2, FYN, IL2	202	67	19734	5.83242	1	0.18138	0.162878
GOTERM_BP_DIRECT	GO:0043524~negative regulation of neuron apoptotic process	9	4.4335	0.00016176	NTRK2, ADORA2A, TERT, PIK3CA, BCL2, KDR, PTK2B, SIRT1, SNCA	202	151	19734	5.82277	0.373651	0.00316088	0.00283845
GOTERM_BP_DIRECT	GO:0150104~transport across blood-brain barrier	5	2.46305	0.0106968	ABCC1, SLC16A1, ABCB1, INSR, ABCG2	202	84	19734	5.81506	1	0.0824934	0.0740786
GOTERM_BP_DIRECT	GO:0001889~liver development	5	2.46305	0.0106968	PIK3CA, HNF4A, MET, RELA, ADA	202	84	19734	5.81506	1	0.0824934	0.0740786
GOTERM_BP_DIRECT	GO:0050727~regulation of inflammatory response	6	2.95567	0.00374968	ALOX5, ALOX15, PTGS2, ESR1, RELA, BRD4	202	101	19734	5.80355	0.999981	0.0373934	0.033579
GOTERM_BP_DIRECT	GO:0060291~long-term synaptic potentiation	4	1.97044	0.0321763	NTRK2, PTK2B, HMGCR, SNCA	202	68	19734	5.74665	1	0.187609	0.168472
GOTERM_BP_DIRECT	GO:0071466~cellular response to xenobiotic stimulus	4	1.97044	0.0321763	NOS2, REN, EGFR, NFE2L2	202	68	19734	5.74665	1	0.187609	0.168472
GOTERM_BP_DIRECT	GO:0061198~fungiform papilla formation	8	3.94089	0.000516137	IKBKB, AR, PLA2G1B, STAT3, TLR9, TLR4, RELA, HSPA1A	202	137	19734	5.7047	0.775314	0.00802852	0.00720957
GOTERM_BP_DIRECT	GO:0071560~cellular response to transforming growth factor beta stimulus	4	1.97044	0.0333939	HDAC2, ABL1, FYN, IGF1R	202	69	19734	5.66337	1	0.191998	0.172413
GOTERM_BP_DIRECT	GO:0070256~negative regulation of mucus secretion	4	1.97044	0.0333939	DAPK1, ABL1, MAPT, HDAC6	202	69	19734	5.66337	1	0.191998	0.172413
GOTERM_BP_DIRECT	GO:0050852~T cell receptor signaling pathway	7	3.44828	0.00157434	IKBKB, PIK3CA, LCK, PDE4D, ABL1, FYN, ADA	202	122	19734	5.60534	0.989502	0.0188793	0.0169535
GOTERM_BP_DIRECT	GO:0010467~gene expression	8	3.94089	0.000612926	EDNRA, HSD17B1, NOX4, AKT1, FYN, COMT, TLR4, FGFR1	202	141	19734	5.54287	0.830199	0.00886291	0.00795884
GOTERM_BP_DIRECT	GO:0009791~post-embryonic development	4	1.97044	0.0385004	CYP1A2, BCL2, ABL1, MTOR	202	73	19734	5.35304	1	0.215699	0.193697
GOTERM_BP_DIRECT	GO:0001525~angiogenesis	14	6.89655	2.46789e-06	PDGFRB, SYK, NOS3, FLT4, MMP2, SERPINE1, PTGS2, MAPK14, SIRT1, PIK3CG, VEGFA, PIK3CA, KDR, FGFR1	202	257	19734	5.3218	0.00711174	0.000117002	0.000105067
GOTERM_BP_DIRECT	GO:0042127~regulation of cell population proliferation	8	3.94089	0.000784542	SQLE, NOS2, PLAU, PTGER2, STAT3, CHEK1, SIRT1, PTGS1	202	147	19734	5.31663	0.896666	0.0106427	0.00955712
GOTERM_BP_DIRECT	GO:0010628~positive regulation of gene expression	27	13.3005	1.41468e-11	APP, GSK3B, HDAC1, PIK3CB, RELA, MAPK9, MAPK8, ERBB2, AKT1, KDM4A, NTRK2, MAP2K2, NOS3, AVPR2, STAT3, MAPK14, F3, MTOR, VEGFA, AR, CDK1, TLR9, CTNNB1, PPARG, TLR4, HSPA1A, NFE2L2	202	509	19734	5.18215	4.09125e-08	2.40662e-09	2.16114e-09
GOTERM_BP_DIRECT	GO:0036211~protein modification process	6	2.95567	0.0062528	HDAC2, PARP1, QPCT, ABL1, PLAT, RAF1	202	114	19734	5.14174	1	0.0546688	0.0490923
GOTERM_BP_DIRECT	GO:0001558~regulation of cell growth	4	1.97044	0.042576	DDR1, IGFBP5, IGFBP3, MTOR	202	76	19734	5.14174	1	0.227177	0.204004
GOTERM_BP_DIRECT	GO:0006954~inflammatory response	22	10.8374	2.35149e-09	NOS2, PTGER1, PTGER2, PTGER3, PLA2G2A, STAT3, ALOX15, MIF, MTOR, PIK3CG, RELA, NFKB1, POLB, IKBKB, ADORA2A, CNR2, ADORA1, TLR9, NOX4, AKT1, TLR4, NFE2L2	202	422	19734	5.093	6.80049e-06	2.72021e-07	2.44273e-07
GOTERM_BP_DIRECT	GO:0034976~response to endoplasmic reticulum stress	5	2.46305	0.016771	ERN1, ALOX15, ABL1, PIK3R1, CFTR	202	96	19734	5.08818	1	0.116872	0.10495
GOTERM_BP_DIRECT	GO:0006302~double-strand break repair	4	1.97044	0.0439808	VCP, CSNK2A1, PARP1, PLK1	202	77	19734	5.07496	1	0.23424	0.210347
GOTERM_BP_DIRECT	GO:0071356~cellular response to tumor necrosis factor	7	3.44828	0.00272323	IKBKB, AKT1, MAPK14, SIRT1, RELA, NFKB1, NFE2L2	202	136	19734	5.02832	0.999624	0.0297191	0.0266876
GOTERM_BP_DIRECT	GO:0042060~wound healing	4	1.97044	0.0454085	ERBB2, ALOX15, RAF1, PPARA	202	78	19734	5.0099	1	0.239638	0.215193
GOTERM_BP_DIRECT	GO:0071347~cellular response to interleukin-1	4	1.97044	0.0483323	MMP2, KMO, RELA, NFKB1	202	80	19734	4.88465	1	0.253204	0.227376
GOTERM_BP_DIRECT	GO:0120162~positive regulation of cold-induced thermogenesis	5	2.46305	0.0198269	ACHE, HDAC3, SYK, IGF1R, VEGFA	202	101	19734	4.83629	1	0.133038	0.119467
GOTERM_BP_DIRECT	GO:0001933~negative regulation of protein phosphorylation	4	1.97044	0.049828	LYN, IGFBP3, DRD2, IL2	202	81	19734	4.82435	1	0.253204	0.227376
GOTERM_BP_DIRECT	GO:0006974~DNA damage response	15	7.38916	3.37574e-06	LYN, VCP, PARP1, CSNK2A1, SIRT1, MTOR, POLB, CHEK1, BCL2, CDK1, ABL1, MAPT, NAE1, MCL1, BRD4	202	307	19734	4.77328	0.00971515	0.000145711	0.000130848
GOTERM_BP_DIRECT	GO:0030335~positive regulation of cell migration	14	6.89655	8.21012e-06	LYN, PDGFRB, FLT4, MMP2, INSR, STAT3, F3, EGFR, IGF1R, VEGFA, PLAU, KDR, PTK2B, AKT1	202	287	19734	4.76552	0.0234641	0.000289557	0.00026002
GOTERM_BP_DIRECT	GO:0046330~positive regulation of JNK cascade	5	2.46305	0.0211391	APP, FLT4, TLR9, PTK2B, TLR4	202	103	19734	4.74238	1	0.137073	0.12309
GOTERM_BP_DIRECT	GO:0031175~neuron projection development	6	2.95567	0.0088434	LYN, GSK3B, APP, PTK2B, MAPT, FGFR1	202	124	19734	4.72708	1	0.0716389	0.0643314
GOTERM_BP_DIRECT	GO:0030593~neutrophil chemotaxis	4	1.97044	0.0528867	SYK, CXCR1, PLA2G1B, PIK3CG	202	83	19734	4.7081	1	0.264616	0.237624
GOTERM_BP_DIRECT	GO:0030336~negative regulation of cell migration	9	4.4335	0.000679201	NGFR, GSK3B, HDAC2, IGFBP5, HDAC1, SERPINE1, BCL2, MIF, DRD2	202	187	19734	4.70181	0.859832	0.00948913	0.00852119
GOTERM_BP_DIRECT	GO:0051649~establishment of localization in cell	5	2.46305	0.0232053	NOS3, PRKCE, BCL2, ABL1, CFTR	202	106	19734	4.60816	1	0.147171	0.132158
GOTERM_BP_DIRECT	GO:0007005~mitochondrion organization	5	2.46305	0.0232053	GSK3B, EDNRA, TERT, PARP1, NOS3	202	106	19734	4.60816	1	0.147171	0.132158
GOTERM_BP_DIRECT	GO:0043065~positive regulation of apoptotic process	15	7.38916	5.86967e-06	ACE, DAPK1, IGFBP3, HTT, PTGS2, SIRT1, MMP9, MAPK8, CNR1, BCL2, ABL1, CTNNB1, PPARG, MCL1, SNCA	202	322	19734	4.55092	0.0168319	0.000229393	0.000205994
GOTERM_BP_DIRECT	GO:0030512~negative regulation of transforming growth factor beta receptor signaling pathway	6	2.95567	0.0103822	HDAC2, HDAC1, PPARG, PPARA, SIRT1, HSPA1A	202	129	19734	4.54386	1	0.0804967	0.0722856
GOTERM_BP_DIRECT	GO:0010508~positive regulation of autophagy	4	1.97044	0.0576403	GSK3B, DAPK1, TLR9, PIK3CB	202	86	19734	4.54386	1	0.279933	0.251378
GOTERM_BP_DIRECT	GO:0008285~negative regulation of cell population proliferation	20	9.85222	1.0783e-07	LYN, DDR1, BCHE, APP, NOS3, IGFBP3, AVPR2, STAT3, PLG, PTGS2, AR, ADORA2A, HNF4A, ADORA1, PTK2B, NOX4, CTNNB1, RAF1, DRD2, HSPA1A	202	434	19734	4.50198	0.000311795	7.04864e-06	6.32964e-06
GOTERM_BP_DIRECT	GO:0016485~protein processing	4	1.97044	0.0592683	BACE1, MME, ECE1, F3	202	87	19734	4.49164	1	0.279933	0.251378
GOTERM_BP_DIRECT	GO:0019221~cytokine-mediated signaling pathway	7	3.44828	0.00516632	STAT3, AKT1, PIK3R1, PRKACA, F3, PRKACB, RELA	202	155	19734	4.41195	1	0.0480418	0.0431413
GOTERM_BP_DIRECT	GO:0031647~regulation of protein stability	4	1.97044	0.0625889	HDAC3, TERT, BCL2, HDAC6	202	89	19734	4.3907	1	0.289611	0.260069
GOTERM_BP_DIRECT	GO:0016042~lipid catabolic process	4	1.97044	0.064281	PLA2G1B, PLA2G2A, ADORA1, CES1	202	90	19734	4.34191	1	0.296966	0.266674
GOTERM_BP_DIRECT	GO:0006914~autophagy	7	3.44828	0.0056643	VCP, BCL2, ABL1, PIK3CB, DRD2, SIRT2, HDAC6	202	158	19734	4.32817	1	0.0509455	0.0457488
GOTERM_BP_DIRECT	GO:0042981~regulation of apoptotic process	10	4.92611	0.000533506	VCP, DAPK1, APEX1, ABL1, AKT1, NAE1, RAF1, SIRT1, CTSB, MCL1	202	226	19734	4.3227	0.786328	0.00803594	0.00721623
GOTERM_BP_DIRECT	GO:0043123~positive regulation of canonical NF-kappaB signal transduction	10	4.92611	0.00055125	IKBKB, EDNRA, PARP1, PRKCE, ABL1, TLR9, TLR4, RELA, BRD4, VEGFA	202	227	19734	4.30366	0.797021	0.00826018	0.00741759
GOTERM_BP_DIRECT	GO:0042742~defense response to bacterium	7	3.44828	0.00619569	SYK, NOS2, PLA2G2A, TLR9, MPO, TLR4, ELANE	202	161	19734	4.24752	1	0.0546688	0.0490923
GOTERM_BP_DIRECT	GO:0007268~chemical synaptic transmission	10	4.92611	0.000641645	GRM5, CHRNA7, HTR1A, OPRK1, CTNNB1, HTR2C, HTR2A, SLC6A2, DRD4, SNCA	202	232	19734	4.21091	0.84374	0.00916123	0.00822674
GOTERM_BP_DIRECT	GO:0032880~regulation of protein localization	4	1.97044	0.0694828	MAPK8, PARP1, BCL2, CSNK1E	202	93	19734	4.20185	1	0.305386	0.274235
GOTERM_BP_DIRECT	GO:0006366~transcription by RNA polymerase II	10	4.92611	0.000705101	AR, HDAC3, PARP1, HNF4A, CTNNB1, PIK3R1, MAPK14, ESR1, NFKB1, IL2	202	235	19734	4.15715	0.869955	0.00975671	0.00876147
GOTERM_BP_DIRECT	GO:0051091~positive regulation of DNA-binding transcription factor activity	4	1.97044	0.0712579	AKT1, PPARG, ESR1, ESR2	202	94	19734	4.15715	1	0.311296	0.279542
GOTERM_BP_DIRECT	GO:0050829~defense response to Gram-negative bacterium	4	1.97044	0.0730533	NOS2, SERPINE1, TLR9, TLR4	202	95	19734	4.11339	1	0.318658	0.286153
GOTERM_BP_DIRECT	GO:0030308~negative regulation of cell growth	5	2.46305	0.0344355	HNF4A, BCL2, PPARG, ESR2, HSPA1A	202	120	19734	4.07054	1	0.197594	0.177439
GOTERM_BP_DIRECT	GO:0032956~regulation of actin cytoskeleton organization	4	1.97044	0.0748689	PDGFRB, ABL1, PTK2B, MTOR	202	96	19734	4.07054	1	0.325106	0.291944
GOTERM_BP_DIRECT	GO:0090263~positive regulation of canonical Wnt signaling pathway	5	2.46305	0.0371879	VCP, CSNK1D, CSNK1E, EGFR, NFKB1	202	123	19734	3.97126	1	0.210432	0.188966
GOTERM_BP_DIRECT	GO:0000278~mitotic cell cycle	6	2.95567	0.0178864	EDNRA, WEE1, PLK1, ABL1, KIF11, CIT	202	148	19734	3.96053	1	0.122287	0.109813
GOTERM_BP_DIRECT	GO:0007409~axonogenesis	4	1.97044	0.0804344	APP, BCL2, DRD2, IGF1R	202	99	19734	3.94719	1	0.337125	0.302736
GOTERM_BP_DIRECT	GO:0071346~cellular response to type II interferon	4	1.97044	0.0881252	NOS2, DAPK1, CALM1, TLR4	202	103	19734	3.79391	1	0.352501	0.316544
GOTERM_BP_DIRECT	GO:0090090~negative regulation of canonical Wnt signaling pathway	6	2.95567	0.0219012	IGFBP1, GSK3B, HDAC1, IGFBP2, CTNNB1, MAPK14	202	156	19734	3.75743	1	0.140751	0.126394
GOTERM_BP_DIRECT	GO:0001649~osteoblast differentiation	5	2.46305	0.0440894	IGFBP5, IGFBP3, CTNNB1, AKT1, MAPK14	202	130	19734	3.75743	1	0.234387	0.210478
GOTERM_BP_DIRECT	GO:0006606~protein import into nucleus	4	1.97044	0.096113	SYK, STAT3, AKT1, PIK3R1	202	107	19734	3.65208	1	0.377831	0.33929
GOTERM_BP_DIRECT	GO:0008360~regulation of cell shape	5	2.46305	0.0527978	KDR, PTK2B, FYN, F2, VEGFA	202	138	19734	3.5396	1	0.264616	0.237624
GOTERM_BP_DIRECT	GO:0001701~in utero embryonic development	8	3.94089	0.00763459	POLB, AR, EDNRA, HDAC3, NOS3, CTNNB1, FGFR1, VEGFA	202	221	19734	3.5364	1	0.0636289	0.0571384
GOTERM_BP_DIRECT	GO:0007165~signal transduction	44	21.6749	9.27786e-13	PLA2G1B, CHRNA7, PIK3CB, PIK3R1, EGFR, IGF1R, MAPK8, EDNRA, TTR, PLAU, ERBB2, ADORA1, ABL1, PTK2B, AKT1, CD38, FYN, NAE1, PRKACB, DRD4, IGFBP1, LYN, PDGFRB, SYK, IGFBP5, CSNK2A1, PRKCE, PDE4D, STAT3, CSNK1D, CSNK1E, MAPK14, ESR1, PGF, ESR2, NFKB1, MAPK10, AR, LCK, CDK4, PPARG, RAF1, MET, HSPA1A	202	1240	19734	3.46653	2.68324e-09	2.23776e-10	2.00949e-10
GOTERM_BP_DIRECT	GO:0045087~innate immune response	19	9.35961	1.0079e-05	LYN, NQO1, SYK, PARP1, DAPK1, ARG1, MMP3, MIF, PIK3CG, RELA, SIRT2, NFKB1, IKBKB, LCK, TLR9, FYN, PPARG, TLR4, FRK	202	536	19734	3.463	0.0287278	0.00034541	0.000310176
GOTERM_BP_DIRECT	GO:0045893~positive regulation of DNA-templated transcription	25	12.3153	2.93853e-07	HDAC2, HDAC1, AHR, RELA, EGFR, CAMKK2, IKBKB, RXRA, HNF4A, AKT1, CD38, NOS1, BRD4, MAP2K2, INSR, STAT3, DYRK1A, ESR1, ESR2, NFKB1, AR, CTNNB1, PPARG, PPARA, NFE2L2	202	713	19734	3.42542	0.000849463	1.80814e-05	1.6237e-05
GOTERM_BP_DIRECT	GO:0035556~intracellular signal transduction	15	7.38916	0.000145327	GSK3B, IGFBP5, SYK, PLA2G1B, DAPK1, PRKCE, MAPK14, RELA, LCK, ERBB2, CHEK1, AKT1, FYN, DRD2, STK32B	202	432	19734	3.39212	0.343162	0.00293907	0.00263927
GOTERM_BP_DIRECT	GO:0030198~extracellular matrix organization	6	2.95567	0.0324586	APP, MMP13, MMP1, MMP2, MMP3, MMP9	202	173	19734	3.3882	1	0.188495	0.169267
GOTERM_BP_DIRECT	GO:0006629~lipid metabolic process	7	3.44828	0.0203877	SLC16A1, HNF4A, ALOX15, AKR1A1, PPARG, ALOX12, CYP3A4	202	209	19734	3.27202	1	0.134922	0.12116
GOTERM_BP_DIRECT	GO:0051726~regulation of cell cycle	8	3.94089	0.0114594	CSNK2A1, CDK4, PLK1, STAT3, ABL1, PRKACA, PRKACB, SIRT2	202	239	19734	3.27006	1	0.0860791	0.0772986
GOTERM_BP_DIRECT	GO:0007507~heart development	7	3.44828	0.0217862	MAP2K2, GRK2, MMP2, ERBB2, ECE1, PPARG, PPARA	202	212	19734	3.22571	1	0.140324	0.126011
GOTERM_BP_DIRECT	GO:0008283~cell population proliferation	5	2.46305	0.0701285	DDR1, EDNRA, STAT3, AKT1, TYR	202	152	19734	3.21359	1	0.307757	0.276364
GOTERM_BP_DIRECT	GO:0016477~cell migration	9	4.4335	0.00830946	SYK, PIK3CA, CDK1, KDR, PIK3CB, MET, MMP9, PIK3CG, FGFR1	202	281	19734	3.12896	1	0.0686599	0.0616562
GOTERM_BP_DIRECT	GO:0006508~proteolysis	17	8.37438	0.000185496	APP, ACE, MME, MMP1, MMP2, MMP3, PLAT, PLG, F2, MMP9, BACE1, MMP13, PLAU, REN, CAPN1, ELANE, CTSB	202	554	19734	2.9978	0.415212	0.00348348	0.00312814
GOTERM_BP_DIRECT	GO:0030182~neuron differentiation	5	2.46305	0.0869888	NTRK2, HDAC1, ERBB2, ABL1, MET	202	164	19734	2.97845	1	0.352501	0.316544
GOTERM_BP_DIRECT	GO:0099183~trans-synaptic signaling by BDNF, modulating synaptic transmission	18	8.867	0.000128371	APP, PARP1, CSNK2A1, DAPK1, PRKCE, IGFBP3, HTT, AHR, MAPK14, MMP9, NFKB1, VEGFA, ADORA2A, CHEK1, BCL2, CDK1, PTK2B, RAF1	202	593	19734	2.96539	0.310145	0.00272977	0.00245132
GOTERM_BP_DIRECT	GO:0045944~positive regulation of transcription by RNA polymerase II	38	18.7192	4.3796e-09	APP, HDAC2, HDAC3, PLA2G1B, HDAC1, AHR, PIK3R1, RELA, EGFR, IKBKB, RXRA, HNF4A, ABL1, AKT1, NOS1, DRD2, BRD4, ESRRA, PARP1, STAT3, MAPK14, ESR1, SIRT1, SIRT2, IL2, ESR2, NFKB1, VEGFA, AR, APEX1, TLR9, CTNNB1, PPARG, RAF1, PPARA, MET, TLR4, NFE2L2	202	1256	19734	2.95568	1.26657e-05	4.36752e-07	3.92201e-07
GOTERM_BP_DIRECT	GO:0010468~regulation of gene expression	7	3.44828	0.0323719	ERN1, KDM4A, APP, CDK4, CYP1A2, BCL2, AHR	202	233	19734	2.93498	1	0.188369	0.169155
GOTERM_BP_DIRECT	GO:0007267~cell-cell signaling	7	3.44828	0.0329224	AR, ADORA2A, ADORA1, MAPT, ESR2, IL2, PGF	202	234	19734	2.92244	1	0.190043	0.170658
GOTERM_BP_DIRECT	GO:0043161~proteasome-mediated ubiquitin-dependent protein catabolic process	7	3.44828	0.0425427	GSK3B, VCP, CTNNB1, AKT1, SIRT1, SIRT2, NFE2L2	202	249	19734	2.74639	1	0.227177	0.204004
GOTERM_BP_DIRECT	GO:0007166~cell surface receptor signaling pathway	9	4.4335	0.0173655	CXCR1, ERBB2, PTK2B, MIF, F2, MAPK14, MET, CRHR1, EGFR	202	321	19734	2.73906	1	0.119431	0.107249
GOTERM_BP_DIRECT	GO:0006281~DNA repair	7	3.44828	0.0561866	POLB, VCP, PARP1, APEX1, CHEK1, CDK1, CSNK1E	202	267	19734	2.56124	1	0.277764	0.24943
GOTERM_BP_DIRECT	GO:0045892~negative regulation of DNA-templated transcription	15	7.38916	0.00230788	KDM4A, HDAC2, HDAC3, PARP1, HDAC1, AHR, SIRT1, RELA, SIRT2, HDAC6, HNF4A, APEX1, CD38, CTNNB1, PPARG	202	573	19734	2.55741	0.998747	0.0258697	0.0232308
GOTERM_BP_DIRECT	GO:0000122~negative regulation of transcription by RNA polymerase II	24	11.8227	0.00013169	HDAC2, HDAC3, PARP1, HDAC1, PLK1, STAT3, ESR1, SIRT1, RELA, ESR2, SIRT2, NFKB1, HDAC6, VEGFA, AR, RXRA, CTNNB1, PPARG, PPARA, ELANE, FRK, HSPA1A, FGFR1, SNCA	202	963	19734	2.43472	0.316735	0.00273991	0.00246043
GOTERM_BP_DIRECT	GO:0006338~chromatin remodeling	8	3.94089	0.0621304	KDM4A, HDAC2, HDAC1, CHEK1, DYRK1A, CDK1, ESR1, BRD4	202	343	19734	2.27856	1	0.289611	0.260069
GOTERM_BP_DIRECT	GO:0030154~cell differentiation	15	7.38916	0.00981305	NTRK2, GSK3B, SYK, STAT3, PGF, VEGFA, RXRA, HNF4A, AKT1, FYN, PPARG, PPARA, FRK, MCL1, FGFR1	202	678	19734	2.16135	1	0.0772256	0.0693482
GOTERM_BP_DIRECT	GO:0007186~G protein-coupled receptor signaling pathway	20	9.85222	0.00364184	PDGFRB, PTGER1, PTGER2, INSR, PTGER3, AVPR2, HTR1A, AKR1C2, ECE1, PIK3CB, F2, PIK3CG, AR, EDNRA, GRK2, CXCR1, ADORA1, AKT1, PPARG, CALM1	202	943	19734	2.07196	0.999974	0.0364436	0.0327262
Ask

## Sheet: Sheet1
Term	Category	Fold Enrichment
GO:0006914~autophagy	GOTERM_BP_DIRECT	97.6931
GO:0007249~canonical NF-kappaB signal transduction	GOTERM_BP_DIRECT	97.6931
GO:0097242~amyloid-beta clearance	GOTERM_BP_DIRECT	97.6931
GO:0007613~memory	GOTERM_BP_DIRECT	97.6931
GO:0031644~regulation of nervous system process	GOTERM_BP_DIRECT	97.6931
GO:1903426~regulation of reactive oxygen species biosynthetic process	GOTERM_BP_DIRECT	97.6931
GO:2000310~regulation of NMDA receptor activity	GOTERM_BP_DIRECT	97.6931
GO:0019229~regulation of vasoconstriction	GOTERM_BP_DIRECT	73.2698
GO:0050890~cognition	GOTERM_BP_DIRECT	73.2698
GO:0001974~blood vessel remodeling	GOTERM_BP_DIRECT	65.1287
GO:0051583~dopamine uptake involved in synaptic transmission	GOTERM_BP_DIRECT	65.1287
GO:0038171~cannabinoid signaling pathway	GOTERM_BP_DIRECT	65.1287
GO:0090042~tubulin deacetylation	GOTERM_BP_DIRECT	65.1287
GO:0002730~regulation of dendritic cell cytokine production	GOTERM_BP_DIRECT	65.1287
GO:0051586~positive regulation of dopamine uptake involved in synaptic transmission	GOTERM_BP_DIRECT	65.1287
GO:0060769~positive regulation of epithelial cell proliferation involved in prostate gland development	GOTERM_BP_DIRECT	65.1287
GO:0042867~pyruvate catabolic process	GOTERM_BP_DIRECT	65.1287
GO:0007249~canonical NF-kappaB signal transduction	GOTERM_BP_DIRECT	65.1287
GO:0070141~response to UV-A	GOTERM_BP_DIRECT	65.1287
GO:0051612~negative regulation of serotonin uptake	GOTERM_BP_DIRECT	65.1287
GO:0038091~positive regulation of cell proliferation by VEGF-activated platelet derived growth factor receptor signaling pathway	GOTERM_BP_DIRECT	65.1287
GO:2001303~lipoxin A4 biosynthetic process	GOTERM_BP_DIRECT	65.1287
GO:0002366~leukocyte activation involved in immune response	GOTERM_BP_DIRECT	65.1287
GO:0010513~positive regulation of phosphatidylinositol biosynthetic process	GOTERM_BP_DIRECT	65.1287
GO:0002679~respiratory burst involved in defense response	GOTERM_BP_DIRECT	65.1287
GO:0099553~trans-synaptic signaling by endocannabinoid, modulating synaptic transmission	GOTERM_BP_DIRECT	65.1287
GO:0032787~monocarboxylic acid metabolic process	GOTERM_BP_DIRECT	65.1287
GO:0031281~positive regulation of cyclase activity	GOTERM_BP_DIRECT	65.1287
GO:0007208~phospholipase C-activating serotonin receptor signaling pathway	GOTERM_BP_DIRECT	65.1287
GO:0046185~aldehyde catabolic process	GOTERM_BP_DIRECT	65.1287
GO:0031399~regulation of protein modification process	GOTERM_BP_DIRECT	65.1287
GO:0070945~neutrophil-mediated killing of gram-negative bacterium	GOTERM_BP_DIRECT	58.6158
GO:0031622~positive regulation of fever generation	GOTERM_BP_DIRECT	58.6158
GO:0010656~negative regulation of muscle cell apoptotic process	GOTERM_BP_DIRECT	58.6158
GO:0060789~hair follicle placode formation	GOTERM_BP_DIRECT	58.6158
GO:0031284~positive regulation of guanylate cyclase activity	GOTERM_BP_DIRECT	58.6158
GO:0038083~peptidyl-tyrosine autophosphorylation	GOTERM_BP_DIRECT	55.8246
GO:0016098~monoterpenoid metabolic process	GOTERM_BP_DIRECT	55.8246
GO:0006706~steroid catabolic process	GOTERM_BP_DIRECT	55.8246
GO:0043567~regulation of insulin-like growth factor receptor signaling pathway	GOTERM_BP_DIRECT	48.8465
GO:1901984~negative regulation of protein acetylation	GOTERM_BP_DIRECT	48.8465
GO:0060056~mammary gland involution	GOTERM_BP_DIRECT	48.8465
GO:0035791~platelet-derived growth factor receptor-beta signaling pathway	GOTERM_BP_DIRECT	48.8465
GO:0042447~hormone catabolic process	GOTERM_BP_DIRECT	48.8465
GO:1990962~xenobiotic transport across blood-brain barrier	GOTERM_BP_DIRECT	48.8465
GO:0090258~negative regulation of mitochondrial fission	GOTERM_BP_DIRECT	48.8465
GO:0050922~negative regulation of chemotaxis	GOTERM_BP_DIRECT	48.8465
GO:0034776~response to histamine	GOTERM_BP_DIRECT	48.8465
GO:0002906~negative regulation of mature B cell apoptotic process	GOTERM_BP_DIRECT	48.8465
GO:0018119~peptidyl-cysteine S-nitrosylation	GOTERM_BP_DIRECT	48.8465
GO:0060571~morphogenesis of an epithelial fold	GOTERM_BP_DIRECT	48.8465
GO:2000757~negative regulation of peptidyl-lysine acetylation	GOTERM_BP_DIRECT	48.8465
GO:1900038~negative regulation of cellular response to hypoxia	GOTERM_BP_DIRECT	48.8465
GO:0045759~negative regulation of action potential	GOTERM_BP_DIRECT	48.8465
GO:2000630~positive regulation of miRNA metabolic process	GOTERM_BP_DIRECT	48.8465
GO:2001225~regulation of chloride transport	GOTERM_BP_DIRECT	48.8465
GO:1901475~pyruvate transmembrane transport	GOTERM_BP_DIRECT	48.8465
GO:0090400~stress-induced premature senescence	GOTERM_BP_DIRECT	48.8465
GO:1903378~positive regulation of oxidative stress-induced neuron intrinsic apoptotic signaling pathway	GOTERM_BP_DIRECT	48.8465
GO:0060742~epithelial cell differentiation involved in prostate gland development	GOTERM_BP_DIRECT	48.8465
GO:0033590~response to cobalamin	GOTERM_BP_DIRECT	48.8465
GO:0090335~regulation of brown fat cell differentiation	GOTERM_BP_DIRECT	48.8465
GO:0019695~choline metabolic process	GOTERM_BP_DIRECT	48.8465
GO:0071395~cellular response to jasmonic acid stimulus	GOTERM_BP_DIRECT	48.8465
GO:0070495~negative regulation of thrombin-activated receptor signaling pathway	GOTERM_BP_DIRECT	48.8465
GO:0097492~sympathetic neuron axon guidance	GOTERM_BP_DIRECT	48.8465
GO:0071492~cellular response to UV-A	GOTERM_BP_DIRECT	44.4059
GO:0006476~protein deacetylation	GOTERM_BP_DIRECT	44.4059
GO:0043267~negative regulation of potassium ion transport	GOTERM_BP_DIRECT	43.4191
GO:0051967~negative regulation of synaptic transmission, glutamatergic	GOTERM_BP_DIRECT	43.4191
GO:0014909~smooth muscle cell migration	GOTERM_BP_DIRECT	43.4191
GO:0048149~behavioral response to ethanol	GOTERM_BP_DIRECT	43.4191
GO:0035358~regulation of peroxisome proliferator activated receptor signaling pathway	GOTERM_BP_DIRECT	42.7407
GO:0034440~lipid oxidation	GOTERM_BP_DIRECT	41.8685
GO:0010815~bradykinin catabolic process	GOTERM_BP_DIRECT	41.8685
GO:0045937~positive regulation of phosphate metabolic process	GOTERM_BP_DIRECT	41.8685
GO:0031000~response to caffeine	GOTERM_BP_DIRECT	41.8685
GO:0097018~renal albumin absorption	GOTERM_BP_DIRECT	39.0772
GO:0014063~negative regulation of serotonin secretion	GOTERM_BP_DIRECT	39.0772
GO:0061370~testosterone biosynthetic process	GOTERM_BP_DIRECT	39.0772
GO:0070857~regulation of bile acid biosynthetic process	GOTERM_BP_DIRECT	39.0772
GO:0046602~regulation of mitotic centrosome separation	GOTERM_BP_DIRECT	39.0772
GO:0045923~positive regulation of fatty acid metabolic process	GOTERM_BP_DIRECT	39.0772
GO:0031999~negative regulation of fatty acid beta-oxidation	GOTERM_BP_DIRECT	39.0772
GO:0010523~negative regulation of calcium ion transport into cytosol	GOTERM_BP_DIRECT	39.0772
GO:0043243~positive regulation of protein-containing complex disassembly	GOTERM_BP_DIRECT	39.0772
GO:1904539~negative regulation of glycolytic process through fructose-6-phosphate	GOTERM_BP_DIRECT	39.0772
GO:1900103~positive regulation of endoplasmic reticulum unfolded protein response	GOTERM_BP_DIRECT	39.0772
GO:1901532~regulation of hematopoietic progenitor cell differentiation	GOTERM_BP_DIRECT	39.0772
GO:1990044~protein localization to lipid droplet	GOTERM_BP_DIRECT	39.0772
GO:0032310~prostaglandin secretion	GOTERM_BP_DIRECT	39.0772
GO:0033602~negative regulation of dopamine secretion	GOTERM_BP_DIRECT	39.0772
GO:0007195~adenylate cyclase-inhibiting dopamine receptor signaling pathway	GOTERM_BP_DIRECT	39.0772
GO:0051918~negative regulation of fibrinolysis	GOTERM_BP_DIRECT	37.5743
GO:0071872~cellular response to epinephrine stimulus	GOTERM_BP_DIRECT	37.5743
GO:0014074~response to purine-containing compound	GOTERM_BP_DIRECT	36.6349
GO:0010757~negative regulation of plasminogen activation	GOTERM_BP_DIRECT	36.6349
GO:0001542~ovulation from ovarian follicle	GOTERM_BP_DIRECT	36.6349
GO:0036289~peptidyl-serine autophosphorylation	GOTERM_BP_DIRECT	36.6349
GO:0071498~cellular response to fluid shear stress	GOTERM_BP_DIRECT	34.8904
GO:0042420~dopamine catabolic process	GOTERM_BP_DIRECT	32.5644
GO:0050435~amyloid-beta metabolic process	GOTERM_BP_DIRECT	32.5644
GO:0003084~positive regulation of systemic arterial blood pressure	GOTERM_BP_DIRECT	32.5644
GO:0042053~regulation of dopamine metabolic process	GOTERM_BP_DIRECT	32.5644
GO:0007210~serotonin receptor signaling pathway	GOTERM_BP_DIRECT	32.5644
GO:0050798~activated T cell proliferation	GOTERM_BP_DIRECT	32.5644
GO:0042416~dopamine biosynthetic process	GOTERM_BP_DIRECT	32.5644
GO:0038133~ERBB2-ERBB3 signaling pathway	GOTERM_BP_DIRECT	32.5644
GO:0051122~hepoxilin biosynthetic process	GOTERM_BP_DIRECT	32.5644
GO:0044597~daunorubicin metabolic process	GOTERM_BP_DIRECT	32.5644
GO:0051712~positive regulation of killing of cells of another organism	GOTERM_BP_DIRECT	32.5644
GO:0010883~regulation of lipid storage	GOTERM_BP_DIRECT	32.5644
GO:0033004~negative regulation of mast cell activation	GOTERM_BP_DIRECT	32.5644
GO:0070842~aggresome assembly	GOTERM_BP_DIRECT	32.5644
GO:1905477~positive regulation of protein localization to membrane	GOTERM_BP_DIRECT	32.5644
GO:0070257~positive regulation of mucus secretion	GOTERM_BP_DIRECT	32.5644
GO:0034983~peptidyl-lysine deacetylation	GOTERM_BP_DIRECT	32.5644
GO:0090330~regulation of platelet aggregation	GOTERM_BP_DIRECT	32.5644
GO:1905337~positive regulation of aggrephagy	GOTERM_BP_DIRECT	32.5644
GO:0070434~positive regulation of nucleotide-binding oligomerization domain containing 2 signaling pathway	GOTERM_BP_DIRECT	32.5644
GO:0002322~B cell proliferation involved in immune response	GOTERM_BP_DIRECT	32.5644
GO:0043457~regulation of cellular respiration	GOTERM_BP_DIRECT	32.5644
GO:1903038~negative regulation of leukocyte cell-cell adhesion	GOTERM_BP_DIRECT	32.5644
GO:0036324~vascular endothelial growth factor receptor-2 signaling pathway	GOTERM_BP_DIRECT	32.5644
GO:0046222~aflatoxin metabolic process	GOTERM_BP_DIRECT	32.5644
GO:0042596~fear response	GOTERM_BP_DIRECT	32.5644
GO:0003100~regulation of systemic arterial blood pressure by endothelin	GOTERM_BP_DIRECT	32.5644
GO:0010891~negative regulation of sequestering of triglyceride	GOTERM_BP_DIRECT	32.5644
GO:0002029~desensitization of G protein-coupled receptor signaling pathway	GOTERM_BP_DIRECT	32.5644
GO:0014910~regulation of smooth muscle cell migration	GOTERM_BP_DIRECT	32.5644
GO:0032229~negative regulation of synaptic transmission, GABAergic	GOTERM_BP_DIRECT	32.5644
GO:0060754~positive regulation of mast cell chemotaxis	GOTERM_BP_DIRECT	32.5644
GO:0097398~cellular response to interleukin-17	GOTERM_BP_DIRECT	32.5644
GO:0035655~interleukin-18-mediated signaling pathway	GOTERM_BP_DIRECT	32.5644
GO:0046321~positive regulation of fatty acid oxidation	GOTERM_BP_DIRECT	32.5644
GO:0038084~vascular endothelial growth factor signaling pathway	GOTERM_BP_DIRECT	30.8504
GO:0048584~positive regulation of response to stimulus	GOTERM_BP_DIRECT	30.0594
GO:0018108~peptidyl-tyrosine phosphorylation	GOTERM_BP_DIRECT	29.3079
GO:0070633~transepithelial transport	GOTERM_BP_DIRECT	29.3079
GO:0043583~ear development	GOTERM_BP_DIRECT	29.3079
GO:0001945~lymph vessel development	GOTERM_BP_DIRECT	29.3079
GO:2000273~positive regulation of signaling receptor activity	GOTERM_BP_DIRECT	29.3079
GO:0070989~oxidative demethylation	GOTERM_BP_DIRECT	29.3079
GO:0014824~artery smooth muscle contraction	GOTERM_BP_DIRECT	29.3079
GO:0014912~negative regulation of smooth muscle cell migration	GOTERM_BP_DIRECT	29.3079
GO:0044598~doxorubicin metabolic process	GOTERM_BP_DIRECT	29.3079
GO:0150077~regulation of neuroinflammatory response	GOTERM_BP_DIRECT	29.3079
GO:0060397~growth hormone receptor signaling pathway via JAK-STAT	GOTERM_BP_DIRECT	29.3079
GO:0140115~export across plasma membrane	GOTERM_BP_DIRECT	29.3079
GO:0071223~cellular response to lipoteichoic acid	GOTERM_BP_DIRECT	29.3079
GO:2000573~positive regulation of DNA biosynthetic process	GOTERM_BP_DIRECT	28.7333
GO:2001028~positive regulation of endothelial cell chemotaxis	GOTERM_BP_DIRECT	27.9123
GO:0060134~prepulse inhibition	GOTERM_BP_DIRECT	27.9123
GO:0033120~positive regulation of RNA splicing	GOTERM_BP_DIRECT	27.9123
GO:0015874~norepinephrine transport	GOTERM_BP_DIRECT	27.9123
GO:0009624~response to nematode	GOTERM_BP_DIRECT	27.9123
GO:0022898~regulation of transmembrane transporter activity	GOTERM_BP_DIRECT	27.9123
GO:0003015~heart process	GOTERM_BP_DIRECT	27.9123
GO:1905144~response to acetylcholine	GOTERM_BP_DIRECT	27.9123
GO:0032411~positive regulation of transporter activity	GOTERM_BP_DIRECT	27.9123
GO:0060736~prostate gland growth	GOTERM_BP_DIRECT	27.9123
GO:0033210~leptin-mediated signaling pathway	GOTERM_BP_DIRECT	27.9123
GO:0051128~regulation of cellular component organization	GOTERM_BP_DIRECT	27.9123
GO:0021984~adenohypophysis development	GOTERM_BP_DIRECT	27.9123
GO:0044321~response to leptin	GOTERM_BP_DIRECT	27.9123
GO:0000183~rDNA heterochromatin formation	GOTERM_BP_DIRECT	27.9123
GO:0060440~trachea formation	GOTERM_BP_DIRECT	27.9123
GO:0007435~salivary gland morphogenesis	GOTERM_BP_DIRECT	27.9123
GO:0036498~IRE1-mediated unfolded protein response	GOTERM_BP_DIRECT	27.9123
GO:1901331~positive regulation of odontoblast differentiation	GOTERM_BP_DIRECT	27.9123
GO:0043266~regulation of potassium ion transport	GOTERM_BP_DIRECT	27.9123
GO:1903944~negative regulation of hepatocyte apoptotic process	GOTERM_BP_DIRECT	27.9123
GO:1990384~hyaloid vascular plexus regression	GOTERM_BP_DIRECT	27.9123
GO:0001878~response to yeast	GOTERM_BP_DIRECT	27.9123
GO:0042415~norepinephrine metabolic process	GOTERM_BP_DIRECT	27.9123
GO:0051620~norepinephrine uptake	GOTERM_BP_DIRECT	27.9123
GO:0007198~adenylate cyclase-inhibiting serotonin receptor signaling pathway	GOTERM_BP_DIRECT	27.9123
GO:0034405~response to fluid shear stress	GOTERM_BP_DIRECT	27.9123
GO:0033554~cellular response to stress	GOTERM_BP_DIRECT	26.6436
GO:0071374~cellular response to parathyroid hormone stimulus	GOTERM_BP_DIRECT	26.6436
GO:0043279~response to alkaloid	GOTERM_BP_DIRECT	26.6436
GO:0001963~synaptic transmission, dopaminergic	GOTERM_BP_DIRECT	26.6436
GO:0019372~lipoxygenase pathway	GOTERM_BP_DIRECT	26.6436
GO:0019370~leukotriene biosynthetic process	GOTERM_BP_DIRECT	26.6436
GO:0043393~regulation of protein binding	GOTERM_BP_DIRECT	26.6436
GO:0097062~dendritic spine maintenance	GOTERM_BP_DIRECT	26.6436
GO:0010887~negative regulation of cholesterol storage	GOTERM_BP_DIRECT	26.6436
GO:1900015~regulation of cytokine production involved in inflammatory response	GOTERM_BP_DIRECT	26.6436
GO:1900034~regulation of cellular response to heat	GOTERM_BP_DIRECT	26.0515
GO:0019395~fatty acid oxidation	GOTERM_BP_DIRECT	26.0515
GO:0035994~response to muscle stretch	GOTERM_BP_DIRECT	25.7087
GO:0048009~insulin-like growth factor receptor signaling pathway	GOTERM_BP_DIRECT	24.4233
GO:0006809~nitric oxide biosynthetic process	GOTERM_BP_DIRECT	24.4233
GO:0038095~Fc-epsilon receptor signaling pathway	GOTERM_BP_DIRECT	24.4233
GO:0038096~Fc-gamma receptor signaling pathway involved in phagocytosis	GOTERM_BP_DIRECT	24.4233
GO:0042730~fibrinolysis	GOTERM_BP_DIRECT	24.4233
GO:0090399~replicative senescence	GOTERM_BP_DIRECT	24.4233
GO:1904385~cellular response to angiotensin	GOTERM_BP_DIRECT	24.4233
GO:0048148~behavioral response to cocaine	GOTERM_BP_DIRECT	24.4233
GO:0097267~omega-hydroxylase P450 pathway	GOTERM_BP_DIRECT	24.4233
GO:0043276~anoikis	GOTERM_BP_DIRECT	24.4233
GO:0007263~nitric oxide mediated signal transduction	GOTERM_BP_DIRECT	24.4233
GO:0050927~positive regulation of positive chemotaxis	GOTERM_BP_DIRECT	24.4233
GO:0030518~nuclear receptor-mediated steroid hormone signaling pathway	GOTERM_BP_DIRECT	24.4233
GO:0051926~negative regulation of calcium ion transport	GOTERM_BP_DIRECT	24.4233
GO:0098815~modulation of excitatory postsynaptic potential	GOTERM_BP_DIRECT	24.4233
GO:0010760~negative regulation of macrophage chemotaxis	GOTERM_BP_DIRECT	24.4233
GO:0038110~interleukin-2-mediated signaling pathway	GOTERM_BP_DIRECT	24.4233
GO:0050996~positive regulation of lipid catabolic process	GOTERM_BP_DIRECT	24.4233
GO:0061044~negative regulation of vascular wound healing	GOTERM_BP_DIRECT	24.4233
GO:0002674~negative regulation of acute inflammatory response	GOTERM_BP_DIRECT	24.4233
GO:2000272~negative regulation of signaling receptor activity	GOTERM_BP_DIRECT	24.4233
GO:0038134~ERBB2-EGFR signaling pathway	GOTERM_BP_DIRECT	24.4233
GO:0007077~mitotic nuclear membrane disassembly	GOTERM_BP_DIRECT	24.4233
GO:1904045~cellular response to aldosterone	GOTERM_BP_DIRECT	24.4233
GO:0060336~negative regulation of type II interferon-mediated signaling pathway	GOTERM_BP_DIRECT	24.4233
GO:0009743~response to carbohydrate	GOTERM_BP_DIRECT	24.4233
GO:0010544~negative regulation of platelet activation	GOTERM_BP_DIRECT	24.4233
GO:2000270~negative regulation of fibroblast apoptotic process	GOTERM_BP_DIRECT	24.4233
GO:0001973~G protein-coupled adenosine receptor signaling pathway	GOTERM_BP_DIRECT	24.4233
GO:0110076~negative regulation of ferroptosis	GOTERM_BP_DIRECT	24.4233
GO:0060740~prostate gland epithelium morphogenesis	GOTERM_BP_DIRECT	24.4233
GO:0046632~alpha-beta T cell differentiation	GOTERM_BP_DIRECT	24.4233
GO:0001659~temperature homeostasis	GOTERM_BP_DIRECT	23.2603
GO:0042759~long-chain fatty acid biosynthetic process	GOTERM_BP_DIRECT	23.2603
GO:0042448~progesterone metabolic process	GOTERM_BP_DIRECT	22.9866
GO:0033628~regulation of cell adhesion mediated by integrin	GOTERM_BP_DIRECT	22.5446
GO:0043568~positive regulation of insulin-like growth factor receptor signaling pathway	GOTERM_BP_DIRECT	22.5446
GO:0031401~positive regulation of protein modification process	GOTERM_BP_DIRECT	22.5446
GO:0061029~eyelid development in camera-type eye	GOTERM_BP_DIRECT	22.5446
GO:1904645~response to amyloid-beta	GOTERM_BP_DIRECT	22.5446
GO:0070254~mucus secretion	GOTERM_BP_DIRECT	22.5446
GO:0001952~regulation of cell-matrix adhesion	GOTERM_BP_DIRECT	22.5446
GO:0045907~positive regulation of vasoconstriction	GOTERM_BP_DIRECT	22.0597
GO:0048010~vascular endothelial growth factor receptor signaling pathway	GOTERM_BP_DIRECT	22.0597
GO:1904646~cellular response to amyloid-beta	GOTERM_BP_DIRECT	21.7096
GO:0001975~response to amphetamine	GOTERM_BP_DIRECT	21.7096
GO:0048143~astrocyte activation	GOTERM_BP_DIRECT	21.7096
GO:0060749~mammary gland alveolus development	GOTERM_BP_DIRECT	21.7096
GO:0071380~cellular response to prostaglandin E stimulus	GOTERM_BP_DIRECT	21.7096
GO:0070613~regulation of protein processing	GOTERM_BP_DIRECT	21.7096
GO:0015844~monoamine transport	GOTERM_BP_DIRECT	21.7096
GO:0002003~angiotensin maturation	GOTERM_BP_DIRECT	21.7096
GO:0009913~epidermal cell differentiation	GOTERM_BP_DIRECT	21.7096
GO:0019371~cyclooxygenase pathway	GOTERM_BP_DIRECT	21.7096
GO:0051901~positive regulation of mitochondrial depolarization	GOTERM_BP_DIRECT	21.7096
GO:0010224~response to UV-B	GOTERM_BP_DIRECT	21.7096
GO:0034205~amyloid-beta formation	GOTERM_BP_DIRECT	21.7096
GO:0060346~bone trabecula formation	GOTERM_BP_DIRECT	21.7096
GO:1901844~regulation of cell communication by electrical coupling involved in cardiac conduction	GOTERM_BP_DIRECT	21.7096
GO:0035357~peroxisome proliferator activated receptor signaling pathway	GOTERM_BP_DIRECT	21.7096
GO:1903351~cellular response to dopamine	GOTERM_BP_DIRECT	21.7096
GO:0042756~drinking behavior	GOTERM_BP_DIRECT	21.7096
GO:2000052~positive regulation of non-canonical Wnt signaling pathway	GOTERM_BP_DIRECT	21.7096
GO:0071316~cellular response to nicotine	GOTERM_BP_DIRECT	21.7096
GO:0016241~regulation of macroautophagy	GOTERM_BP_DIRECT	21.7096
GO:0060385~axonogenesis involved in innervation	GOTERM_BP_DIRECT	21.7096
GO:0019674~NAD metabolic process	GOTERM_BP_DIRECT	21.7096
GO:0061042~vascular wound healing	GOTERM_BP_DIRECT	21.7096
GO:0002070~epithelial cell maturation	GOTERM_BP_DIRECT	21.7096
GO:0060484~lung-associated mesenchyme development	GOTERM_BP_DIRECT	21.7096
GO:0090037~positive regulation of protein kinase C signaling	GOTERM_BP_DIRECT	21.7096
GO:0002686~negative regulation of leukocyte migration	GOTERM_BP_DIRECT	21.7096
GO:0033674~positive regulation of kinase activity	GOTERM_BP_DIRECT	21.3149
GO:0042178~xenobiotic catabolic process	GOTERM_BP_DIRECT	21.2376
GO:1900273~positive regulation of long-term synaptic potentiation	GOTERM_BP_DIRECT	21.2376
GO:0035094~response to nicotine	GOTERM_BP_DIRECT	20.9342
GO:0051279~regulation of release of sequestered calcium ion into cytosol	GOTERM_BP_DIRECT	20.9342
GO:0048771~tissue remodeling	GOTERM_BP_DIRECT	20.9342
GO:1900272~negative regulation of long-term synaptic potentiation	GOTERM_BP_DIRECT	20.9342
GO:0032516~positive regulation of phosphoprotein phosphatase activity	GOTERM_BP_DIRECT	20.9342
GO:1902176~negative regulation of oxidative stress-induced intrinsic apoptotic signaling pathway	GOTERM_BP_DIRECT	20.567
GO:2000811~negative regulation of anoikis	GOTERM_BP_DIRECT	20.567
GO:0060314~regulation of ryanodine-sensitive calcium-release channel activity	GOTERM_BP_DIRECT	20.567
GO:0040014~regulation of multicellular organism growth	GOTERM_BP_DIRECT	20.3527
GO:0045776~negative regulation of blood pressure	GOTERM_BP_DIRECT	20.2124
GO:0014044~Schwann cell development	GOTERM_BP_DIRECT	19.5386
GO:0051000~positive regulation of nitric-oxide synthase activity	GOTERM_BP_DIRECT	19.5386
GO:1901386~negative regulation of voltage-gated calcium channel activity	GOTERM_BP_DIRECT	19.5386
GO:0050966~detection of mechanical stimulus involved in sensory perception of pain	GOTERM_BP_DIRECT	19.5386
GO:1902287~semaphorin-plexin signaling pathway involved in axon guidance	GOTERM_BP_DIRECT	19.5386
GO:0043518~negative regulation of DNA damage response, signal transduction by p53 class mediator	GOTERM_BP_DIRECT	19.5386
GO:0051412~response to corticosterone	GOTERM_BP_DIRECT	19.5386
GO:0010039~response to iron ion	GOTERM_BP_DIRECT	19.5386
GO:0016242~negative regulation of macroautophagy	GOTERM_BP_DIRECT	19.5386
GO:0003376~sphingosine-1-phosphate receptor signaling pathway	GOTERM_BP_DIRECT	19.5386
GO:1902166~negative regulation of intrinsic apoptotic signaling pathway in response to DNA damage by p53 class mediator	GOTERM_BP_DIRECT	19.5386
GO:0060259~regulation of feeding behavior	GOTERM_BP_DIRECT	19.5386
GO:1990416~cellular response to brain-derived neurotrophic factor stimulus	GOTERM_BP_DIRECT	19.5386
GO:2000810~regulation of bicellular tight junction assembly	GOTERM_BP_DIRECT	19.5386
GO:0051248~negative regulation of protein metabolic process	GOTERM_BP_DIRECT	19.5386
GO:0060080~inhibitory postsynaptic potential	GOTERM_BP_DIRECT	19.5386
GO:0070431~nucleotide-binding oligomerization domain containing 2 signaling pathway	GOTERM_BP_DIRECT	19.5386
GO:1904179~positive regulation of adipose tissue development	GOTERM_BP_DIRECT	19.5386
GO:0034380~high-density lipoprotein particle assembly	GOTERM_BP_DIRECT	19.5386
GO:0032886~regulation of microtubule-based process	GOTERM_BP_DIRECT	19.5386
GO:0071394~cellular response to testosterone stimulus	GOTERM_BP_DIRECT	19.5386
GO:0006915~apoptotic process	GOTERM_BP_DIRECT	19.5386
GO:2000048~negative regulation of cell-cell adhesion mediated by cadherin	GOTERM_BP_DIRECT	19.5386
GO:0032835~glomerulus development	GOTERM_BP_DIRECT	19.5386
GO:0043278~response to morphine	GOTERM_BP_DIRECT	19.5386
GO:0086100~endothelin receptor signaling pathway	GOTERM_BP_DIRECT	19.5386
GO:0046638~positive regulation of alpha-beta T cell differentiation	GOTERM_BP_DIRECT	19.5386
GO:0007567~parturition	GOTERM_BP_DIRECT	19.5386
GO:0042752~regulation of circadian rhythm	GOTERM_BP_DIRECT	18.9554
GO:0051247~positive regulation of protein metabolic process	GOTERM_BP_DIRECT	18.7871
GO:0050900~leukocyte migration	GOTERM_BP_DIRECT	18.7871
GO:0045722~positive regulation of gluconeogenesis	GOTERM_BP_DIRECT	18.6082
GO:0099170~postsynaptic modulation of chemical synaptic transmission	GOTERM_BP_DIRECT	18.6082
GO:0031641~regulation of myelination	GOTERM_BP_DIRECT	18.6082
GO:0099171~presynaptic modulation of chemical synaptic transmission	GOTERM_BP_DIRECT	18.3175
GO:0048169~regulation of long-term neuronal synaptic plasticity	GOTERM_BP_DIRECT	18.3175
GO:0019430~removal of superoxide radicals	GOTERM_BP_DIRECT	18.3175
GO:0002755~MyD88-dependent toll-like receptor signaling pathway	GOTERM_BP_DIRECT	18.3175
GO:0032230~positive regulation of synaptic transmission, GABAergic	GOTERM_BP_DIRECT	18.3175
GO:0051146~striated muscle cell differentiation	GOTERM_BP_DIRECT	18.3175
GO:0048661~positive regulation of smooth muscle cell proliferation	GOTERM_BP_DIRECT	18.0913
GO:0050482~arachidonic acid secretion	GOTERM_BP_DIRECT	18.0913
GO:0010875~positive regulation of cholesterol efflux	GOTERM_BP_DIRECT	18.0913
GO:0050850~positive regulation of calcium-mediated signaling	GOTERM_BP_DIRECT	17.9961
GO:0043406~positive regulation of MAP kinase activity	GOTERM_BP_DIRECT	17.7624
GO:0035924~cellular response to vascular endothelial growth factor stimulus	GOTERM_BP_DIRECT	17.7624
GO:0006693~prostaglandin metabolic process	GOTERM_BP_DIRECT	17.7624
GO:1902894~negative regulation of miRNA transcription	GOTERM_BP_DIRECT	17.4452
GO:0031663~lipopolysaccharide-mediated signaling pathway	GOTERM_BP_DIRECT	17.24
GO:0042325~regulation of phosphorylation	GOTERM_BP_DIRECT	17.24
GO:0030194~positive regulation of blood coagulation	GOTERM_BP_DIRECT	17.24
GO:0044342~type B pancreatic cell proliferation	GOTERM_BP_DIRECT	17.24
GO:0055093~response to hyperoxia	GOTERM_BP_DIRECT	17.24
GO:0042770~signal transduction in response to DNA damage	GOTERM_BP_DIRECT	17.24
GO:1900182~positive regulation of protein localization to nucleus	GOTERM_BP_DIRECT	17.0963
GO:0036120~cellular response to platelet-derived growth factor stimulus	GOTERM_BP_DIRECT	16.9901
GO:0050730~regulation of peptidyl-tyrosine phosphorylation	GOTERM_BP_DIRECT	16.9901
GO:0002223~stimulatory C-type lectin receptor signaling pathway	GOTERM_BP_DIRECT	16.9901
GO:0045821~positive regulation of glycolytic process	GOTERM_BP_DIRECT	16.9901
GO:0032757~positive regulation of interleukin-8 production	GOTERM_BP_DIRECT	16.791
GO:0002027~regulation of heart rate	GOTERM_BP_DIRECT	16.7474
GO:0071276~cellular response to cadmium ion	GOTERM_BP_DIRECT	16.7474
GO:0034614~cellular response to reactive oxygen species	GOTERM_BP_DIRECT	16.5894
GO:0045861~negative regulation of proteolysis	GOTERM_BP_DIRECT	16.2822
GO:0051403~stress-activated MAPK cascade	GOTERM_BP_DIRECT	16.2822
GO:0055117~regulation of cardiac muscle contraction	GOTERM_BP_DIRECT	16.2822
GO:0002028~regulation of sodium ion transport	GOTERM_BP_DIRECT	16.2822
GO:0032930~positive regulation of superoxide anion generation	GOTERM_BP_DIRECT	16.2822
GO:0008209~androgen metabolic process	GOTERM_BP_DIRECT	16.2822
GO:0043388~positive regulation of DNA binding	GOTERM_BP_DIRECT	16.2822
GO:0034620~cellular response to unfolded protein	GOTERM_BP_DIRECT	16.2822
GO:0042417~dopamine metabolic process	GOTERM_BP_DIRECT	16.2822
GO:0071548~response to dexamethasone	GOTERM_BP_DIRECT	16.2822
GO:0046326~positive regulation of glucose import	GOTERM_BP_DIRECT	15.8421
GO:0043536~positive regulation of blood vessel endothelial cell migration	GOTERM_BP_DIRECT	15.6309
GO:0032094~response to food	GOTERM_BP_DIRECT	15.6309
GO:0045454~cell redox homeostasis	GOTERM_BP_DIRECT	15.5421
GO:0045429~positive regulation of nitric oxide biosynthetic process	GOTERM_BP_DIRECT	15.5421
GO:0009725~response to hormone	GOTERM_BP_DIRECT	15.4252
GO:0009416~response to light stimulus	GOTERM_BP_DIRECT	15.4252
GO:0007626~locomotory behavior	GOTERM_BP_DIRECT	15.4252
GO:0035050~embryonic heart tube development	GOTERM_BP_DIRECT	15.4252
GO:0046889~positive regulation of lipid biosynthetic process	GOTERM_BP_DIRECT	15.4252
GO:0035640~exploration behavior	GOTERM_BP_DIRECT	15.4252
GO:0043408~regulation of MAPK cascade	GOTERM_BP_DIRECT	15.1967
GO:0042177~negative regulation of protein catabolic process	GOTERM_BP_DIRECT	15.1967
GO:0002862~negative regulation of inflammatory response to antigenic stimulus	GOTERM_BP_DIRECT	15.0297
GO:0002092~positive regulation of receptor internalization	GOTERM_BP_DIRECT	15.0297
GO:0030890~positive regulation of B cell proliferation	GOTERM_BP_DIRECT	14.8663
GO:0022617~extracellular matrix disassembly	GOTERM_BP_DIRECT	14.8663
GO:0048469~cell maturation	GOTERM_BP_DIRECT	14.802
GO:0051968~positive regulation of synaptic transmission, glutamatergic	GOTERM_BP_DIRECT	14.802
GO:0033138~positive regulation of peptidyl-serine phosphorylation	GOTERM_BP_DIRECT	14.7209
GO:0034605~cellular response to heat	GOTERM_BP_DIRECT	14.654
GO:0043401~steroid hormone receptor signaling pathway	GOTERM_BP_DIRECT	14.654
GO:0050862~positive regulation of T cell receptor signaling pathway	GOTERM_BP_DIRECT	14.654
GO:0001516~prostaglandin biosynthetic process	GOTERM_BP_DIRECT	14.654
GO:0010744~positive regulation of macrophage derived foam cell differentiation	GOTERM_BP_DIRECT	14.654
GO:0050965~detection of temperature stimulus involved in sensory perception of pain	GOTERM_BP_DIRECT	14.654
GO:0007190~activation of adenylate cyclase activity	GOTERM_BP_DIRECT	14.473
GO:0035902~response to immobilization stress	GOTERM_BP_DIRECT	14.473
GO:2000773~negative regulation of cellular senescence	GOTERM_BP_DIRECT	14.473
GO:2001243~negative regulation of intrinsic apoptotic signaling pathway	GOTERM_BP_DIRECT	14.473
GO:0070301~cellular response to hydrogen peroxide	GOTERM_BP_DIRECT	14.3666
GO:0042220~response to cocaine	GOTERM_BP_DIRECT	14.3666
GO:0030522~intracellular receptor signaling pathway	GOTERM_BP_DIRECT	14.3666
GO:1990090~cellular response to nerve growth factor stimulus	GOTERM_BP_DIRECT	14.3666
GO:2000379~positive regulation of reactive oxygen species metabolic process	GOTERM_BP_DIRECT	14.3666
GO:0030574~collagen catabolic process	GOTERM_BP_DIRECT	14.2965
GO:0007169~cell surface receptor protein tyrosine kinase signaling pathway	GOTERM_BP_DIRECT	14.0819
GO:0001662~behavioral fear response	GOTERM_BP_DIRECT	13.9562
GO:0042755~eating behavior	GOTERM_BP_DIRECT	13.9562
GO:0010971~positive regulation of G2/M transition of mitotic cell cycle	GOTERM_BP_DIRECT	13.9562
GO:0019373~epoxygenase P450 pathway	GOTERM_BP_DIRECT	13.9562
GO:0046827~positive regulation of protein export from nucleus	GOTERM_BP_DIRECT	13.9562
GO:0071391~cellular response to estrogen stimulus	GOTERM_BP_DIRECT	13.9562
GO:0002042~cell migration involved in sprouting angiogenesis	GOTERM_BP_DIRECT	13.9562
GO:0014911~positive regulation of smooth muscle cell migration	GOTERM_BP_DIRECT	13.9562
GO:0043651~linoleic acid metabolic process	GOTERM_BP_DIRECT	13.9562
GO:0032922~circadian regulation of gene expression	GOTERM_BP_DIRECT	13.7596
GO:0031295~T cell costimulation	GOTERM_BP_DIRECT	13.6316
GO:0070372~regulation of ERK1 and ERK2 cascade	GOTERM_BP_DIRECT	13.5685
GO:0001774~microglial cell activation	GOTERM_BP_DIRECT	13.4749
GO:0000086~G2/M transition of mitotic cell cycle	GOTERM_BP_DIRECT	13.4089
GO:0030520~estrogen receptor signaling pathway	GOTERM_BP_DIRECT	13.3218
GO:0060324~face development	GOTERM_BP_DIRECT	13.3218
GO:0050709~negative regulation of protein secretion	GOTERM_BP_DIRECT	13.3218
GO:0036092~phosphatidylinositol-3-phosphate biosynthetic process	GOTERM_BP_DIRECT	13.3218
GO:1902004~positive regulation of amyloid-beta formation	GOTERM_BP_DIRECT	13.3218
GO:0071168~protein localization to chromatin	GOTERM_BP_DIRECT	13.3218
GO:0043200~response to amino acid	GOTERM_BP_DIRECT	13.3218
GO:0060292~long-term synaptic depression	GOTERM_BP_DIRECT	13.3218
GO:0007275~multicellular organism development	GOTERM_BP_DIRECT	13.267
GO:0048709~oligodendrocyte differentiation	GOTERM_BP_DIRECT	13.2018
GO:2001240~negative regulation of extrinsic apoptotic signaling pathway in absence of ligand	GOTERM_BP_DIRECT	13.2018
GO:0042311~vasodilation	GOTERM_BP_DIRECT	13.0257
GO:0048714~positive regulation of oligodendrocyte differentiation	GOTERM_BP_DIRECT	13.0257
GO:1902042~negative regulation of extrinsic apoptotic signaling pathway via death domain receptors	GOTERM_BP_DIRECT	13.0257
GO:0048015~phosphatidylinositol-mediated signaling	GOTERM_BP_DIRECT	13.0257
GO:0010507~negative regulation of autophagy	GOTERM_BP_DIRECT	13.0257
GO:0048662~negative regulation of smooth muscle cell proliferation	GOTERM_BP_DIRECT	13.0257
GO:0051591~response to cAMP	GOTERM_BP_DIRECT	12.8544
GO:0071392~cellular response to estradiol stimulus	GOTERM_BP_DIRECT	12.8544
GO:2000352~negative regulation of endothelial cell apoptotic process	GOTERM_BP_DIRECT	12.8544
GO:1903210~podocyte apoptotic process	GOTERM_BP_DIRECT	12.8122
GO:0034097~response to cytokine	GOTERM_BP_DIRECT	12.7426
GO:0071404~cellular response to low-density lipoprotein particle stimulus	GOTERM_BP_DIRECT	12.7426
GO:0046470~phosphatidylcholine metabolic process	GOTERM_BP_DIRECT	12.7426
GO:0038061~non-canonical NF-kappaB signal transduction	GOTERM_BP_DIRECT	12.7426
GO:0048146~positive regulation of fibroblast proliferation	GOTERM_BP_DIRECT	12.6639
GO:0009636~response to toxic substance	GOTERM_BP_DIRECT	12.5248
GO:0043491~phosphatidylinositol 3-kinase/protein kinase B signal transduction	GOTERM_BP_DIRECT	12.5248
GO:0046777~protein autophosphorylation	GOTERM_BP_DIRECT	12.4575
GO:0018107~peptidyl-threonine phosphorylation	GOTERM_BP_DIRECT	12.4337
GO:0008286~insulin receptor signaling pathway	GOTERM_BP_DIRECT	12.3836
GO:0048511~rhythmic process	GOTERM_BP_DIRECT	12.3662
GO:0030307~positive regulation of cell growth	GOTERM_BP_DIRECT	12.2116
GO:0030163~protein catabolic process	GOTERM_BP_DIRECT	12.2116
GO:0048538~thymus development	GOTERM_BP_DIRECT	12.2116
GO:0001569~branching involved in blood vessel morphogenesis	GOTERM_BP_DIRECT	12.2116
GO:0010575~positive regulation of vascular endothelial growth factor production	GOTERM_BP_DIRECT	12.2116
GO:0014059~regulation of dopamine secretion	GOTERM_BP_DIRECT	12.2116
GO:0008210~estrogen metabolic process	GOTERM_BP_DIRECT	12.2116
GO:0010881~regulation of cardiac muscle contraction by regulation of the release of sequestered calcium ion	GOTERM_BP_DIRECT	12.2116
GO:2000378~negative regulation of reactive oxygen species metabolic process	GOTERM_BP_DIRECT	12.2116
GO:0090398~cellular senescence	GOTERM_BP_DIRECT	11.9974
GO:0010814~substance P catabolic process	GOTERM_BP_DIRECT	11.9974
GO:0032496~response to lipopolysaccharide	GOTERM_BP_DIRECT	11.9481
GO:0010595~positive regulation of endothelial cell migration	GOTERM_BP_DIRECT	11.8416
GO:0030225~macrophage differentiation	GOTERM_BP_DIRECT	11.8416
GO:0045471~response to ethanol	GOTERM_BP_DIRECT	11.7594
GO:0008202~steroid metabolic process	GOTERM_BP_DIRECT	11.7232
GO:0010737~protein kinase A signaling	GOTERM_BP_DIRECT	11.7232
GO:0071280~cellular response to copper ion	GOTERM_BP_DIRECT	11.7232
GO:0042327~positive regulation of phosphorylation	GOTERM_BP_DIRECT	11.7232
GO:0046697~decidualization	GOTERM_BP_DIRECT	11.7232
GO:0002053~positive regulation of mesenchymal cell proliferation	GOTERM_BP_DIRECT	11.7232
GO:0043154~negative regulation of cysteine-type endopeptidase activity involved in apoptotic process	GOTERM_BP_DIRECT	11.6301
GO:0042307~positive regulation of protein import into nucleus	GOTERM_BP_DIRECT	11.6301
GO:0007612~learning	GOTERM_BP_DIRECT	11.5907
GO:0031069~hair follicle morphogenesis	GOTERM_BP_DIRECT	11.4933
GO:1902895~positive regulation of miRNA transcription	GOTERM_BP_DIRECT	11.3975
GO:0050796~regulation of insulin secretion	GOTERM_BP_DIRECT	11.3597
GO:0031648~protein destabilization	GOTERM_BP_DIRECT	11.2723
GO:0031334~positive regulation of protein-containing complex assembly	GOTERM_BP_DIRECT	11.2723
GO:0031623~receptor internalization	GOTERM_BP_DIRECT	11.2723
GO:0051894~positive regulation of focal adhesion assembly	GOTERM_BP_DIRECT	11.2723
GO:0007271~synaptic transmission, cholinergic	GOTERM_BP_DIRECT	11.2723
GO:0071880~adenylate cyclase-activating adrenergic receptor signaling pathway	GOTERM_BP_DIRECT	11.2723
GO:0050853~B cell receptor signaling pathway	GOTERM_BP_DIRECT	11.2107
GO:0060079~excitatory postsynaptic potential	GOTERM_BP_DIRECT	11.1649
GO:0006919~activation of cysteine-type endopeptidase activity involved in apoptotic process	GOTERM_BP_DIRECT	11.1296
GO:0032735~positive regulation of interleukin-12 production	GOTERM_BP_DIRECT	11.1015
GO:0006527~arginine catabolic process	GOTERM_BP_DIRECT	11.0596
GO:0007187~G protein-coupled receptor signaling pathway, coupled to cyclic nucleotide second messenger	GOTERM_BP_DIRECT	10.8548
GO:0097192~extrinsic apoptotic signaling pathway in absence of ligand	GOTERM_BP_DIRECT	10.8548
GO:0043542~endothelial cell migration	GOTERM_BP_DIRECT	10.8548
GO:0002040~sprouting angiogenesis	GOTERM_BP_DIRECT	10.8548
GO:0090050~positive regulation of cell migration involved in sprouting angiogenesis	GOTERM_BP_DIRECT	10.8548
GO:0031016~pancreas development	GOTERM_BP_DIRECT	10.8548
GO:0010332~response to gamma radiation	GOTERM_BP_DIRECT	10.8548
GO:0007205~protein kinase C-activating G protein-coupled receptor signaling pathway	GOTERM_BP_DIRECT	10.8548
GO:2000042~negative regulation of double-strand break repair via homologous recombination	GOTERM_BP_DIRECT	10.8548
GO:0018105~peptidyl-serine phosphorylation	GOTERM_BP_DIRECT	10.5782
GO:0001890~placenta development	GOTERM_BP_DIRECT	10.5614
GO:0070555~response to interleukin-1	GOTERM_BP_DIRECT	10.5614
GO:0042542~response to hydrogen peroxide	GOTERM_BP_DIRECT	10.5614
GO:0032436~positive regulation of proteasomal ubiquitin-dependent protein catabolic process	GOTERM_BP_DIRECT	10.4671
GO:0043627~response to estrogen	GOTERM_BP_DIRECT	10.4671
GO:0048240~sperm capacitation	GOTERM_BP_DIRECT	10.4671
GO:0010800~positive regulation of peptidyl-threonine phosphorylation	GOTERM_BP_DIRECT	10.4671
GO:0043410~positive regulation of MAPK cascade	GOTERM_BP_DIRECT	10.3929
GO:0048286~lung alveolus development	GOTERM_BP_DIRECT	10.3929
GO:0009410~response to xenobiotic stimulus	GOTERM_BP_DIRECT	10.3847
GO:0034599~cellular response to oxidative stress	GOTERM_BP_DIRECT	10.3329
GO:0009612~response to mechanical stimulus	GOTERM_BP_DIRECT	10.2835
GO:0006694~steroid biosynthetic process	GOTERM_BP_DIRECT	10.1062
GO:0045453~bone resorption	GOTERM_BP_DIRECT	10.1062
GO:0001678~intracellular glucose homeostasis	GOTERM_BP_DIRECT	10.1062
GO:0001541~ovarian follicle development	GOTERM_BP_DIRECT	10.0198
GO:0071333~cellular response to glucose stimulus	GOTERM_BP_DIRECT	9.89297
GO:0007584~response to nutrient	GOTERM_BP_DIRECT	9.76931
GO:0008625~extrinsic apoptotic signaling pathway via death domain receptors	GOTERM_BP_DIRECT	9.76931
GO:0010592~positive regulation of lamellipodium assembly	GOTERM_BP_DIRECT	9.76931
GO:0034142~toll-like receptor 4 signaling pathway	GOTERM_BP_DIRECT	9.76931
GO:0071902~positive regulation of protein serine/threonine kinase activity	GOTERM_BP_DIRECT	9.76931
GO:0007631~feeding behavior	GOTERM_BP_DIRECT	9.76931
GO:0006805~xenobiotic metabolic process	GOTERM_BP_DIRECT	9.68857
GO:0008630~intrinsic apoptotic signaling pathway in response to DNA damage	GOTERM_BP_DIRECT	9.57775
GO:0006581~acetylcholine catabolic process	GOTERM_BP_DIRECT	9.53103
GO:0032467~positive regulation of cytokinesis	GOTERM_BP_DIRECT	9.53103
GO:0001938~positive regulation of endothelial cell proliferation	GOTERM_BP_DIRECT	9.49794
GO:0001934~positive regulation of protein phosphorylation	GOTERM_BP_DIRECT	9.48476
GO:0051281~positive regulation of release of sequestered calcium ion into cytosol	GOTERM_BP_DIRECT	9.45417
GO:0045740~positive regulation of DNA replication	GOTERM_BP_DIRECT	9.45417
GO:0030878~thyroid gland development	GOTERM_BP_DIRECT	9.45417
GO:0001935~endothelial cell proliferation	GOTERM_BP_DIRECT	9.45417
GO:0001666~response to hypoxia	GOTERM_BP_DIRECT	9.38295
GO:0006468~protein phosphorylation	GOTERM_BP_DIRECT	9.35359
GO:0030168~platelet activation	GOTERM_BP_DIRECT	9.3041
GO:2000648~positive regulation of stem cell proliferation	GOTERM_BP_DIRECT	9.3041
GO:0032733~positive regulation of interleukin-10 production	GOTERM_BP_DIRECT	9.3041
GO:0050808~synapse organization	GOTERM_BP_DIRECT	9.24124
GO:1904707~positive regulation of vascular associated smooth muscle cell proliferation	GOTERM_BP_DIRECT	9.21633
GO:0051897~positive regulation of phosphatidylinositol 3-kinase/protein kinase B signal transduction	GOTERM_BP_DIRECT	9.15873
GO:1900017~positive regulation of cytokine production involved in inflammatory response	GOTERM_BP_DIRECT	9.15873
GO:0070050~neuron cellular homeostasis	GOTERM_BP_DIRECT	9.15873
GO:0032355~response to estradiol	GOTERM_BP_DIRECT	9.08773
GO:0009408~response to heat	GOTERM_BP_DIRECT	9.08773
GO:0071320~cellular response to cAMP	GOTERM_BP_DIRECT	9.04565
GO:0043525~positive regulation of neuron apoptotic process	GOTERM_BP_DIRECT	9.01782
GO:0032868~response to insulin	GOTERM_BP_DIRECT	8.99805
GO:0008217~regulation of blood pressure	GOTERM_BP_DIRECT	8.88119
GO:0071260~cellular response to mechanical stimulus	GOTERM_BP_DIRECT	8.88119
GO:0051402~neuron apoptotic process	GOTERM_BP_DIRECT	8.88119
GO:0045879~negative regulation of smoothened signaling pathway	GOTERM_BP_DIRECT	8.88119
GO:0060045~positive regulation of cardiac muscle cell proliferation	GOTERM_BP_DIRECT	8.88119
GO:0045671~negative regulation of osteoclast differentiation	GOTERM_BP_DIRECT	8.88119
GO:1901224~positive regulation of non-canonical NF-kappaB signal transduction	GOTERM_BP_DIRECT	8.74863
GO:0006979~response to oxidative stress	GOTERM_BP_DIRECT	8.73678
GO:0007566~embryo implantation	GOTERM_BP_DIRECT	8.68383
GO:0030316~osteoclast differentiation	GOTERM_BP_DIRECT	8.68383
GO:0009755~hormone-mediated signaling pathway	GOTERM_BP_DIRECT	8.68383
GO:0002931~response to ischemia	GOTERM_BP_DIRECT	8.61998
GO:0007611~learning or memory	GOTERM_BP_DIRECT	8.61998
GO:0030010~establishment of cell polarity	GOTERM_BP_DIRECT	8.61998
GO:0048873~homeostasis of number of cells within a tissue	GOTERM_BP_DIRECT	8.61998
GO:0045648~positive regulation of erythrocyte differentiation	GOTERM_BP_DIRECT	8.61998
GO:0042593~glucose homeostasis	GOTERM_BP_DIRECT	8.56957
GO:0007173~epidermal growth factor receptor signaling pathway	GOTERM_BP_DIRECT	8.56957
GO:0007565~female pregnancy	GOTERM_BP_DIRECT	8.54814
GO:0097190~apoptotic signaling pathway	GOTERM_BP_DIRECT	8.49505
GO:0032526~response to retinoic acid	GOTERM_BP_DIRECT	8.49505
GO:0048678~response to axon injury	GOTERM_BP_DIRECT	8.37369
GO:0032869~cellular response to insulin stimulus	GOTERM_BP_DIRECT	8.3143
GO:0032024~positive regulation of insulin secretion	GOTERM_BP_DIRECT	8.27907
GO:0006909~phagocytosis	GOTERM_BP_DIRECT	8.25575
GO:0061436~establishment of skin barrier	GOTERM_BP_DIRECT	8.14109
GO:0040018~positive regulation of multicellular organism growth	GOTERM_BP_DIRECT	8.14109
GO:0045765~regulation of angiogenesis	GOTERM_BP_DIRECT	8.14109
GO:0060612~adipose tissue development	GOTERM_BP_DIRECT	8.14109
GO:0071407~cellular response to organic cyclic compound	GOTERM_BP_DIRECT	8.14109
GO:2001235~positive regulation of apoptotic signaling pathway	GOTERM_BP_DIRECT	8.14109
GO:0071248~cellular response to metal ion	GOTERM_BP_DIRECT	8.04531
GO:0007254~JNK cascade	GOTERM_BP_DIRECT	8.00763
GO:0050729~positive regulation of inflammatory response	GOTERM_BP_DIRECT	7.99307
GO:0072089~stem cell proliferation	GOTERM_BP_DIRECT	7.97494
GO:0031100~animal organ regeneration	GOTERM_BP_DIRECT	7.92106
GO:0048536~spleen development	GOTERM_BP_DIRECT	7.92106
GO:0006284~base-excision repair	GOTERM_BP_DIRECT	7.92106
GO:0043407~negative regulation of MAP kinase activity	GOTERM_BP_DIRECT	7.92106
GO:0031333~negative regulation of protein-containing complex assembly	GOTERM_BP_DIRECT	7.92106
GO:0032570~response to progesterone	GOTERM_BP_DIRECT	7.92106
GO:0016310~phosphorylation	GOTERM_BP_DIRECT	7.87101
GO:0008203~cholesterol metabolic process	GOTERM_BP_DIRECT	7.86036
GO:1905039~carboxylic acid transmembrane transport	GOTERM_BP_DIRECT	7.86036
GO:0007200~phospholipase C-activating G protein-coupled receptor signaling pathway	GOTERM_BP_DIRECT	7.81545
GO:0007188~adenylate cyclase-modulating G protein-coupled receptor signaling pathway	GOTERM_BP_DIRECT	7.81545
GO:0050918~positive chemotaxis	GOTERM_BP_DIRECT	7.81545
GO:0051384~response to glucocorticoid	GOTERM_BP_DIRECT	7.81545
GO:0008542~visual learning	GOTERM_BP_DIRECT	7.81545
GO:0050673~epithelial cell proliferation	GOTERM_BP_DIRECT	7.81545
GO:0000165~MAPK cascade	GOTERM_BP_DIRECT	7.75342
GO:0002052~positive regulation of neuroblast proliferation	GOTERM_BP_DIRECT	7.71261
GO:0007095~mitotic G2 DNA damage checkpoint signaling	GOTERM_BP_DIRECT	7.71261
GO:0048013~ephrin receptor signaling pathway	GOTERM_BP_DIRECT	7.6622
GO:0030838~positive regulation of actin filament polymerization	GOTERM_BP_DIRECT	7.6622
GO:0051209~release of sequestered calcium ion into cytosol	GOTERM_BP_DIRECT	7.6622
GO:0071230~cellular response to amino acid stimulus	GOTERM_BP_DIRECT	7.63227
GO:0007204~positive regulation of cytosolic calcium ion concentration	GOTERM_BP_DIRECT	7.51485
GO:0070371~ERK1 and ERK2 cascade	GOTERM_BP_DIRECT	7.51485
GO:0097009~energy homeostasis	GOTERM_BP_DIRECT	7.51485
GO:0046854~phosphatidylinositol phosphate biosynthetic process	GOTERM_BP_DIRECT	7.51485
GO:0019369~arachidonic acid metabolic process	GOTERM_BP_DIRECT	7.51485
GO:0048144~fibroblast proliferation	GOTERM_BP_DIRECT	7.51485
GO:0032008~positive regulation of TOR signaling	GOTERM_BP_DIRECT	7.51485
GO:2001237~negative regulation of extrinsic apoptotic signaling pathway	GOTERM_BP_DIRECT	7.51485
GO:0051092~positive regulation of NF-kappaB transcription factor activity	GOTERM_BP_DIRECT	7.32698
GO:0000077~DNA damage checkpoint signaling	GOTERM_BP_DIRECT	7.32698
GO:0006695~cholesterol biosynthetic process	GOTERM_BP_DIRECT	7.32698
GO:0032870~cellular response to hormone stimulus	GOTERM_BP_DIRECT	7.32698
GO:0033077~T cell differentiation in thymus	GOTERM_BP_DIRECT	7.32698
GO:0070374~positive regulation of ERK1 and ERK2 cascade	GOTERM_BP_DIRECT	7.28413
GO:0007596~blood coagulation	GOTERM_BP_DIRECT	7.27502
GO:0042733~embryonic digit morphogenesis	GOTERM_BP_DIRECT	7.23652
GO:0045766~positive regulation of angiogenesis	GOTERM_BP_DIRECT	7.19213
GO:0007623~circadian rhythm	GOTERM_BP_DIRECT	7.18331
GO:0071222~cellular response to lipopolysaccharide	GOTERM_BP_DIRECT	7.16075
GO:0030324~lung development	GOTERM_BP_DIRECT	7.14827
GO:0030217~T cell differentiation	GOTERM_BP_DIRECT	7.14827
GO:0045814~negative regulation of gene expression, epigenetic	GOTERM_BP_DIRECT	7.14827
GO:0007595~lactation	GOTERM_BP_DIRECT	7.14827
GO:0051480~regulation of cytosolic calcium ion concentration	GOTERM_BP_DIRECT	7.14827
GO:0006874~intracellular calcium ion homeostasis	GOTERM_BP_DIRECT	7.10495
GO:0032760~positive regulation of tumor necrosis factor production	GOTERM_BP_DIRECT	6.97808
GO:0050731~positive regulation of peptidyl-tyrosine phosphorylation	GOTERM_BP_DIRECT	6.97808
GO:0071300~cellular response to retinoic acid	GOTERM_BP_DIRECT	6.97808
GO:0045600~positive regulation of fat cell differentiation	GOTERM_BP_DIRECT	6.97808
GO:0007405~neuroblast proliferation	GOTERM_BP_DIRECT	6.97808
GO:0060048~cardiac muscle contraction	GOTERM_BP_DIRECT	6.97808
GO:0071526~semaphorin-plexin signaling pathway	GOTERM_BP_DIRECT	6.97808
GO:0043066~negative regulation of apoptotic process	GOTERM_BP_DIRECT	6.93679
GO:0071456~cellular response to hypoxia	GOTERM_BP_DIRECT	6.87979
GO:1903078~positive regulation of protein localization to plasma membrane	GOTERM_BP_DIRECT	6.85565
GO:0032722~positive regulation of chemokine production	GOTERM_BP_DIRECT	6.8158
GO:1901796~regulation of signal transduction by p53 class mediator	GOTERM_BP_DIRECT	6.8158
GO:0071363~cellular response to growth factor stimulus	GOTERM_BP_DIRECT	6.73745
GO:0031397~negative regulation of protein ubiquitination	GOTERM_BP_DIRECT	6.73745
GO:0000132~establishment of mitotic spindle orientation	GOTERM_BP_DIRECT	6.66089
GO:0043280~positive regulation of cysteine-type endopeptidase activity involved in apoptotic process	GOTERM_BP_DIRECT	6.66089
GO:0050728~negative regulation of inflammatory response	GOTERM_BP_DIRECT	6.64579
GO:0046718~symbiont entry into host cell	GOTERM_BP_DIRECT	6.63933
GO:0032755~positive regulation of interleukin-6 production	GOTERM_BP_DIRECT	6.63933
GO:0042475~odontogenesis of dentin-containing tooth	GOTERM_BP_DIRECT	6.62326
GO:0010629~negative regulation of gene expression	GOTERM_BP_DIRECT	6.61792
GO:0051898~negative regulation of phosphatidylinositol 3-kinase/protein kinase B signal transduction	GOTERM_BP_DIRECT	6.60088
GO:0045597~positive regulation of cell differentiation	GOTERM_BP_DIRECT	6.51287
GO:0071364~cellular response to epidermal growth factor stimulus	GOTERM_BP_DIRECT	6.51287
GO:0031667~response to nutrient levels	GOTERM_BP_DIRECT	6.51287
GO:0048863~stem cell differentiation	GOTERM_BP_DIRECT	6.37129
GO:0046627~negative regulation of insulin receptor signaling pathway	GOTERM_BP_DIRECT	6.37129
GO:0040029~epigenetic regulation of gene expression	GOTERM_BP_DIRECT	6.37129
GO:0007189~adenylate cyclase-activating G protein-coupled receptor signaling pathway	GOTERM_BP_DIRECT	6.32545
GO:0010976~positive regulation of neuron projection development	GOTERM_BP_DIRECT	6.30278
GO:0031507~heterochromatin formation	GOTERM_BP_DIRECT	6.30278
GO:0032729~positive regulation of type II interferon production	GOTERM_BP_DIRECT	6.26238
GO:0009411~response to UV	GOTERM_BP_DIRECT	6.23573
GO:0030968~endoplasmic reticulum unfolded protein response	GOTERM_BP_DIRECT	6.23573
GO:0045995~regulation of embryonic development	GOTERM_BP_DIRECT	6.23573
GO:0042100~B cell proliferation	GOTERM_BP_DIRECT	6.23573
GO:0070373~negative regulation of ERK1 and ERK2 cascade	GOTERM_BP_DIRECT	6.18311
GO:0008284~positive regulation of cell population proliferation	GOTERM_BP_DIRECT	6.17822
GO:0008584~male gonad development	GOTERM_BP_DIRECT	6.10582
GO:0021762~substantia nigra development	GOTERM_BP_DIRECT	6.10582
GO:0042149~cellular response to glucose starvation	GOTERM_BP_DIRECT	6.10582
GO:0003007~heart morphogenesis	GOTERM_BP_DIRECT	6.10582
GO:0050714~positive regulation of protein secretion	GOTERM_BP_DIRECT	6.10582
GO:0032731~positive regulation of interleukin-1 beta production	GOTERM_BP_DIRECT	6.01188
GO:0030855~epithelial cell differentiation	GOTERM_BP_DIRECT	5.98121
GO:0042789~mRNA transcription by RNA polymerase II	GOTERM_BP_DIRECT	5.98121
GO:0051781~positive regulation of cell division	GOTERM_BP_DIRECT	5.98121
GO:0007098~centrosome cycle	GOTERM_BP_DIRECT	5.98121
GO:0014823~response to activity	GOTERM_BP_DIRECT	5.86158
GO:0042531~positive regulation of tyrosine phosphorylation of STAT protein	GOTERM_BP_DIRECT	5.83242
GO:0043524~negative regulation of neuron apoptotic process	GOTERM_BP_DIRECT	5.82277
GO:0150104~transport across blood-brain barrier	GOTERM_BP_DIRECT	5.81506
GO:0001889~liver development	GOTERM_BP_DIRECT	5.81506
GO:0050727~regulation of inflammatory response	GOTERM_BP_DIRECT	5.80355
GO:0060291~long-term synaptic potentiation	GOTERM_BP_DIRECT	5.74665
GO:0071466~cellular response to xenobiotic stimulus	GOTERM_BP_DIRECT	5.74665
GO:0061198~fungiform papilla formation	GOTERM_BP_DIRECT	5.7047
GO:0071560~cellular response to transforming growth factor beta stimulus	GOTERM_BP_DIRECT	5.66337
GO:0070256~negative regulation of mucus secretion	GOTERM_BP_DIRECT	5.66337
GO:0050852~T cell receptor signaling pathway	GOTERM_BP_DIRECT	5.60534
GO:0010467~gene expression	GOTERM_BP_DIRECT	5.54287
GO:0009791~post-embryonic development	GOTERM_BP_DIRECT	5.35304
GO:0001525~angiogenesis	GOTERM_BP_DIRECT	5.3218
GO:0042127~regulation of cell population proliferation	GOTERM_BP_DIRECT	5.31663
GO:0010628~positive regulation of gene expression	GOTERM_BP_DIRECT	5.18215
GO:0036211~protein modification process	GOTERM_BP_DIRECT	5.14174
GO:0001558~regulation of cell growth	GOTERM_BP_DIRECT	5.14174
GO:0006954~inflammatory response	GOTERM_BP_DIRECT	5.093
GO:0034976~response to endoplasmic reticulum stress	GOTERM_BP_DIRECT	5.08818
GO:0006302~double-strand break repair	GOTERM_BP_DIRECT	5.07496
GO:0071356~cellular response to tumor necrosis factor	GOTERM_BP_DIRECT	5.02832
GO:0042060~wound healing	GOTERM_BP_DIRECT	5.0099
GO:0071347~cellular response to interleukin-1	GOTERM_BP_DIRECT	4.88465
GO:0120162~positive regulation of cold-induced thermogenesis	GOTERM_BP_DIRECT	4.83629
GO:0001933~negative regulation of protein phosphorylation	GOTERM_BP_DIRECT	4.82435
GO:0006974~DNA damage response	GOTERM_BP_DIRECT	4.77328
GO:0030335~positive regulation of cell migration	GOTERM_BP_DIRECT	4.76552
GO:0046330~positive regulation of JNK cascade	GOTERM_BP_DIRECT	4.74238
GO:0031175~neuron projection development	GOTERM_BP_DIRECT	4.72708
GO:0030593~neutrophil chemotaxis	GOTERM_BP_DIRECT	4.7081
GO:0030336~negative regulation of cell migration	GOTERM_BP_DIRECT	4.70181
GO:0051649~establishment of localization in cell	GOTERM_BP_DIRECT	4.60816
GO:0007005~mitochondrion organization	GOTERM_BP_DIRECT	4.60816
GO:0043065~positive regulation of apoptotic process	GOTERM_BP_DIRECT	4.55092
GO:0030512~negative regulation of transforming growth factor beta receptor signaling pathway	GOTERM_BP_DIRECT	4.54386
GO:0010508~positive regulation of autophagy	GOTERM_BP_DIRECT	4.54386
GO:0008285~negative regulation of cell population proliferation	GOTERM_BP_DIRECT	4.50198
GO:0016485~protein processing	GOTERM_BP_DIRECT	4.49164
GO:0019221~cytokine-mediated signaling pathway	GOTERM_BP_DIRECT	4.41195
GO:0031647~regulation of protein stability	GOTERM_BP_DIRECT	4.3907
GO:0016042~lipid catabolic process	GOTERM_BP_DIRECT	4.34191
GO:0006914~autophagy	GOTERM_BP_DIRECT	4.32817
GO:0042981~regulation of apoptotic process	GOTERM_BP_DIRECT	4.3227
GO:0043123~positive regulation of canonical NF-kappaB signal transduction	GOTERM_BP_DIRECT	4.30366
GO:0042742~defense response to bacterium	GOTERM_BP_DIRECT	4.24752
GO:0007268~chemical synaptic transmission	GOTERM_BP_DIRECT	4.21091
GO:0032880~regulation of protein localization	GOTERM_BP_DIRECT	4.20185
GO:0006366~transcription by RNA polymerase II	GOTERM_BP_DIRECT	4.15715
GO:0051091~positive regulation of DNA-binding transcription factor activity	GOTERM_BP_DIRECT	4.15715
GO:0050829~defense response to Gram-negative bacterium	GOTERM_BP_DIRECT	4.11339
GO:0030308~negative regulation of cell growth	GOTERM_BP_DIRECT	4.07054
GO:0032956~regulation of actin cytoskeleton organization	GOTERM_BP_DIRECT	4.07054
GO:0090263~positive regulation of canonical Wnt signaling pathway	GOTERM_BP_DIRECT	3.97126
GO:0000278~mitotic cell cycle	GOTERM_BP_DIRECT	3.96053
GO:0007409~axonogenesis	GOTERM_BP_DIRECT	3.94719
GO:0071346~cellular response to type II interferon	GOTERM_BP_DIRECT	3.79391
GO:0090090~negative regulation of canonical Wnt signaling pathway	GOTERM_BP_DIRECT	3.75743
GO:0001649~osteoblast differentiation	GOTERM_BP_DIRECT	3.75743
GO:0006606~protein import into nucleus	GOTERM_BP_DIRECT	3.65208
GO:0008360~regulation of cell shape	GOTERM_BP_DIRECT	3.5396
GO:0001701~in utero embryonic development	GOTERM_BP_DIRECT	3.5364
GO:0007165~signal transduction	GOTERM_BP_DIRECT	3.46653
GO:0045087~innate immune response	GOTERM_BP_DIRECT	3.463
GO:0045893~positive regulation of DNA-templated transcription	GOTERM_BP_DIRECT	3.42542
GO:0035556~intracellular signal transduction	GOTERM_BP_DIRECT	3.39212
GO:0030198~extracellular matrix organization	GOTERM_BP_DIRECT	3.3882
GO:0006629~lipid metabolic process	GOTERM_BP_DIRECT	3.27202
GO:0051726~regulation of cell cycle	GOTERM_BP_DIRECT	3.27006
GO:0007507~heart development	GOTERM_BP_DIRECT	3.22571
GO:0008283~cell population proliferation	GOTERM_BP_DIRECT	3.21359
GO:0016477~cell migration	GOTERM_BP_DIRECT	3.12896
GO:0006508~proteolysis	GOTERM_BP_DIRECT	2.9978
GO:0030182~neuron differentiation	GOTERM_BP_DIRECT	2.97845
GO:0099183~trans-synaptic signaling by BDNF, modulating synaptic transmission	GOTERM_BP_DIRECT	2.96539
GO:0045944~positive regulation of transcription by RNA polymerase II	GOTERM_BP_DIRECT	2.95568
GO:0010468~regulation of gene expression	GOTERM_BP_DIRECT	2.93498
GO:0007267~cell-cell signaling	GOTERM_BP_DIRECT	2.92244
GO:0043161~proteasome-mediated ubiquitin-dependent protein catabolic process	GOTERM_BP_DIRECT	2.74639
GO:0007166~cell surface receptor signaling pathway	GOTERM_BP_DIRECT	2.73906
GO:0006281~DNA repair	GOTERM_BP_DIRECT	2.56124
GO:0045892~negative regulation of DNA-templated transcription	GOTERM_BP_DIRECT	2.55741
GO:0000122~negative regulation of transcription by RNA polymerase II	GOTERM_BP_DIRECT	2.43472
GO:0006338~chromatin remodeling	GOTERM_BP_DIRECT	2.27856
GO:0030154~cell differentiation	GOTERM_BP_DIRECT	2.16135
GO:0007186~G protein-coupled receptor signaling pathway	GOTERM_BP_DIRECT	2.07196
	Ask

## Sheet: CC
Category	Term	Count	%	PValue	Genes	List Total	Pop Hits	Pop Total	Fold Enrichment	Bonferroni	Benjamini	FDR
GOTERM_CC_DIRECT	GO:0035525~NF-kappaB p50/p65 complex	2	0.985222	0.0191543	RELA, NFKB1	202	2	20887	103.401	0.999124	0.0942183	0.0781701
GOTERM_CC_DIRECT	GO:0043025~neuronal cell body	2	0.985222	0.0285941	IGFBP5, IGFBP3	202	3	20887	68.934	0.999974	0.130839	0.108554
GOTERM_CC_DIRECT	GO:0097180~serine protease inhibitor complex	3	1.47783	0.000904062	PLAU, SERPINE1, PLAT	202	5	20887	62.0406	0.280521	0.00720713	0.00597954
GOTERM_CC_DIRECT	GO:0045202~synapse	2	0.985222	0.0379434	INSR, IGF1R	202	4	20887	51.7005	0.999999	0.160598	0.133243
GOTERM_CC_DIRECT	GO:0005764~lysosome	2	0.985222	0.0379434	SERPINE1, CTSB	202	4	20887	51.7005	0.999999	0.160598	0.133243
GOTERM_CC_DIRECT	GO:0005768~endosome	2	0.985222	0.0379434	PIK3CA, PIK3CG	202	4	20887	51.7005	0.999999	0.160598	0.133243
GOTERM_CC_DIRECT	GO:0034704~calcium channel complex	2	0.985222	0.0379434	IGFBP5, IGFBP3	202	4	20887	51.7005	0.999999	0.160598	0.133243
GOTERM_CC_DIRECT	GO:0043005~neuron projection	2	0.985222	0.0379434	HTR2C, HTR2A	202	4	20887	51.7005	0.999999	0.160598	0.133243
GOTERM_CC_DIRECT	GO:0032279~asymmetric synapse	4	1.97044	7.06672e-05	PIK3CA, PIK3CB, PIK3R1, PIK3CG	202	9	20887	45.956	0.0253957	0.000952699	0.000790426
GOTERM_CC_DIRECT	GO:0009898~cytoplasmic side of plasma membrane	2	0.985222	0.0563745	ABCB1, ABCG2	202	6	20887	34.467	1	0.216003	0.179211
GOTERM_CC_DIRECT	GO:0097443~sorting endosome	2	0.985222	0.0563745	PTPN1, KDR	202	6	20887	34.467	1	0.216003	0.179211
GOTERM_CC_DIRECT	GO:0005641~nuclear envelope lumen	3	1.47783	0.00478659	BCHE, APP, ALOX5	202	11	20887	28.2003	0.825617	0.0295851	0.0245459
GOTERM_CC_DIRECT	GO:0005943~phosphatidylinositol 3-kinase complex, class IA	2	0.985222	0.0744541	ADORA2A, ADORA1	202	8	20887	25.8502	1	0.27375	0.227123
GOTERM_CC_DIRECT	GO:0030061~mitochondrial crista	2	0.985222	0.0744541	LYN, PTPN1	202	8	20887	25.8502	1	0.27375	0.227123
GOTERM_CC_DIRECT	GO:0016600~flotillin complex	2	0.985222	0.0833642	CTNNB1, SLC6A3	202	9	20887	22.978	1	0.297496	0.246823
GOTERM_CC_DIRECT	GO:0097136~Bcl-2 family protein complex	2	0.985222	0.0833642	BCL2, MCL1	202	9	20887	22.978	1	0.297496	0.246823
GOTERM_CC_DIRECT	GO:0016234~inclusion body	4	1.97044	0.000759304	HTT, HDAC6, HSPA1A, SNCA	202	19	20887	21.7686	0.24156	0.00690967	0.00573275
GOTERM_CC_DIRECT	GO:0005677~chromatin silencing complex	2	0.985222	0.092189	SIRT1, SIRT2	202	10	20887	20.6802	1	0.319589	0.265153
GOTERM_CC_DIRECT	GO:0030673~axolemma	3	1.47783	0.0101187	ADORA2A, ADORA1, MAPT	202	16	20887	19.3877	0.975325	0.0549732	0.0456096
GOTERM_CC_DIRECT	GO:0005942~phosphatidylinositol 3-kinase complex	4	1.97044	0.001349	PIK3CA, PIK3CB, PIK3R1, PIK3CG	202	23	20887	17.9828	0.38821	0.0102299	0.00848744
GOTERM_CC_DIRECT	GO:0043209~myelin sheath	5	2.46305	0.000273697	CA2, ERBB2, BCL2, CALM1, SIRT2	202	33	20887	15.6668	0.0948361	0.00301896	0.00250474
GOTERM_CC_DIRECT	GO:0097386~glial cell projection	3	1.47783	0.0156228	FYN, MAPT, SIRT2	202	20	20887	15.5101	0.996758	0.0807005	0.0669548
GOTERM_CC_DIRECT	GO:0042567~insulin-like growth factor ternary complex	4	1.97044	0.00216591	PDE4D, CALM1, PRKACA, PRKACB	202	27	20887	15.3187	0.545814	0.0154587	0.0128256
GOTERM_CC_DIRECT	GO:0031234~extrinsic component of cytoplasmic side of plasma membrane	5	2.46305	0.000344992	LYN, CNR2, LCK, FYN, FRK	202	35	20887	14.7716	0.118031	0.00358792	0.00297679
GOTERM_CC_DIRECT	GO:0005876~spindle microtubule	6	2.95567	5.61497e-05	POLB, PLK1, CDK1, CSNK1D, KIF11, CALM1	202	43	20887	14.428	0.0202316	0.000786096	0.0006522
GOTERM_CC_DIRECT	GO:0070822~Sin3-type complex	3	1.47783	0.0187569	HDAC2, CSNK2A1, HDAC1	202	22	20887	14.1001	0.998984	0.0935278	0.0775972
GOTERM_CC_DIRECT	GO:0008180~COP9 signalosome	5	2.46305	0.000910791	LYN, LCK, ABL1, FYN, HSPA1A	202	45	20887	11.489	0.282282	0.00720713	0.00597954
GOTERM_CC_DIRECT	GO:0032809~neuronal cell body membrane	3	1.47783	0.0315537	INSR, SLC6A2, SLC6A3	202	29	20887	10.6967	0.999991	0.141797	0.117645
GOTERM_CC_DIRECT	GO:0048786~presynaptic active zone	4	1.97044	0.0081656	APP, DAO, ADORA2A, ADORA1	202	43	20887	9.6187	0.949434	0.0464419	0.0385314
GOTERM_CC_DIRECT	GO:0000118~histone deacetylase complex	4	1.97044	0.00925842	HDAC2, HDAC3, HDAC1, HDAC6	202	45	20887	9.1912	0.966148	0.0510616	0.0423643
GOTERM_CC_DIRECT	GO:0044853~plasma membrane raft	3	1.47783	0.044547	CHRNA7, PRKACA, PRKACB	202	35	20887	8.86294	1	0.180168	0.14948
GOTERM_CC_DIRECT	GO:0009925~basal plasma membrane	6	2.95567	0.000651443	ABCC1, ACE, SLC16A1, ERBB2, MET, EGFR	202	72	20887	8.61675	0.211168	0.00608013	0.00504451
GOTERM_CC_DIRECT	GO:0043679~axon terminus	5	2.46305	0.00283076	NTRK2, OPRK1, DRD2, SLC6A3, SNCA	202	61	20887	8.47549	0.643656	0.0194415	0.01613
GOTERM_CC_DIRECT	GO:0005901~caveola	6	2.95567	0.000785134	NOS3, INSR, HTR2A, PTGS2, HDAC6, IGF1R	202	75	20887	8.27208	0.248663	0.00697046	0.00578318
GOTERM_CC_DIRECT	GO:0035580~specific granule lumen	5	2.46305	0.00318337	ARG1, QPCT, NFKB1, ELANE, FRK	202	63	20887	8.20643	0.6867	0.0214583	0.0178033
GOTERM_CC_DIRECT	GO:0032993~protein-DNA complex	3	1.47783	0.054119	PARP1, CTNNB1, NFE2L2	202	39	20887	7.95392	1	0.213384	0.177039
GOTERM_CC_DIRECT	GO:0031594~neuromuscular junction	7	3.44828	0.000264368	NGFR, ACHE, APP, ERBB2, FYN, PRKACA, PRKACB	202	92	20887	7.86747	0.0917564	0.00300719	0.00249497
GOTERM_CC_DIRECT	GO:0097225~sperm midpiece	4	1.97044	0.0159627	ACE, CALM1, PRKACA, PRKACB	202	55	20887	7.52007	0.997141	0.0807005	0.0669548
GOTERM_CC_DIRECT	GO:0042734~presynaptic membrane	10	4.92611	7.77928e-06	ADORA2A, CNR1, ERBB2, ADORA1, OPRK1, CTNNB1, HTR2A, DRD2, SLC6A2, SLC6A3	202	138	20887	7.49283	0.00282767	0.000141583	0.000117467
GOTERM_CC_DIRECT	GO:1904813~ficolin-1-rich granule lumen	9	4.4335	2.87572e-05	VCP, ALOX5, QPCT, CAPN1, MIF, MAPK14, MMP9, CTSB, HSPA1A	202	125	20887	7.44487	0.0104132	0.000436151	0.000361861
GOTERM_CC_DIRECT	GO:0098685~Schaffer collateral - CA1 synapse	7	3.44828	0.000372105	MAPK9, GRM5, PTK2B, CTNNB1, FYN, PLG, PLAT	202	98	20887	7.38579	0.126696	0.0037624	0.00312155
GOTERM_CC_DIRECT	GO:0043198~dendritic shaft	3	1.47783	0.0643404	APP, GRM5, HTR2A	202	43	20887	7.21402	1	0.241443	0.200318
GOTERM_CC_DIRECT	GO:0043197~dendritic spine	11	5.41872	3.9573e-06	NTRK2, NGFR, APP, GRM5, ADORA1, PTK2B, MAPT, NOS1, DRD2, PRKACA, PRKACB	202	162	20887	7.02105	0.00143942	7.58135e-05	6.29002e-05
GOTERM_CC_DIRECT	GO:0043235~receptor complex	15	7.38916	4.05801e-08	PDGFRB, DDR1, NTRK2, APP, FLT4, INSR, EGFR, IGF1R, RXRA, ERBB2, KDR, PPARG, MET, TLR4, FGFR1	202	225	20887	6.8934	1.4771e-05	1.84639e-06	1.5319e-06
GOTERM_CC_DIRECT	GO:0045121~membrane raft	14	6.89655	1.40684e-07	LYN, APP, MME, SLC6A3, EGFR, BACE1, IKBKB, CNR1, LCK, KDR, FYN, MAPT, NOS1, ABCG2	202	211	20887	6.86073	5.12077e-05	4.65537e-06	3.86242e-06
GOTERM_CC_DIRECT	GO:0035578~azurophil granule lumen	6	2.95567	0.00186938	VCP, TTR, ARG1, MPO, ELANE, FRK	202	91	20887	6.81765	0.493936	0.0138868	0.0115215
GOTERM_CC_DIRECT	GO:0030426~growth cone	9	4.4335	5.53947e-05	NGFR, APP, CNR1, ABL1, PTK2B, MAPT, CSNK1E, SIRT2, SNCA	202	137	20887	6.79277	0.0199623	0.000786096	0.0006522
GOTERM_CC_DIRECT	GO:0045177~apical part of cell	5	2.46305	0.00681951	APP, CA2, CTNNB1, REN, PLAT	202	78	20887	6.62827	0.917157	0.0400371	0.0332176
GOTERM_CC_DIRECT	GO:0000792~heterochromatin	3	1.47783	0.0807549	HDAC1, SIRT1, SIRT2	202	49	20887	6.33067	1	0.293948	0.24388
GOTERM_CC_DIRECT	GO:0031093~platelet alpha granule lumen	4	1.97044	0.0278612	APP, SERPINE1, PLG, VEGFA	202	68	20887	6.08241	0.999966	0.130019	0.107873
GOTERM_CC_DIRECT	GO:0030425~dendrite	26	12.8079	2.83921e-12	APP, GSK3B, MAOB, HTR2C, HTT, HTR2A, COMT, HDAC6, GRM5, CNR2, ADORA1, ABL1, PTK2B, FYN, DRD2, DRD4, NQO1, NTRK2, MME, DYRK1A, HTR1A, OPRK1, MTOR, BACE1, ADORA2A, MAPT	202	460	20887	5.8444	1.03346e-09	2.06694e-10	1.71488e-10
GOTERM_CC_DIRECT	GO:0098794~postsynapse	8	3.94089	0.000477535	GSK3B, GRK2, CHRNA7, ABL1, AKT1, MET, DRD4, SNCA	202	143	20887	5.78467	0.159589	0.00457428	0.00379514
GOTERM_CC_DIRECT	GO:0030424~axon	20	9.85222	5.31575e-09	NTRK2, GSK3B, APP, MME, INSR, DYRK1A, HTT, HTR2A, COMT, SLC6A2, SLC6A3, HDAC6, CYP17A1, IGF1R, BACE1, MAPK8, CNR1, MAPT, DRD2, SNCA	202	380	20887	5.44216	1.93493e-06	2.76419e-07	2.29337e-07
GOTERM_CC_DIRECT	GO:0030141~secretory granule	5	2.46305	0.0139045	PLA2G2A, PLAT, MPO, ELANE, VEGFA	202	96	20887	5.38547	0.993884	0.0744302	0.0617525
GOTERM_CC_DIRECT	GO:0043204~perikaryon	8	3.94089	0.000895074	NGFR, APP, CNR2, OPRK1, FYN, DRD2, SIRT2, HDAC6	202	159	20887	5.20257	0.278161	0.00720713	0.00597954
GOTERM_CC_DIRECT	GO:0016328~lateral plasma membrane	5	2.46305	0.0159368	ABCC1, SLC16A1, CTNNB1, DRD2, SLC16A3	202	100	20887	5.17005	0.997113	0.0807005	0.0669548
GOTERM_CC_DIRECT	GO:0048471~perinuclear region of cytoplasm	36	17.734	1.15852e-14	APP, ACHE, VCP, HTT, ECE1, PIK3R1, HDAC6, EGFR, ALOX5, ERBB2, ABL1, PTK2B, FYN, NOS1, PRKACA, PRKACB, SNCA, CTSB, LYN, NTRK2, MAP2K2, NOS2, PRKCE, PDE4D, PLA2G2A, AVPR2, CSNK1D, TYR, SIRT2, PIK3CA, APEX1, NOX4, CTNNB1, PPARG, TLR4, HSPA1A	202	761	20887	4.89151	4.20286e-12	2.1085e-12	1.74936e-12
GOTERM_CC_DIRECT	GO:0016942~insulin-like growth factor binding protein complex	17	8.37438	8.49918e-07	NQO1, NTRK2, MAOB, MME, HDAC1, CSNK1E, HTR2A, SLC6A3, CYP17A1, IGF1R, BACE1, ADORA2A, ADORA1, ABL1, PTK2B, MAPT, SNCA	202	378	20887	4.65031	0.000309322	1.93356e-05	1.60422e-05
GOTERM_CC_DIRECT	GO:0005741~mitochondrial outer membrane	10	4.92611	0.000321681	DAO, MAOB, MAOA, CNR1, PLA2G2A, BCL2, KMO, RAF1, MTOR, MCL1	202	223	20887	4.63682	0.110513	0.00344388	0.00285729
GOTERM_CC_DIRECT	GO:0098978~glutamatergic synapse	19	9.35961	2.14838e-07	LYN, GSK3B, VCP, DAPK1, PLAT, PLG, HTR2A, MAPK14, RELA, GRM5, ADORA2A, CNR1, PTK2B, AKT1, CTNNB1, DRD2, PRKACA, PRKACB, DRD4	202	432	20887	4.54773	7.8198e-05	6.51676e-06	5.40676e-06
GOTERM_CC_DIRECT	GO:0034774~secretory granule lumen	5	2.46305	0.0258792	VCP, ALOX5, MIF, MAPK14, NFKB1	202	116	20887	4.45694	0.999928	0.122338	0.1015
GOTERM_CC_DIRECT	GO:0098793~presynapse	7	3.44828	0.00516889	NGFR, GSK3B, GRK2, MME, CNR1, PTK2B, HTR2A	202	164	20887	4.41346	0.848377	0.0313579	0.0260167
GOTERM_CC_DIRECT	GO:0000781~chromosome, telomeric region	7	3.44828	0.00664044	HDAC2, TERT, PARP1, APEX1, CHEK1, CDK1, SIRT2	202	173	20887	4.18386	0.911538	0.0396249	0.0328756
GOTERM_CC_DIRECT	GO:0045211~postsynaptic membrane	8	3.94089	0.00339223	ADORA2A, CHRNA7, ADORA1, OPRK1, CTNNB1, HTR2A, DRD2, SLC6A3	202	201	20887	4.11546	0.709709	0.0224504	0.0186264
GOTERM_CC_DIRECT	GO:0031982~vesicle	7	3.44828	0.00783117	APP, AKT1, ECE1, MIF, COMT, CALM1, HSPA1A	202	179	20887	4.04361	0.942832	0.0452467	0.0375399
GOTERM_CC_DIRECT	GO:0016324~apical plasma membrane	16	7.88177	1.09943e-05	PDGFRB, ABCC1, MGAM, SLC16A1, ABCB1, PDE4D, IGFBP2, AKR1A1, SLC5A2, EGFR, ERBB2, TLR9, SLC16A3, CFTR, CTSB, ABCG2	202	410	20887	4.03516	0.00399396	0.000181906	0.000150922
GOTERM_CC_DIRECT	GO:1904090~peptidase inhibitor complex	12	5.91133	0.000224142	BACE1, ACE, STS, INSR, TLR9, CAPN1, TYR, MPO, ADA, MTOR, CTSB, SNCA	202	311	20887	3.98975	0.0783566	0.00271959	0.00225637
GOTERM_CC_DIRECT	GO:0005769~early endosome	12	5.91133	0.000250595	BACE1, NTRK2, PTPN1, APP, MAP2K2, MME, ERBB2, KDR, HTT, ECE1, TLR4, CFTR	202	315	20887	3.93909	0.0871904	0.00294247	0.00244128
GOTERM_CC_DIRECT	GO:0005667~transcription regulator complex	9	4.4335	0.00271473	RXRA, PARP1, CDK4, STAT3, CTNNB1, AHR, ESR1, RELA, NFKB1	202	246	20887	3.78296	0.62824	0.0190031	0.0157663
GOTERM_CC_DIRECT	GO:0032991~protein-containing complex	25	12.3153	4.87148e-08	VCP, HDAC2, HDAC1, HTT, AHR, KIF11, PTGS2, EGFR, POLB, CHEK1, ABL1, AKT1, NOS1, NAE1, SNCA, PTPN1, SYK, PARP1, ESR1, AR, BCL2, CTNNB1, CALM1, CFTR, HSPA1A	202	684	20887	3.77928	1.7732e-05	1.97024e-06	1.63465e-06
GOTERM_CC_DIRECT	GO:0005944~phosphatidylinositol 3-kinase complex, class IB	12	5.91133	0.000399516	BACE1, NGFR, APP, ACE, STS, AVPR2, TLR9, KDR, ECE1, FYN, CRHR1, EGFR	202	333	20887	3.72616	0.135369	0.00393038	0.00326092
GOTERM_CC_DIRECT	GO:0016605~PML body	4	1.97044	0.091881	CSNK2A1, TERT, SIRT1, MTOR	202	111	20887	3.72616	1	0.319589	0.265153
GOTERM_CC_DIRECT	GO:0005899~insulin receptor complex	18	8.867	8.41512e-06	NQO1, ACHE, APP, SLC16A1, MME, PRKCE, CHRNA7, HTR1A, AKR1A1, HTR2C, COMT, MAPK8, GRK2, ADORA1, CTNNB1, NOS1, DRD2, SLC16A3	202	505	20887	3.68558	0.00305843	0.000145862	0.000121017
GOTERM_CC_DIRECT	GO:0098591~external side of apical plasma membrane	4	1.97044	0.0956824	LYN, IKBKB, MAP2K2, ALOX15	202	113	20887	3.66021	1	0.32857	0.272605
GOTERM_CC_DIRECT	GO:0005788~endoplasmic reticulum lumen	11	5.41872	0.00089951	BACE1, IGFBP1, BCHE, APP, STS, IGFBP5, IGFBP3, F2, PTGS2, CES2, CES1	202	311	20887	3.65727	0.279326	0.00720713	0.00597954
GOTERM_CC_DIRECT	GO:0009986~cell surface	23	11.33	4.06328e-07	LYN, NGFR, ACHE, APP, ABCB1, MME, PLA2G1B, PLAT, PLG, MIF, SLC6A2, F3, SLC6A3, EGFR, VEGFA, BACE1, PLAU, CD38, MET, TLR4, ADA, ELANE, CFTR	202	657	20887	3.61982	0.000147892	9.86022e-06	8.18073e-06
GOTERM_CC_DIRECT	GO:0000922~spindle pole	5	2.46305	0.0527829	PLK1, CTNNB1, KIF11, CALM1, MAPK14	202	146	20887	3.54113	1	0.211132	0.17517
GOTERM_CC_DIRECT	GO:0016323~basolateral plasma membrane	9	4.4335	0.00462853	ABCC1, SLC16A1, ERBB2, ADORA1, TLR9, CD38, CTNNB1, SLC16A3, EGFR	202	269	20887	3.45951	0.81524	0.0295576	0.0245231
GOTERM_CC_DIRECT	GO:0005819~spindle	5	2.46305	0.0605669	PLK1, AKT1, CSNK1D, KIF11, SIRT2	202	153	20887	3.37912	1	0.22965	0.190533
GOTERM_CC_DIRECT	GO:0005911~cell-cell junction	6	2.95567	0.0390858	NGFR, APP, MAP2K2, CTNNB1, AKT1, PIK3R1	202	193	20887	3.21454	1	0.163531	0.135677
GOTERM_CC_DIRECT	GO:0009897~external side of plasma membrane	13	6.40394	0.000960727	ACE, INSR, GSR, ECE1, PLG, F2, F3, CXCR1, PLAU, KDR, TLR4, ADA, CTSB	202	429	20887	3.13336	0.295222	0.00744053	0.00617318
GOTERM_CC_DIRECT	GO:0031012~extracellular matrix	7	3.44828	0.0287559	MMP13, MMP1, MMP2, MMP3, TLR4, MMP9, VEGFA	202	240	20887	3.01586	0.999976	0.130839	0.108554
GOTERM_CC_DIRECT	GO:0005635~nuclear envelope	6	2.95567	0.0545185	PARP1, ALOX5, INSR, PTGER3, SIRT1, MTOR	202	212	20887	2.92644	1	0.213384	0.177039
GOTERM_CC_DIRECT	GO:0010008~endosome membrane	8	3.94089	0.0210766	BACE1, INSR, ERBB2, TLR9, ECE1, TLR4, EGFR, CFTR	202	286	20887	2.89234	0.999571	0.102292	0.0848686
GOTERM_CC_DIRECT	GO:0098666~G protein-coupled serotonin receptor complex	9	4.4335	0.0144075	CHRNA7, OPRK1, MAPT, PTGS2, SLC6A2, CRHR1, SLC6A3, CAMKK2, PTGS1	202	328	20887	2.83722	0.99492	0.0760047	0.0630588
GOTERM_CC_DIRECT	GO:0031965~nuclear membrane	7	3.44828	0.042797	CDK4, ALOX5, BCL2, ABL1, CD38, SLC16A3, EGFR	202	264	20887	2.74169	1	0.177024	0.146872
GOTERM_CC_DIRECT	GO:0016607~nuclear speck	11	5.41872	0.00925258	FTO, MAPK9, AR, TERT, APEX1, DYRK1A, MAPT, MAPK14, PRKACA, PRKACB, HSPA1A	202	432	20887	2.6329	0.966075	0.0510616	0.0423643
GOTERM_CC_DIRECT	GO:0005813~centrosome	17	8.37438	0.000810027	GSK3B, SLC16A1, PDE4D, PLK1, CSNK1D, SIRT2, HDAC6, APEX1, CHEK1, CDK1, CTNNB1, CALM1, PRKACA, PRKACB, DRD4, HSPA1A, NFE2L2	202	671	20887	2.6197	0.255446	0.00702024	0.00582448
GOTERM_CC_DIRECT	GO:0043231~intracellular membrane-bounded organelle	23	11.33	7.53205e-05	LYN, PDGFRB, FTO, VCP, SLC16A1, PRKCE, PIK3CB, COMT, TYR, CYP3A4, CYP2C19, MPO, ESR2, PTGS1, IGF1R, HSD11B1, CYP2C9, SQLE, STS, CYP1A2, CHEK1, PPARG, CES2	202	915	20887	2.59915	0.0270452	0.000979166	0.000812385
GOTERM_CC_DIRECT	GO:0005739~mitochondrion	37	18.2266	2.40521e-07	GSK3B, MAOB, MAOA, MAPK9, MAPK8, RXRA, ALDH2, ABL1, AKT1, FYN, NOS1, CAPN1, PRKACA, PRKACB, MCL1, SNCA, MAP2K2, PARP1, PRKCE, MMP2, MMP3, GSR, OPRK1, MAPK14, SIRT1, SIRT2, ESR2, NFKB1, ERN1, MAPK10, APEX1, BCL2, CDK1, NOX4, MAPT, RAF1, HSPA1A	202	1485	20887	2.57632	8.75459e-05	6.7346e-06	5.58749e-06
GOTERM_CC_DIRECT	GO:0005576~extracellular region	52	25.6158	3.42249e-10	ACHE, APP, FLT4, SERPINE1, PLAT, MPO, PLAU, KDR, CAPN1, CTSB, IGFBP1, ST6GAL1, MAP2K2, IGFBP5, MMP1, ARG1, IGFBP3, MMP2, IGFBP2, MMP3, MIF, F2, MMP9, PGF, MMP13, TLR9, MAPT, MET, VCP, PLA2G1B, PON1, PLG, TTR, ALOX5, ELANE, SNCA, NGFR, BCHE, ACE, PLA2G2A, MAPK14, NFKB1, IL2, VEGFA, DAO, QPCT, REN, CALM1, SHBG, FRK, FGFR1, HSPA1A	202	2101	20887	2.55919	1.24579e-07	2.07631e-08	1.72265e-08
GOTERM_CC_DIRECT	GO:0014069~postsynaptic density	6	2.95567	0.0873617	NTRK2, NGFR, DAPK1, PTK2B, FYN, NOS1	202	244	20887	2.54265	1	0.308735	0.256148
GOTERM_CC_DIRECT	GO:0005925~focal adhesion	10	4.92611	0.0253953	PDGFRB, MAP2K2, MME, PLAU, PTK2B, NOX4, CTNNB1, CAPN1, EGFR, HSPA1A	202	435	20887	2.37703	0.999914	0.12163	0.100913
GOTERM_CC_DIRECT	GO:0062023~collagen-containing extracellular matrix	9	4.4335	0.0441023	MMP2, MMP3, SERPINE1, PLG, F2, F3, MMP9, ELANE, CTSB	202	408	20887	2.2809	1	0.180168	0.14948
GOTERM_CC_DIRECT	GO:0005783~endoplasmic reticulum	26	12.8079	0.00018996	APP, VCP, HTT, HMGCR, PTGS2, CYP19A1, CYP17A1, STS, CNR2, KDR, PTPN1, MAP2K2, PRKCE, PLA2G2A, AVPR2, VEGFA, BACE1, ERN1, SQLE, APEX1, BCL2, TLR9, NOX4, CES2, HSPA1A, CES1	202	1185	20887	2.26871	0.0668153	0.00238433	0.00197821
GOTERM_CC_DIRECT	GO:0070062~extracellular exosome	49	24.1379	9.00707e-08	DDR1, APP, SERPINE1, PLAT, ECE1, COMT, MPO, ALDH2, PLAU, CA2, CD38, CAPN1, PRKACA, PRKACB, CTSB, ABCC1, MME, IGFBP2, AKR1A1, MIF, F2, MMP9, LCK, CES2, VCP, ABCB1, GLO1, PON1, PLG, ALOX12, SLC5A2, PTGS1, TTR, ELANE, LYN, MGAM, NQO2, SLC16A1, ACE, INSR, PLA2G2A, GSR, AKR1C4, QPCT, CDK1, CTNNB1, SHBG, FRK, HSPA1A	202	2258	20887	2.24387	3.27852e-05	3.27857e-06	2.72013e-06
GOTERM_CC_DIRECT	GO:0005615~extracellular space	42	20.6897	3.75868e-06	DDR1, APP, ACHE, PLA2G1B, PON1, SERPINE1, PLAT, PLG, MPO, EGFR, TTR, PLAU, ALOX5, CHEK1, ELANE, SNCA, CTSB, IGFBP1, BCHE, MGAM, ACE, IGFBP5, MMP1, ARG1, MMP2, IGFBP3, PLA2G2A, MMP3, IGFBP2, AKR1A1, MIF, F2, KMO, MMP9, F3, IL2, PGF, VEGFA, MMP13, REN, TLR4, HSPA1A	202	2033	20887	2.13617	0.00136723	7.58135e-05	6.29002e-05
GOTERM_CC_DIRECT	GO:0005886~plasma membrane	113	55.665	2.32348e-18	APP, SERPINE1, COMT, IGF1R, EDNRA, STS, PLAU, ADORA1, KDR, AKT1, CAPN1, PRKACA, SLC16A3, PRKACB, PDGFRB, CSNK2A1, DAPK1, PRKCE, CSNK1D, MIF, AR, RAF1, CFTR, ABCG2, FTO, ABCB1, CHRNA7, GLO1, ALOX15, PIK3R1, CYP2C19, SLC5A2, CRHR1, GRK2, TERT, ABL1, NAE1, DRD2, DRD4, LYN, NGFR, MGAM, ACE, INSR, HTR1A, ESR1, CYP2C9, NOX4, REN, CALM1, ADA, NFE2L2, FGFR1, DDR1, ACHE, GSK3B, FLT4, HTR2C, ECE1, HTR2A, P…	202	5592	20887	2.08947	8.45745e-16	8.45745e-16	7.0169e-16
GOTERM_CC_DIRECT	GO:0005789~endoplasmic reticulum membrane	23	11.33	0.00214281	VCP, PON1, PLA2G2A, HMGCR, CYP3A4, PTGS2, CYP2C19, CYP19A1, EGFR, MTOR, PTGS1, CYP17A1, ERN1, HSD11B1, CYP2C9, SQLE, STS, CYP1A2, BCL2, CDK1, TLR9, NOX4, CFTR	202	1173	20887	2.02747	0.54197	0.0154587	0.0128256
GOTERM_CC_DIRECT	GO:0005794~Golgi apparatus	21	10.3448	0.00479538	LYN, PDGFRB, IGFBP1, ACHE, APP, ST6GAL1, MAP2K2, HDAC3, NOS3, PRKCE, AVPR2, HTT, CSNK1D, ESR1, PTGS1, VEGFA, BACE1, STS, KDR, RAF1, NFE2L2	202	1100	20887	1.97402	0.826177	0.0295851	0.0245459
GOTERM_CC_DIRECT	GO:0000785~chromatin	22	10.8374	0.00391096	ESRRA, KDM4A, HDAC2, PARP1, HDAC1, PLK1, STAT3, AHR, ESR1, SIRT1, RELA, ESR2, NFKB1, AR, RXRA, CDK4, HNF4A, CHEK1, PPARG, PPARA, NFE2L2, BRD4	202	1156	20887	1.96784	0.759823	0.0254212	0.0210912
GOTERM_CC_DIRECT	GO:0005737~cytoplasm	104	51.2315	8.23276e-13	APP, PLAT, AHR, CHEK1, AKT1, CAPN1, PRKACA, PRKACB, PDGFRB, DAPK1, PRKCE, DYRK1A, CSNK1D, CSNK1E, MIF, ERN1, AR, RAF1, CFTR, CES1, FTO, VCP, ABCB1, GLO1, ALOX12, PIK3R1, CYP2C19, GRK2, TERT, ABL1, NAE1, ELANE, MCL1, ESRRA, LYN, ACE, PLK1, TYR, ESR1, NFKB1, CYP2C9, DAO, CDK4, BCL2, CDK1, CALM1, NFE2L2, GSK3B, PIK3CB, KIF11, SLC6A3, PIK3CG, POLB, IKBKB, GRM5, CA2, HNF4A, NOS1, SYK, MME, ARG1, SIRT1…	202	5754	20887	1.86891	2.99656e-10	9.98908e-11	8.28764e-11
GOTERM_CC_DIRECT	GO:0005829~cytosol	102	50.2463	1.90837e-12	APP, MPG, AHR, COMT, CHEK1, AKT1, CAPN1, PRKACA, PRKACB, MAP2K2, CSNK2A1, PRKCE, CSNK1D, CSNK1E, MIF, KMO, AR, RAF1, CFTR, CES1, FTO, VCP, PFKFB3, MAOA, GLO1, ALOX15, ALOX12, PIK3R1, GRK2, TERT, ABL1, NAE1, ELANE, MCL1, LYN, NGFR, PLK1, OGA, ESR1, NFKB1, DAO, CDK4, BCL2, CDK1, CALM1, ADA, NFE2L2, FGFR1, GSK3B, FLT4, PIK3CB, KIF11, PIK3CG, IKBKB, CA2, NOS1, PARP1, SYK, ARG1, PDE4D, MMP3, AKR1A1, S…	202	5649	20887	1.86704	6.94644e-10	1.73662e-10	1.44082e-10
GOTERM_CC_DIRECT	GO:0005654~nucleoplasm	70	34.4828	3.28947e-07	GSK3B, MPG, FLT4, PIK3CB, AHR, MPO, POLB, HNF4A, CHEK1, AKT1, NOS1, PRKACA, PRKACB, PARP1, CSNK2A1, DYRK1A, CSNK1D, CSNK1E, MIF, SIRT1, AR, LCK, PPARG, PPARA, ABCG2, FTO, VCP, HDAC2, HDAC3, PFKFB3, HDAC1, GLO1, HTT, HDAC6, RELA, CAMKK2, MAPK9, MAPK8, RXRA, TERT, ALOX5, ERBB2, ABL1, FYN, BRD4, MCL1, ESRRA, LYN, NGFR, KDM4A, NQO2, NOS2, PLK1, STAT3, OPRK1, MAPK14, ESR1, MTOR, ESR2, NFKB1, MAPK10, W…	202	4030	20887	1.79605	0.00011973	8.55263e-06	7.09586e-06
GOTERM_CC_DIRECT	GO:0016020~membrane	76	37.4384	2.04569e-05	DDR1, ACHE, APP, MPG, ECE1, KIF11, COMT, SLC6A2, SLC6A3, PIK3CG, IGF1R, STS, CD38, AKT1, CAPN1, PRKACA, SLC16A3, PRKACB, PDGFRB, ABCC1, PARP1, MME, PDE4D, AVPR2, CSNK1E, F3, PGF, CIT, BACE1, AR, MMP13, ADORA2A, MAPT, MET, TLR4, CFTR, HDAC2, ABCB1, MAOA, CHRNA7, PTGER3, ALOX15, ALOX12, PIK3R1, HMGCR, CYP3A4, SLC5A2, CYP19A1, EGFR, CRHR1, HSD11B1, GRK2, ERBB2, DRD4, MCL1, SNCA, PTPN1, NTRK2, NQO1, …	202	5048	20887	1.55675	0.00741875	0.000323753	0.000268609
GOTERM_CC_DIRECT	GO:0005634~nucleus	91	44.8276	3.24481e-06	ACHE, APP, GSK3B, PIK3CB, AHR, KIF11, MPO, POLB, IKBKB, HNF4A, CHEK1, KDR, AKT1, NOS1, PRKACA, PRKACB, PDGFRB, MAP2K2, PARP1, CSNK2A1, SYK, DAPK1, ARG1, PDE4D, IGFBP3, PRKCE, MMP2, MMP3, DYRK1A, CSNK1D, CSNK1E, SIRT1, SIRT2, AR, PPARG, MAPT, RAF1, PPARA, CFTR, FTO, VCP, HDAC2, HDAC3, HDAC1, HTT, PIK3R1, HDAC6, EGFR, RELA, MAPK9, MAPK8, RXRA, TERT, ERBB2, ABL1, PTK2B, FYN, NAE1, DRD2, BRD4, MCL1, …	202	6175	20887	1.5238	0.00118042	6.94771e-05	5.76431e-05

## Sheet: Sheet2
Term	Category	Fold Enrichment
GO:0035525~NF-kappaB p50/p65 complex	GOTERM_CC_DIRECT	103.401
GO:0043025~neuronal cell body	GOTERM_CC_DIRECT	68.934
GO:0097180~serine protease inhibitor complex	GOTERM_CC_DIRECT	62.0406
GO:0045202~synapse	GOTERM_CC_DIRECT	51.7005
GO:0005764~lysosome	GOTERM_CC_DIRECT	51.7005
GO:0005768~endosome	GOTERM_CC_DIRECT	51.7005
GO:0034704~calcium channel complex	GOTERM_CC_DIRECT	51.7005
GO:0043005~neuron projection	GOTERM_CC_DIRECT	51.7005
GO:0032279~asymmetric synapse	GOTERM_CC_DIRECT	45.956
GO:0009898~cytoplasmic side of plasma membrane	GOTERM_CC_DIRECT	34.467
GO:0097443~sorting endosome	GOTERM_CC_DIRECT	34.467
GO:0005641~nuclear envelope lumen	GOTERM_CC_DIRECT	28.2003
GO:0005943~phosphatidylinositol 3-kinase complex, class IA	GOTERM_CC_DIRECT	25.8502
GO:0030061~mitochondrial crista	GOTERM_CC_DIRECT	25.8502
GO:0016600~flotillin complex	GOTERM_CC_DIRECT	22.978
GO:0097136~Bcl-2 family protein complex	GOTERM_CC_DIRECT	22.978
GO:0016234~inclusion body	GOTERM_CC_DIRECT	21.7686
GO:0005677~chromatin silencing complex	GOTERM_CC_DIRECT	20.6802
GO:0030673~axolemma	GOTERM_CC_DIRECT	19.3877
GO:0005942~phosphatidylinositol 3-kinase complex	GOTERM_CC_DIRECT	17.9828
GO:0043209~myelin sheath	GOTERM_CC_DIRECT	15.6668
GO:0097386~glial cell projection	GOTERM_CC_DIRECT	15.5101
GO:0042567~insulin-like growth factor ternary complex	GOTERM_CC_DIRECT	15.3187
GO:0031234~extrinsic component of cytoplasmic side of plasma membrane	GOTERM_CC_DIRECT	14.7716
GO:0005876~spindle microtubule	GOTERM_CC_DIRECT	14.428
GO:0070822~Sin3-type complex	GOTERM_CC_DIRECT	14.1001
GO:0008180~COP9 signalosome	GOTERM_CC_DIRECT	11.489
GO:0032809~neuronal cell body membrane	GOTERM_CC_DIRECT	10.6967
GO:0048786~presynaptic active zone	GOTERM_CC_DIRECT	9.6187
GO:0000118~histone deacetylase complex	GOTERM_CC_DIRECT	9.1912
GO:0044853~plasma membrane raft	GOTERM_CC_DIRECT	8.86294
GO:0009925~basal plasma membrane	GOTERM_CC_DIRECT	8.61675
GO:0043679~axon terminus	GOTERM_CC_DIRECT	8.47549
GO:0005901~caveola	GOTERM_CC_DIRECT	8.27208
GO:0035580~specific granule lumen	GOTERM_CC_DIRECT	8.20643
GO:0032993~protein-DNA complex	GOTERM_CC_DIRECT	7.95392
GO:0031594~neuromuscular junction	GOTERM_CC_DIRECT	7.86747
GO:0097225~sperm midpiece	GOTERM_CC_DIRECT	7.52007
GO:0042734~presynaptic membrane	GOTERM_CC_DIRECT	7.49283
GO:1904813~ficolin-1-rich granule lumen	GOTERM_CC_DIRECT	7.44487
GO:0098685~Schaffer collateral - CA1 synapse	GOTERM_CC_DIRECT	7.38579
GO:0043198~dendritic shaft	GOTERM_CC_DIRECT	7.21402
GO:0043197~dendritic spine	GOTERM_CC_DIRECT	7.02105
GO:0043235~receptor complex	GOTERM_CC_DIRECT	6.8934
GO:0045121~membrane raft	GOTERM_CC_DIRECT	6.86073
GO:0035578~azurophil granule lumen	GOTERM_CC_DIRECT	6.81765
GO:0030426~growth cone	GOTERM_CC_DIRECT	6.79277
GO:0045177~apical part of cell	GOTERM_CC_DIRECT	6.62827
GO:0000792~heterochromatin	GOTERM_CC_DIRECT	6.33067
GO:0031093~platelet alpha granule lumen	GOTERM_CC_DIRECT	6.08241
GO:0030425~dendrite	GOTERM_CC_DIRECT	5.8444
GO:0098794~postsynapse	GOTERM_CC_DIRECT	5.78467
GO:0030424~axon	GOTERM_CC_DIRECT	5.44216
GO:0030141~secretory granule	GOTERM_CC_DIRECT	5.38547
GO:0043204~perikaryon	GOTERM_CC_DIRECT	5.20257
GO:0016328~lateral plasma membrane	GOTERM_CC_DIRECT	5.17005
GO:0048471~perinuclear region of cytoplasm	GOTERM_CC_DIRECT	4.89151
GO:0016942~insulin-like growth factor binding protein complex	GOTERM_CC_DIRECT	4.65031
GO:0005741~mitochondrial outer membrane	GOTERM_CC_DIRECT	4.63682
GO:0098978~glutamatergic synapse	GOTERM_CC_DIRECT	4.54773
GO:0034774~secretory granule lumen	GOTERM_CC_DIRECT	4.45694
GO:0098793~presynapse	GOTERM_CC_DIRECT	4.41346
GO:0000781~chromosome, telomeric region	GOTERM_CC_DIRECT	4.18386
GO:0045211~postsynaptic membrane	GOTERM_CC_DIRECT	4.11546
GO:0031982~vesicle	GOTERM_CC_DIRECT	4.04361
GO:0016324~apical plasma membrane	GOTERM_CC_DIRECT	4.03516
GO:1904090~peptidase inhibitor complex	GOTERM_CC_DIRECT	3.98975
GO:0005769~early endosome	GOTERM_CC_DIRECT	3.93909
GO:0005667~transcription regulator complex	GOTERM_CC_DIRECT	3.78296
GO:0032991~protein-containing complex	GOTERM_CC_DIRECT	3.77928
GO:0005944~phosphatidylinositol 3-kinase complex, class IB	GOTERM_CC_DIRECT	3.72616
GO:0016605~PML body	GOTERM_CC_DIRECT	3.72616
GO:0005899~insulin receptor complex	GOTERM_CC_DIRECT	3.68558
GO:0098591~external side of apical plasma membrane	GOTERM_CC_DIRECT	3.66021
GO:0005788~endoplasmic reticulum lumen	GOTERM_CC_DIRECT	3.65727
GO:0009986~cell surface	GOTERM_CC_DIRECT	3.61982
GO:0000922~spindle pole	GOTERM_CC_DIRECT	3.54113
GO:0016323~basolateral plasma membrane	GOTERM_CC_DIRECT	3.45951
GO:0005819~spindle	GOTERM_CC_DIRECT	3.37912
GO:0005911~cell-cell junction	GOTERM_CC_DIRECT	3.21454
GO:0009897~external side of plasma membrane	GOTERM_CC_DIRECT	3.13336
GO:0031012~extracellular matrix	GOTERM_CC_DIRECT	3.01586
GO:0005635~nuclear envelope	GOTERM_CC_DIRECT	2.92644
GO:0010008~endosome membrane	GOTERM_CC_DIRECT	2.89234
GO:0098666~G protein-coupled serotonin receptor complex	GOTERM_CC_DIRECT	2.83722
GO:0031965~nuclear membrane	GOTERM_CC_DIRECT	2.74169
GO:0016607~nuclear speck	GOTERM_CC_DIRECT	2.6329
GO:0005813~centrosome	GOTERM_CC_DIRECT	2.6197
GO:0043231~intracellular membrane-bounded organelle	GOTERM_CC_DIRECT	2.59915
GO:0005739~mitochondrion	GOTERM_CC_DIRECT	2.57632
GO:0005576~extracellular region	GOTERM_CC_DIRECT	2.55919
GO:0014069~postsynaptic density	GOTERM_CC_DIRECT	2.54265
GO:0005925~focal adhesion	GOTERM_CC_DIRECT	2.37703
GO:0062023~collagen-containing extracellular matrix	GOTERM_CC_DIRECT	2.2809
GO:0005783~endoplasmic reticulum	GOTERM_CC_DIRECT	2.26871
GO:0070062~extracellular exosome	GOTERM_CC_DIRECT	2.24387
GO:0005615~extracellular space	GOTERM_CC_DIRECT	2.13617
GO:0005886~plasma membrane	GOTERM_CC_DIRECT	2.08947
GO:0005789~endoplasmic reticulum membrane	GOTERM_CC_DIRECT	2.02747
GO:0005794~Golgi apparatus	GOTERM_CC_DIRECT	1.97402
GO:0000785~chromatin	GOTERM_CC_DIRECT	1.96784
GO:0005737~cytoplasm	GOTERM_CC_DIRECT	1.86891
GO:0005829~cytosol	GOTERM_CC_DIRECT	1.86704
GO:0005654~nucleoplasm	GOTERM_CC_DIRECT	1.79605
GO:0016020~membrane	GOTERM_CC_DIRECT	1.55675
GO:0005634~nucleus	GOTERM_CC_DIRECT	1.5238

## Sheet: MF
Category	Term	Count	%	PValue	Genes	List Total	Pop Hits	Pop Total	Fold Enrichment	Bonferroni	Benjamini	FDR
GOTERM_MF_DIRECT	GO:0004674~protein serine/threonine kinase activity	3	1.47783	0.000324628	MAPK10, MAPK9, MAPK8	203	3	19304	95.0936	0.21867	0.00432838	0.00377594
GOTERM_MF_DIRECT	GO:0004879~nuclear receptor activity	3	1.47783	0.000324628	ABCC1, SLC16A1, ABCB1	203	3	19304	95.0936	0.21867	0.00432838	0.00377594
GOTERM_MF_DIRECT	GO:0051059~NF-kappaB binding	3	1.47783	0.000324628	NOS2, NOS3, NOS1	203	3	19304	95.0936	0.21867	0.00432838	0.00377594
GOTERM_MF_DIRECT	GO:0050321~tau-protein kinase activity	2	0.985222	0.0208193	SIRT1, SIRT2	203	2	19304	95.0936	1	0.12864	0.112221
GOTERM_MF_DIRECT	GO:0005518~collagen binding	2	0.985222	0.0208193	CYP2C9, CYP2C19	203	2	19304	95.0936	1	0.12864	0.112221
GOTERM_MF_DIRECT	GO:0002039~p53 binding	2	0.985222	0.0208193	SIRT2, HDAC6	203	2	19304	95.0936	1	0.12864	0.112221
GOTERM_MF_DIRECT	GO:0003990~acetylcholinesterase activity	2	0.985222	0.0208193	PTGS2, PTGS1	203	2	19304	71.3202	1	0.12864	0.112221
GOTERM_MF_DIRECT	GO:0030546~signaling receptor activator activity	2	0.985222	0.0208193	HDAC2, HDAC3	203	2	19304	71.3202	1	0.12864	0.112221
GOTERM_MF_DIRECT	GO:0004104~cholinesterase activity	2	0.985222	0.0208193	SLC16A1, SLC16A3	203	2	19304	63.3957	1	0.12864	0.112221
GOTERM_MF_DIRECT	GO:0097621~monoamine oxidase activity	2	0.985222	0.0208193	HTR2C, HTR2A	203	2	19304	63.3957	1	0.12864	0.112221
GOTERM_MF_DIRECT	GO:0018676~(S)-limonene 7-monooxygenase activity	2	0.985222	0.0208193	CYP2C9, CYP2C19	203	2	19304	63.3957	1	0.12864	0.112221
GOTERM_MF_DIRECT	GO:0052741~(R)-limonene 6-monooxygenase activity	2	0.985222	0.0208193	CYP2C9, CYP2C19	203	2	19304	63.3957	1	0.12864	0.112221
GOTERM_MF_DIRECT	GO:0004666~prostaglandin-endoperoxide synthase activity	2	0.985222	0.0208193	ACHE, BCHE	203	2	19304	63.3957	1	0.12864	0.112221
GOTERM_MF_DIRECT	GO:0034875~caffeine oxidase activity	3	1.47783	0.000644775	CYP2C9, CYP1A2, CYP3A4	203	4	19304	63.3957	0.387488	0.0074873	0.00653168
GOTERM_MF_DIRECT	GO:0004052~arachidonate 12(S)-lipoxygenase activity	3	1.47783	0.000644775	ALOX5, ALOX15, ALOX12	203	4	19304	63.3957	0.387488	0.0074873	0.00653168
GOTERM_MF_DIRECT	GO:0034617~tetrahydrobiopterin binding	3	1.47783	0.000644775	NOS2, NOS3, NOS1	203	4	19304	63.3957	0.387488	0.0074873	0.00653168
GOTERM_MF_DIRECT	GO:0160008~protein decrotonylase activity	3	1.47783	0.000644775	HDAC2, HDAC3, HDAC1	203	4	19304	63.3957	0.387488	0.0074873	0.00653168
GOTERM_MF_DIRECT	GO:0160009~histone decrotonylase activity	3	1.47783	0.000644775	HDAC2, HDAC3, HDAC1	203	4	19304	63.3957	0.387488	0.0074873	0.00653168
GOTERM_MF_DIRECT	GO:0005330~dopamine:sodium symporter activity	2	0.985222	0.0310667	SLC6A2, SLC6A3	203	3	19304	63.3957	1	0.158461	0.138236
GOTERM_MF_DIRECT	GO:0047374~methylumbelliferyl-acetate deacetylase activity	2	0.985222	0.0310667	CES2, CES1	203	3	19304	63.3957	1	0.158461	0.138236
GOTERM_MF_DIRECT	GO:0005009~insulin receptor activity	2	0.985222	0.0310667	INSR, IGF1R	203	3	19304	63.3957	1	0.158461	0.138236
GOTERM_MF_DIRECT	GO:0005334~norepinephrine:sodium symporter activity	2	0.985222	0.0310667	SLC6A2, SLC6A3	203	3	19304	63.3957	1	0.158461	0.138236
GOTERM_MF_DIRECT	GO:0001591~dopamine neurotransmitter receptor activity, coupled via Gi/Go	2	0.985222	0.0310667	DRD2, DRD4	203	3	19304	63.3957	1	0.158461	0.138236
GOTERM_MF_DIRECT	GO:0003955~NAD(P)H dehydrogenase (quinone) activity	2	0.985222	0.0310667	NQO1, NQO2	203	3	19304	63.3957	1	0.158461	0.138236
GOTERM_MF_DIRECT	GO:0016165~linoleate 13S-lipoxygenase activity	2	0.985222	0.0310667	ALOX15, ALOX12	203	3	19304	63.3957	1	0.158461	0.138236
GOTERM_MF_DIRECT	GO:0051425~PTB domain binding	2	0.985222	0.0310667	APP, INSR	203	3	19304	63.3957	1	0.158461	0.138236
GOTERM_MF_DIRECT	GO:0001587~Gq/11-coupled serotonin receptor activity	2	0.985222	0.0310667	HTR2C, HTR2A	203	3	19304	63.3957	1	0.158461	0.138236
GOTERM_MF_DIRECT	GO:0160010~protein de-2-hydroxyisobutyrylase activity	2	0.985222	0.0310667	APP, PRKCE	203	3	19304	63.3957	1	0.158461	0.138236
GOTERM_MF_DIRECT	GO:0015650~lactate:proton symporter activity	2	0.985222	0.0310667	ACHE, BCHE	203	3	19304	63.3957	1	0.158461	0.138236
GOTERM_MF_DIRECT	GO:0071886~1-(4-iodo-2,5-dimethoxyphenyl)propan-2-amine binding	2	0.985222	0.0310667	MAOB, MAOA	203	3	19304	63.3957	1	0.158461	0.138236
GOTERM_MF_DIRECT	GO:0050473~arachidonate 15-lipoxygenase activity	2	0.985222	0.0310667	ALOX15, ALOX12	203	3	19304	63.3957	1	0.158461	0.138236
GOTERM_MF_DIRECT	GO:0004949~cannabinoid receptor activity	2	0.985222	0.0310667	CNR2, CNR1	203	3	19304	63.3957	1	0.158461	0.138236
GOTERM_MF_DIRECT	GO:0031995~insulin-like growth factor II binding	5	2.46305	7.88433e-07	IGFBP1, IGFBP5, INSR, IGFBP3, IGFBP2	203	8	19304	59.4335	0.000599029	2.30465e-05	2.0105e-05
GOTERM_MF_DIRECT	GO:0043559~insulin binding	3	1.47783	0.00106721	INSR, PIK3R1, IGF1R	203	5	19304	57.0562	0.555816	0.0115869	0.010108
GOTERM_MF_DIRECT	GO:0004957~prostaglandin E receptor activity	3	1.47783	0.00106721	PTGER1, PTGER2, PTGER3	203	5	19304	57.0562	0.555816	0.0115869	0.010108
GOTERM_MF_DIRECT	GO:0033558~protein lysine deacetylase activity	6	2.95567	8.90952e-08	HDAC2, HDAC3, HDAC1, SIRT1, SIRT2, HDAC6	203	12	19304	47.5468	6.77101e-05	3.38562e-06	2.95351e-06
GOTERM_MF_DIRECT	GO:0106435~carboxylesterase activity	3	1.47783	0.00158979	ALDH2, CES2, CES1	203	6	19304	47.5468	0.701565	0.0165512	0.0144388
GOTERM_MF_DIRECT	GO:0030284~nuclear estrogen receptor activity	2	0.985222	0.0412073	ESR1, ESR2	203	4	19304	47.5468	1	0.194519	0.169692
GOTERM_MF_DIRECT	GO:0046624~sphingolipid transporter activity	2	0.985222	0.0412073	ABCC1, ABCG2	203	4	19304	47.5468	1	0.194519	0.169692
GOTERM_MF_DIRECT	GO:0043121~neurotrophin binding	2	0.985222	0.0412073	NTRK2, NGFR	203	4	19304	47.5468	1	0.194519	0.169692
GOTERM_MF_DIRECT	GO:0050692~DNA binding domain binding	2	0.985222	0.0412073	RXRA, PPARG	203	4	19304	47.5468	1	0.194519	0.169692
GOTERM_MF_DIRECT	GO:0035410~dihydrotestosterone 17-beta-dehydrogenase activity	2	0.985222	0.0412073	HSD17B1, AKR1C4	203	4	19304	47.5468	1	0.194519	0.169692
GOTERM_MF_DIRECT	GO:0052595~aliphatic amine oxidase activity	2	0.985222	0.0412073	MAOB, MAOA	203	4	19304	47.5468	1	0.194519	0.169692
GOTERM_MF_DIRECT	GO:0090722~receptor-receptor interaction	2	0.985222	0.0412073	HTR1A, FGFR1	203	4	19304	47.5468	1	0.194519	0.169692
GOTERM_MF_DIRECT	GO:0005172~vascular endothelial growth factor receptor binding	2	0.985222	0.0412073	PGF, VEGFA	203	4	19304	47.5468	1	0.194519	0.169692
GOTERM_MF_DIRECT	GO:0008238~exopeptidase activity	2	0.985222	0.0412073	ACE, MME	203	4	19304	47.5468	1	0.194519	0.169692
GOTERM_MF_DIRECT	GO:0031994~insulin-like growth factor I binding	6	2.95567	1.4355e-07	IGFBP1, IGFBP5, INSR, IGFBP3, IGFBP2, IGF1R	203	13	19304	43.8894	0.000109092	4.95899e-06	4.32607e-06
GOTERM_MF_DIRECT	GO:0035005~1-phosphatidylinositol-4-phosphate 3-kinase activity	3	1.47783	0.00221038	PIK3CA, PIK3CB, PIK3CG	203	7	19304	40.7544	0.813952	0.0212645	0.0185504
GOTERM_MF_DIRECT	GO:0046934~1-phosphatidylinositol-4,5-bisphosphate 3-kinase activity	3	1.47783	0.00221038	PIK3CA, PIK3CB, PIK3CG	203	7	19304	40.7544	0.813952	0.0212645	0.0185504
GOTERM_MF_DIRECT	GO:0035240~dopamine binding	3	1.47783	0.00221038	DRD2, SLC6A3, DRD4	203	7	19304	40.7544	0.813952	0.0212645	0.0185504
GOTERM_MF_DIRECT	GO:0001609~G protein-coupled adenosine receptor activity	2	0.985222	0.0512424	ADORA2A, ADORA1	203	5	19304	38.0374	1	0.220897	0.192703
GOTERM_MF_DIRECT	GO:0005497~androgen binding	2	0.985222	0.0512424	AR, SHBG	203	5	19304	38.0374	1	0.220897	0.192703
GOTERM_MF_DIRECT	GO:0101021~estrogen 2-hydroxylase activity	2	0.985222	0.0512424	CYP1A2, CYP3A4	203	5	19304	38.0374	1	0.220897	0.192703
GOTERM_MF_DIRECT	GO:0043125~ErbB-3 class receptor binding	2	0.985222	0.0512424	ERBB2, PIK3R1	203	5	19304	38.0374	1	0.220897	0.192703
GOTERM_MF_DIRECT	GO:0046870~cadmium ion binding	2	0.985222	0.0512424	NOS3, NOS1	203	5	19304	38.0374	1	0.220897	0.192703
GOTERM_MF_DIRECT	GO:0030235~nitric-oxide synthase regulator activity	2	0.985222	0.0512424	AKT1, ESR1	203	5	19304	38.0374	1	0.220897	0.192703
GOTERM_MF_DIRECT	GO:0038085~vascular endothelial growth factor binding	2	0.985222	0.0512424	PDGFRB, KDR	203	5	19304	38.0374	1	0.220897	0.192703
GOTERM_MF_DIRECT	GO:0043208~glycosphingolipid binding	2	0.985222	0.0512424	LYN, IL2	203	5	19304	38.0374	1	0.220897	0.192703
GOTERM_MF_DIRECT	GO:0017136~NAD-dependent histone deacetylase activity	2	0.985222	0.0512424	SIRT1, SIRT2	203	5	19304	38.0374	1	0.220897	0.192703
GOTERM_MF_DIRECT	GO:0038191~neuropilin binding	2	0.985222	0.0512424	ABL1, VEGFA	203	5	19304	38.0374	1	0.220897	0.192703
GOTERM_MF_DIRECT	GO:0043560~insulin receptor substrate binding	5	2.46305	7.72876e-06	PIK3CA, INSR, PIK3CB, PIK3R1, IGF1R	203	13	19304	36.5745	0.00585666	0.000172761	0.000150711
GOTERM_MF_DIRECT	GO:0016702~oxidoreductase activity, acting on single donors with incorporation of molecular oxygen, incorporation of two atoms of oxygen	3	1.47783	0.00292691	ALOX5, PTGS2, PTGS1	203	8	19304	35.6601	0.892225	0.0274623	0.0239573
GOTERM_MF_DIRECT	GO:0051378~serotonin binding	4	1.97044	0.00017509	HTR1A, HTR2C, HTR2A, DRD4	203	11	19304	34.5795	0.124605	0.00302428	0.00263829
GOTERM_MF_DIRECT	GO:0034056~estrogen response element binding	4	1.97044	0.000231655	ESRRA, AR, ESR1, ESR2	203	12	19304	31.6979	0.161448	0.00366787	0.00319974
GOTERM_MF_DIRECT	GO:0008395~steroid hydroxylase activity	4	1.97044	0.000231655	CYP2C9, CYP2C19, CYP3A4, CYP19A1	203	12	19304	31.6979	0.161448	0.00366787	0.00319974
GOTERM_MF_DIRECT	GO:0034618~arginine binding	3	1.47783	0.0037373	NOS2, NOS3, NOS1	203	9	19304	31.6979	0.941905	0.0334158	0.0291509
GOTERM_MF_DIRECT	GO:0032052~bile acid binding	3	1.47783	0.0037373	PLA2G1B, AKR1C2, AKR1C4	203	9	19304	31.6979	0.941905	0.0334158	0.0291509
GOTERM_MF_DIRECT	GO:0051434~BH3 domain binding	2	0.985222	0.0611729	BCL2, MCL1	203	6	19304	31.6979	1	0.243365	0.212304
GOTERM_MF_DIRECT	GO:0032795~heterotrimeric G-protein binding	2	0.985222	0.0611729	ADORA1, DRD2	203	6	19304	31.6979	1	0.243365	0.212304
GOTERM_MF_DIRECT	GO:0004064~arylesterase activity	2	0.985222	0.0611729	CA2, PON1	203	6	19304	31.6979	1	0.243365	0.212304
GOTERM_MF_DIRECT	GO:0031802~type 5 metabotropic glutamate receptor binding	2	0.985222	0.0611729	ADORA2A, FYN	203	6	19304	31.6979	1	0.243365	0.212304
GOTERM_MF_DIRECT	GO:0047086~ketosteroid monooxygenase activity	2	0.985222	0.0611729	AKR1C2, AKR1C4	203	6	19304	31.6979	1	0.243365	0.212304
GOTERM_MF_DIRECT	GO:0141038~phosphatidylinositol 3-kinase activator activity	2	0.985222	0.0611729	LYN, PIK3R1	203	6	19304	31.6979	1	0.243365	0.212304
GOTERM_MF_DIRECT	GO:0008131~primary amine oxidase activity	2	0.985222	0.0611729	MAOB, MAOA	203	6	19304	31.6979	1	0.243365	0.212304
GOTERM_MF_DIRECT	GO:0034979~NAD-dependent protein lysine deacetylase activity	2	0.985222	0.0611729	SIRT1, SIRT2	203	6	19304	31.6979	1	0.243365	0.212304
GOTERM_MF_DIRECT	GO:0051525~NFAT protein binding	2	0.985222	0.0611729	MAPK14, PPARA	203	6	19304	31.6979	1	0.243365	0.212304
GOTERM_MF_DIRECT	GO:0004407~histone deacetylase activity	6	2.95567	1.2323e-06	HDAC2, HDAC3, HDAC1, SIRT1, SIRT2, HDAC6	203	19	19304	30.0296	0.00093611	3.34481e-05	2.91791e-05
GOTERM_MF_DIRECT	GO:1901363~heterocyclic compound binding	4	1.97044	0.000298833	ACE, PDE4D, DRD2, SLC6A3	203	13	19304	29.2596	0.203196	0.00428491	0.00373802
GOTERM_MF_DIRECT	GO:0008353~RNA polymerase II CTD heptapeptide repeat kinase activity	3	1.47783	0.00463954	DYRK1A, CDK1, BRD4	203	10	19304	28.5281	0.97082	0.0387478	0.0338024
GOTERM_MF_DIRECT	GO:0016303~1-phosphatidylinositol-3-kinase activity	3	1.47783	0.00463954	PIK3CA, PIK3CB, PIK3CG	203	10	19304	28.5281	0.97082	0.0387478	0.0338024
GOTERM_MF_DIRECT	GO:0005520~insulin-like growth factor binding	3	1.47783	0.00463954	IGFBP1, IGFBP3, IGF1R	203	10	19304	28.5281	0.97082	0.0387478	0.0338024
GOTERM_MF_DIRECT	GO:0005161~platelet-derived growth factor receptor binding	4	1.97044	0.000377406	ERN1, LYN, PDGFRB, VEGFA	203	14	19304	27.1696	0.2494	0.00494532	0.00431414
GOTERM_MF_DIRECT	GO:0050693~LBD domain binding	2	0.985222	0.071	RXRA, PPARG	203	7	19304	27.1696	1	0.273909	0.238949
GOTERM_MF_DIRECT	GO:0004691~cAMP-dependent protein kinase activity	2	0.985222	0.071	PRKACA, PRKACB	203	7	19304	27.1696	1	0.273909	0.238949
GOTERM_MF_DIRECT	GO:0004508~steroid 17-alpha-monooxygenase activity	2	0.985222	0.071	CYP1A2, CYP17A1	203	7	19304	27.1696	1	0.273909	0.238949
GOTERM_MF_DIRECT	GO:0003707~nuclear steroid receptor activity	6	2.95567	3.44659e-06	ESRRA, RXRA, HNF4A, PPARA, ESR1, ESR2	203	23	19304	24.807	0.00261599	8.18566e-05	7.14091e-05
GOTERM_MF_DIRECT	GO:0005496~steroid binding	8	3.94089	2.63135e-08	ESRRA, HSD11B1, AR, HSD17B1, CYP3A4, SHBG, ESR1, ESR2	203	31	19304	24.5403	1.9998e-05	1.33322e-06	1.16305e-06
GOTERM_MF_DIRECT	GO:0004712~protein serine/threonine/tyrosine kinase activity	8	3.94089	3.33841e-08	CLK1, MAPK9, GSK3B, MAP2K2, DYRK1A, AKT1, PRKACA, PRKACB	203	32	19304	23.7734	2.53716e-05	1.40955e-06	1.22965e-06
GOTERM_MF_DIRECT	GO:0004708~MAP kinase kinase activity	4	1.97044	0.00057173	MAPK10, MAPK8, MAP2K2, MAPK14	203	16	19304	23.7734	0.352501	0.00724191	0.00631761
GOTERM_MF_DIRECT	GO:0043548~phosphatidylinositol 3-kinase binding	4	1.97044	0.00057173	LCK, INSR, PIK3R1, IGF1R	203	16	19304	23.7734	0.352501	0.00724191	0.00631761
GOTERM_MF_DIRECT	GO:0120283~protein serine/threonine kinase binding	3	1.47783	0.00671164	BACE1, APP, MAPK8	203	12	19304	23.7734	0.994012	0.0529015	0.0461496
GOTERM_MF_DIRECT	GO:0034452~dynactin binding	3	1.47783	0.00671164	GSK3B, HTT, MAPT	203	12	19304	23.7734	0.994012	0.0529015	0.0461496
GOTERM_MF_DIRECT	GO:0047035~testosterone dehydrogenase (NAD+) activity	2	0.985222	0.0807247	HSD17B1, AKR1C4	203	8	19304	23.7734	1	0.297425	0.259464
GOTERM_MF_DIRECT	GO:0047023~androsterone dehydrogenase activity	2	0.985222	0.0807247	AKR1C2, AKR1C4	203	8	19304	23.7734	1	0.297425	0.259464
GOTERM_MF_DIRECT	GO:0004679~AMP-activated protein kinase activity	2	0.985222	0.0807247	PRKACA, PRKACB	203	8	19304	23.7734	1	0.297425	0.259464
GOTERM_MF_DIRECT	GO:0005021~vascular endothelial growth factor receptor activity	2	0.985222	0.0807247	FLT4, KDR	203	8	19304	23.7734	1	0.297425	0.259464
GOTERM_MF_DIRECT	GO:0101020~estrogen 16-alpha-hydroxylase activity	2	0.985222	0.0807247	CYP1A2, CYP3A4	203	8	19304	23.7734	1	0.297425	0.259464
GOTERM_MF_DIRECT	GO:0030296~protein tyrosine kinase activator activity	3	1.47783	0.0078776	GRM5, HTR2A, EGFR	203	13	19304	21.9447	0.997548	0.0604745	0.0527561
GOTERM_MF_DIRECT	GO:0047044~androstan-3-alpha,17-beta-diol dehydrogenase activity	2	0.985222	0.0903481	AKR1C2, AKR1C4	203	9	19304	21.1319	1	0.320862	0.27991
GOTERM_MF_DIRECT	GO:0016174~NAD(P)H oxidase H2O2-forming activity	2	0.985222	0.0903481	NOX4, KMO	203	9	19304	21.1319	1	0.320862	0.27991
GOTERM_MF_DIRECT	GO:0047045~testosterone 17-beta-dehydrogenase (NADP+) activity	2	0.985222	0.0903481	HSD17B1, AKR1C4	203	9	19304	21.1319	1	0.320862	0.27991
GOTERM_MF_DIRECT	GO:0051400~BH domain binding	2	0.985222	0.0903481	BCL2, MCL1	203	9	19304	21.1319	1	0.320862	0.27991
GOTERM_MF_DIRECT	GO:0016655~oxidoreductase activity, acting on NAD(P)H, quinone or similar compound as acceptor	2	0.985222	0.0903481	AKR1C2, AKR1C4	203	9	19304	21.1319	1	0.320862	0.27991
GOTERM_MF_DIRECT	GO:0017081~chloride channel regulator activity	2	0.985222	0.0903481	CHRNA7, CFTR	203	9	19304	21.1319	1	0.320862	0.27991
GOTERM_MF_DIRECT	GO:0004715~non-membrane spanning protein tyrosine kinase activity	10	4.92611	9.92014e-10	LYN, CLK1, WEE1, SYK, LCK, DYRK1A, ABL1, PTK2B, FYN, FRK	203	46	19304	20.6725	7.5393e-07	6.28275e-08	5.48088e-08
GOTERM_MF_DIRECT	GO:0008559~ABC-type xenobiotic transporter activity	3	1.47783	0.00912764	ABCC1, ABCB1, ABCG2	203	14	19304	20.3772	0.999059	0.0680098	0.0593296
GOTERM_MF_DIRECT	GO:0004032~aldose reductase (NADPH) activity	3	1.47783	0.00912764	AKR1A1, AKR1C2, AKR1C4	203	14	19304	20.3772	0.999059	0.0680098	0.0593296
GOTERM_MF_DIRECT	GO:0015562~efflux transmembrane transporter activity	3	1.47783	0.00912764	ABCC1, ABCB1, ABCG2	203	14	19304	20.3772	0.999059	0.0680098	0.0593296
GOTERM_MF_DIRECT	GO:0004714~transmembrane receptor protein tyrosine kinase activity	8	3.94089	1.43385e-07	DDR1, NTRK2, FLT4, INSR, ERBB2, KDR, EGFR, IGF1R	203	39	19304	19.5064	0.000108966	4.95899e-06	4.32607e-06
GOTERM_MF_DIRECT	GO:0046943~carboxylic acid transmembrane transporter activity	11	5.41872	2.01912e-10	ESRRA, AR, RXRA, HNF4A, STAT3, PPARG, AHR, PIK3R1, PPARA, ESR1, ESR2	203	54	19304	19.3709	1.53453e-07	1.46299e-08	1.27627e-08
GOTERM_MF_DIRECT	GO:0008504~monoamine transmembrane transporter activity	2	0.985222	0.0998713	SLC6A2, SLC6A3	203	10	19304	19.0187	1	0.34978	0.305137
GOTERM_MF_DIRECT	GO:0043225~ATPase-coupled inorganic anion transmembrane transporter activity	2	0.985222	0.0998713	ABCC1, CFTR	203	10	19304	19.0187	1	0.34978	0.305137
GOTERM_MF_DIRECT	GO:0004713~protein tyrosine kinase activity	20	9.85222	1.33036e-18	LYN, PDGFRB, MAP2K2, SYK, INSR, DYRK1A, EGFR, CAMKK2, IGF1R, CLK1, WEE1, LCK, ERBB2, KDR, ABL1, PTK2B, FYN, MET, FRK, FGFR1	203	104	19304	18.2872	1.01108e-15	5.05538e-16	4.41016e-16
GOTERM_MF_DIRECT	GO:0005159~insulin-like growth factor receptor binding	3	1.47783	0.0118725	INSR, REN, PIK3R1	203	16	19304	17.83	0.999886	0.0843278	0.0735649
GOTERM_MF_DIRECT	GO:0010181~FMN binding	3	1.47783	0.0118725	NOS2, NOS3, NOS1	203	16	19304	17.83	0.999886	0.0843278	0.0735649
GOTERM_MF_DIRECT	GO:0004993~G protein-coupled serotonin receptor activity	4	1.97044	0.00150123	HTR1A, HTR2C, HTR2A, DRD4	203	22	19304	17.2897	0.680754	0.0158464	0.0138239
GOTERM_MF_DIRECT	GO:0046970~NAD-dependent histone H4K16 deacetylase activity	4	1.97044	0.00171319	GSK3B, DYRK1A, FYN, CSNK1D	203	23	19304	16.538	0.728323	0.0173603	0.0151446
GOTERM_MF_DIRECT	GO:0046875~ephrin receptor binding	5	2.46305	0.000225171	LYN, PTPN1, ABL1, FYN, PIK3CG	203	29	19304	16.3954	0.157304	0.00366787	0.00319974
GOTERM_MF_DIRECT	GO:0001223~transcription coactivator binding	8	3.94089	6.33841e-07	AR, TERT, PPARG, AHR, PPARA, ESR1, RELA, CIT	203	48	19304	15.8489	0.000481603	2.00716e-05	1.75099e-05
GOTERM_MF_DIRECT	GO:0016712~oxidoreductase activity, acting on paired donors, with incorporation or reduction of molecular oxygen, reduced flavin or flavoprotein as one donor, and incorporation of one atom of oxygen	5	2.46305	0.000257697	CYP2C9, CYP1A2, CYP2C19, CYP3A4, CYP19A1	203	30	19304	15.8489	0.177885	0.00385916	0.00336661
GOTERM_MF_DIRECT	GO:0050661~NADP binding	7	3.44828	5.3821e-06	HSD11B1, NOS2, NOS3, HSD17B1, GSR, HMGCR, NOS1	203	43	19304	15.4804	0.00408205	0.000123951	0.000108131
GOTERM_MF_DIRECT	GO:0070330~aromatase activity	5	2.46305	0.000293465	CYP2C9, CYP1A2, CYP2C19, CYP3A4, CYP19A1	203	31	19304	15.3377	0.199938	0.00428491	0.00373802
GOTERM_MF_DIRECT	GO:0004303~estradiol 17-beta-dehydrogenase [NAD(P)+] activity	3	1.47783	0.0182906	HSD17B1, AKR1C2, AKR1C4	203	20	19304	14.264	0.999999	0.123017	0.107316
GOTERM_MF_DIRECT	GO:0004175~endopeptidase activity	11	5.41872	5.78076e-09	BACE1, MMP13, ACE, MME, MMP1, MMP2, MMP3, ECE1, PLG, MMP9, ELANE	203	75	19304	13.9471	4.39337e-06	3.13813e-07	2.7376e-07
GOTERM_MF_DIRECT	GO:0005158~insulin receptor binding	3	1.47783	0.0219362	PTPN1, PIK3R1, IGF1R	203	22	19304	12.9673	1	0.134447	0.117288
GOTERM_MF_DIRECT	GO:0051721~protein phosphatase 2A binding	4	1.97044	0.00372204	PTPN1, BCL2, MAPT, SLC6A3	203	30	19304	12.6791	0.941224	0.0334158	0.0291509
GOTERM_MF_DIRECT	GO:0050660~flavin adenine dinucleotide binding	9	4.4335	5.40296e-07	SQLE, MAOB, NOS2, MAOA, NOS3, GSR, NOX4, NOS1, KMO	203	68	19304	12.5859	0.000410541	1.78533e-05	1.55746e-05
GOTERM_MF_DIRECT	GO:0001221~transcription coregulator binding	5	2.46305	0.000650213	RXRA, CTNNB1, PPARG, ESR1, NFE2L2	203	38	19304	12.5123	0.390016	0.0074873	0.00653168
GOTERM_MF_DIRECT	GO:0009055~electron transfer activity	8	3.94089	3.34799e-06	NQO2, MAOB, ALDH2, CYP1A2, GSR, NOX4, AKR1C4, CYP19A1	203	61	19304	12.4713	0.00254125	8.18566e-05	7.14091e-05
GOTERM_MF_DIRECT	GO:0051879~Hsp90 protein binding	6	2.95567	0.000115494	ERN1, CSNK2A1, KDR, AHR, MAPT, HDAC6	203	46	19304	12.4035	0.0840384	0.0020413	0.00178076
GOTERM_MF_DIRECT	GO:0043274~phospholipase binding	3	1.47783	0.0238622	SYK, LCK, FYN	203	23	19304	12.4035	1	0.14393	0.12556
GOTERM_MF_DIRECT	GO:0001968~fibronectin binding	4	1.97044	0.00408938	IGFBP5, MMP2, IGFBP3, VEGFA	203	31	19304	12.2701	0.955591	0.0361387	0.0315263
GOTERM_MF_DIRECT	GO:0097110~scaffold protein binding	9	4.4335	6.77788e-07	LYN, IKBKB, MAP2K2, SYK, NOS3, PDE4D, FYN, NOS1, CIT	203	70	19304	12.2263	0.000514987	2.06048e-05	1.79749e-05
GOTERM_MF_DIRECT	GO:0004517~nitric-oxide synthase activity	5	2.46305	0.000792007	GSK3B, HDAC2, HDAC3, HDAC1, RELA	203	40	19304	11.8867	0.452375	0.00898396	0.00783732
GOTERM_MF_DIRECT	GO:0030594~neurotransmitter receptor activity	4	1.97044	0.00447801	HTR1A, HTR2C, HTR2A, DRD4	203	32	19304	11.8867	0.96699	0.0387478	0.0338024
GOTERM_MF_DIRECT	GO:0019903~protein phosphatase binding	11	5.41872	3.12345e-08	VCP, MAPK8, LCK, FLT4, STAT3, CTNNB1, PPARG, PIK3R1, MAPK14, MET, EGFR	203	89	19304	11.7531	2.37379e-05	1.40955e-06	1.22965e-06
GOTERM_MF_DIRECT	GO:0051019~mitogen-activated protein kinase binding	3	1.47783	0.0279125	ACE, ABL1, SIRT1	203	25	19304	11.4112	1	0.158461	0.138236
GOTERM_MF_DIRECT	GO:0042910~xenobiotic transmembrane transporter activity	3	1.47783	0.0279125	ABCC1, ABCB1, ABCG2	203	25	19304	11.4112	1	0.158461	0.138236
GOTERM_MF_DIRECT	GO:0048156~tau protein binding	5	2.46305	0.00104368	GSK3B, DYRK1A, FYN, HDAC6, SNCA	203	43	19304	11.0574	0.547792	0.0115869	0.010108
GOTERM_MF_DIRECT	GO:0004683~calmodulin-dependent protein kinase activity	3	1.47783	0.0300338	DAPK1, PTK2B, CAMKK2	203	26	19304	10.9723	1	0.158461	0.138236
GOTERM_MF_DIRECT	GO:0001784~phosphotyrosine residue binding	6	2.95567	0.000249019	LYN, SYK, LCK, ABL1, FYN, PIK3R1	203	54	19304	10.566	0.172444	0.00385916	0.00336661
GOTERM_MF_DIRECT	GO:0019825~oxygen binding	4	1.97044	0.00675191	CYP2C19, CYP3A4, CYP19A1, CYP17A1	203	37	19304	10.2804	0.994194	0.0529015	0.0461496
GOTERM_MF_DIRECT	GO:0051219~phosphoprotein binding	4	1.97044	0.00675191	LYN, PLAT, MTOR, SNCA	203	37	19304	10.2804	0.994194	0.0529015	0.0461496
GOTERM_MF_DIRECT	GO:0042626~ATPase-coupled transmembrane transporter activity	4	1.97044	0.00727491	ABCC1, ABCB1, CFTR, ABCG2	203	38	19304	10.0099	0.996109	0.0564177	0.049217
GOTERM_MF_DIRECT	GO:0019899~enzyme binding	39	19.2118	1.0262e-26	APP, HDAC2, HDAC3, HDAC1, PLG, CYP2C19, CYP3A4, PTGS2, RELA, HDAC6, EGFR, POLB, MAPK8, RXRA, AKT1, FYN, BRD4, LYN, PDGFRB, PTPN1, BCHE, PARP1, PRKCE, PDE4D, MAPK14, ESR1, SIRT1, ESR2, BACE1, ERN1, AR, ADORA2A, CYP1A2, CTNNB1, PPARG, MAPT, RAF1, CFTR, HSPA1A	203	372	19304	9.96949	7.79908e-24	7.79908e-24	6.80368e-24
GOTERM_MF_DIRECT	GO:0008233~peptidase activity	10	4.92611	8.8669e-07	BACE1, APP, ACE, MMP1, MMP3, REN, CAPN1, MMP9, ELANE, CTSB	203	98	19304	9.70343	0.000673658	2.49587e-05	2.17732e-05
GOTERM_MF_DIRECT	GO:0001222~transcription corepressor binding	5	2.46305	0.00170651	HDAC3, HDAC1, CTNNB1, ESR1, HDAC6	203	49	19304	9.70343	0.726937	0.0173603	0.0151446
GOTERM_MF_DIRECT	GO:0016301~kinase activity	21	10.3448	5.27148e-14	LYN, NTRK2, GSK3B, SYK, CSNK2A1, DAPK1, DYRK1A, PIK3CB, PIK3R1, EGFR, MTOR, PIK3CG, MAPK9, PIK3CA, PLAU, CDK4, ERBB2, CDK1, ABL1, AKT1, CALM1	203	206	19304	9.69401	4.00791e-11	5.72332e-12	4.99284e-12
GOTERM_MF_DIRECT	GO:0003785~actin monomer binding	3	1.47783	0.0391233	NOS3, PRKCE, ABL1	203	30	19304	9.50936	1	0.194519	0.169692
GOTERM_MF_DIRECT	GO:0004601~peroxidase activity	3	1.47783	0.0415394	PTGS2, MPO, PTGS1	203	31	19304	9.20261	1	0.194876	0.170004
GOTERM_MF_DIRECT	GO:0042169~SH2 domain binding	4	1.97044	0.00960268	SYK, LCK, ABL1, FGFR1	203	42	19304	9.05653	0.999347	0.0695051	0.0606341
GOTERM_MF_DIRECT	GO:0071949~FAD binding	4	1.97044	0.00960268	SQLE, NQO2, DAO, KMO	203	42	19304	9.05653	0.999347	0.0695051	0.0606341
GOTERM_MF_DIRECT	GO:0030331~nuclear estrogen receptor binding	4	1.97044	0.00960268	PARP1, CTNNB1, PPARG, ESR1	203	42	19304	9.05653	0.999347	0.0695051	0.0606341
GOTERM_MF_DIRECT	GO:0004672~protein kinase activity	26	12.8079	1.57388e-16	DDR1, GSK3B, FLT4, PIK3CG, IKBKB, GRK2, ERBB2, CHEK1, ABL1, AKT1, PRKACA, STK32B, PRKACB, PDGFRB, MAP2K2, SYK, DAPK1, PRKCE, PLK1, DYRK1A, CSNK1D, CSNK1E, MTOR, CDK1, RAF1, MET	203	277	19304	8.92575	8.43769e-14	2.3923e-14	2.08696e-14
GOTERM_MF_DIRECT	GO:0071889~14-3-3 protein binding	3	1.47783	0.0440101	PRKCE, AKT1, ESR1	203	32	19304	8.91502	1	0.202713	0.176841
GOTERM_MF_DIRECT	GO:0042277~peptide binding	5	2.46305	0.00261639	RXRA, MME, AVPR2, PPARG, RELA	203	55	19304	8.64487	0.86345	0.0248557	0.0216833
GOTERM_MF_DIRECT	GO:0005154~epidermal growth factor receptor binding	4	1.97044	0.0123171	LYN, LCK, ABL1, FYN	203	46	19304	8.26901	0.999919	0.085881	0.0749199
GOTERM_MF_DIRECT	GO:0030332~cyclin binding	3	1.47783	0.0517364	HDAC3, CDK4, CDK1	203	35	19304	8.15088	1	0.220897	0.192703
GOTERM_MF_DIRECT	GO:0004497~monooxygenase activity	5	2.46305	0.00338014	CYP2C9, CYP1A2, CYP2C19, CYP3A4, CYP19A1	203	59	19304	8.05878	0.923713	0.0313281	0.0273297
GOTERM_MF_DIRECT	GO:0020037~heme binding	13	6.40394	8.71432e-08	NOS2, NOS3, CYP3A4, PTGS2, CYP2C19, MPO, CYP19A1, PTGS1, CYP17A1, CYP2C9, CYP1A2, NOX4, NOS1	203	155	19304	7.97559	6.62267e-05	3.38562e-06	2.95351e-06
GOTERM_MF_DIRECT	GO:0016705~oxidoreductase activity, acting on paired donors, with incorporation or reduction of molecular oxygen	3	1.47783	0.0544119	CYP2C19, CYP3A4, CYP19A1	203	36	19304	7.92447	1	0.231023	0.201537
GOTERM_MF_DIRECT	GO:0106310~protein serine kinase activity	30	14.7783	1.70553e-17	GSK3B, PIK3CB, PIK3CG, CAMKK2, IKBKB, MAPK9, MAPK8, CHEK1, AKT1, PRKACA, STK32B, PRKACB, MAP2K2, CSNK2A1, DAPK1, PRKCE, PLK1, DYRK1A, CSNK1D, CSNK1E, MAPK14, MTOR, CIT, ERN1, MAPK10, CLK1, PIK3CA, CDK4, CDK1, RAF1	203	366	19304	7.79456	1.2962e-14	3.24051e-15	2.82692e-15
GOTERM_MF_DIRECT	GO:0001540~amyloid-beta binding	7	3.44828	0.000304454	BACE1, NGFR, ACHE, BCHE, CHRNA7, INSR, TLR4	203	87	19304	7.65121	0.206594	0.00428491	0.00373802
GOTERM_MF_DIRECT	GO:0043014~alpha-tubulin binding	4	1.97044	0.015428	FYN, SLC6A2, HDAC6, SNCA	203	50	19304	7.60749	0.999993	0.10469	0.0913284
GOTERM_MF_DIRECT	GO:0097718~disordered domain specific binding	3	1.47783	0.0599054	CTNNB1, FYN, HSPA1A	203	38	19304	7.50739	1	0.243365	0.212304
GOTERM_MF_DIRECT	GO:0140359~ABC-type transporter activity	3	1.47783	0.0599054	ABCC1, CFTR, ABCG2	203	38	19304	7.50739	1	0.243365	0.212304
GOTERM_MF_DIRECT	GO:0019838~growth factor binding	3	1.47783	0.0627207	FLT4, ERBB2, KDR	203	39	19304	7.31489	1	0.246983	0.21546
GOTERM_MF_DIRECT	GO:0002020~protease binding	9	4.4335	3.42293e-05	NTRK2, GSK3B, SERPINE1, BCL2, PLG, MIF, F3, SLC6A3, ELANE	203	118	19304	7.2529	0.0256792	0.000722618	0.000630389
GOTERM_MF_DIRECT	GO:0004705~JUN kinase activity	28	13.7931	4.54434e-15	GSK3B, PIK3CG, CAMKK2, IKBKB, MAPK9, MAPK8, CHEK1, AKT1, PRKACA, STK32B, PRKACB, MAP2K2, SYK, CSNK2A1, DAPK1, PRKCE, PLK1, DYRK1A, CSNK1D, CSNK1E, MAPK14, MTOR, CIT, ERN1, CLK1, PIK3CA, CDK1, RAF1	203	382	19304	6.97021	3.45945e-12	5.75616e-13	5.02149e-13
GOTERM_MF_DIRECT	GO:0016491~oxidoreductase activity	9	4.4335	4.60925e-05	CYP2C9, NQO2, MAOA, APEX1, CYP1A2, CYP2C19, CYP3A4, CYP17A1, SNCA	203	123	19304	6.95807	0.0344246	0.000928758	0.000810219
GOTERM_MF_DIRECT	GO:0018675~(S)-limonene 6-monooxygenase activity	5	2.46305	0.00592197	DDR1, ACHE, MMP13, MMP9, CTSB	203	69	19304	6.89084	0.989046	0.0489207	0.0426768
GOTERM_MF_DIRECT	GO:0042903~tubulin deacetylase activity	5	2.46305	0.00654936	GSK3B, HDAC1, HTT, SIRT1, BRD4	203	71	19304	6.69673	0.993221	0.0529015	0.0461496
GOTERM_MF_DIRECT	GO:0048487~beta-tubulin binding	3	1.47783	0.074411	HTT, SLC6A2, HDAC6	203	43	19304	6.63444	1	0.284183	0.247912
GOTERM_MF_DIRECT	GO:0004222~metalloendopeptidase activity	8	3.94089	0.000209	MMP13, ACE, MME, MMP1, MMP2, MMP3, ECE1, MMP9	203	115	19304	6.61521	0.146881	0.00352977	0.00307926
GOTERM_MF_DIRECT	GO:0042826~histone deacetylase binding	9	4.4335	7.60742e-05	HDAC2, MAPK8, HDAC3, PARP1, HDAC1, RELA, SIRT2, HDAC6, HSPA1A	203	132	19304	6.48365	0.0561788	0.00148247	0.00129326
GOTERM_MF_DIRECT	GO:0016922~nuclear receptor binding	3	1.47783	0.0774348	RXRA, CTNNB1, SIRT1	203	44	19304	6.48365	1	0.292788	0.255419
GOTERM_MF_DIRECT	GO:0042056~chemoattractant activity	3	1.47783	0.0774348	MIF, PGF, VEGFA	203	44	19304	6.48365	1	0.292788	0.255419
GOTERM_MF_DIRECT	GO:0008237~metallopeptidase activity	4	1.97044	0.0271891	ACE, MMP2, MMP3, MMP9	203	62	19304	6.13507	1	0.158461	0.138236
GOTERM_MF_DIRECT	GO:0031072~heat shock protein binding	4	1.97044	0.0271891	HDAC2, ADORA1, HTT, HSPA1A	203	62	19304	6.13507	1	0.158461	0.138236
GOTERM_MF_DIRECT	GO:0005506~iron ion binding	9	4.4335	0.000114885	CYP2C9, ALOX5, ALOX15, CYP1A2, ALOX12, CYP2C19, CYP3A4, CYP19A1, CYP17A1	203	140	19304	6.11316	0.0836138	0.0020413	0.00178076
GOTERM_MF_DIRECT	GO:0003824~catalytic activity	3	1.47783	0.0867309	BCHE, MGAM, HSD17B1	203	47	19304	6.0698	1	0.316901	0.276455
GOTERM_MF_DIRECT	GO:0005102~signaling receptor binding	23	11.33	5.14859e-11	LYN, PDGFRB, IGFBP1, APP, SYK, PLA2G1B, STAT3, IGFBP2, SERPINE1, PLAT, PLG, F2, SLC6A3, AR, LCK, HNF4A, ERBB2, CTNNB1, FYN, REN, TLR4, FRK, HSPA1A	203	369	19304	5.92724	3.91292e-08	4.3477e-09	3.79279e-09
GOTERM_MF_DIRECT	GO:0061629~RNA polymerase II-specific DNA-binding transcription factor binding	11	5.41872	2.48589e-05	GSK3B, AR, HDAC2, PARP1, HDAC1, HNF4A, STAT3, CTNNB1, AHR, PPARA, NFE2L2	203	184	19304	5.68494	0.0187157	0.000539794	0.000470899
GOTERM_MF_DIRECT	GO:0051117~ATPase binding	5	2.46305	0.0121949	AR, LCK, PDE4D, ESR1, EGFR	203	85	19304	5.59374	0.999911	0.0858158	0.074863
GOTERM_MF_DIRECT	GO:0140297~DNA-binding transcription factor binding	10	4.92611	8.50749e-05	HDAC3, HDAC1, STAT3, BCL2, CTNNB1, PPARG, PPARA, SIRT1, RELA, SIRT2	203	172	19304	5.5287	0.0626136	0.00161642	0.00141012
GOTERM_MF_DIRECT	GO:0031625~ubiquitin protein ligase binding	18	8.867	3.1868e-08	LYN, NGFR, KDM4A, GSK3B, VCP, ABCB1, PARP1, EGFR, RELA, HDAC6, BCL2, PTK2B, CTNNB1, NAE1, PRKACA, PRKACB, HSPA1A, NFE2L2	203	311	19304	5.50381	2.42194e-05	1.40955e-06	1.22965e-06
GOTERM_MF_DIRECT	GO:0030145~manganese ion binding	4	1.97044	0.0370569	ARG1, ABL1, PRKACA, PRKACB	203	70	19304	5.43392	1	0.187755	0.163791
GOTERM_MF_DIRECT	GO:0003684~damaged DNA binding	4	1.97044	0.0384028	POLB, PARP1, MPG, APEX1	203	71	19304	5.35739	1	0.193285	0.168616
GOTERM_MF_DIRECT	GO:0004252~serine-type endopeptidase activity	11	5.41872	4.64379e-05	MMP13, PLAU, MMP1, MMP2, MMP3, PLG, PLAT, F2, F3, MMP9, ELANE	203	198	19304	5.28298	0.0346781	0.000928758	0.000810219
GOTERM_MF_DIRECT	GO:0005516~calmodulin binding	11	5.41872	9.24662e-05	NGFR, ACE, ADORA2A, NOS2, DAPK1, NOS3, AKT1, NOS1, ESR1, EGFR, CAMKK2	203	215	19304	4.86525	0.0678649	0.00171401	0.00149525
GOTERM_MF_DIRECT	GO:0001618~virus receptor activity	4	1.97044	0.0516124	CDK1, HTR2A, EGFR, HSPA1A	203	80	19304	4.75468	1	0.220897	0.192703
GOTERM_MF_DIRECT	GO:0044325~transmembrane transporter binding	7	3.44828	0.00455115	LYN, PDE4D, HTT, CTNNB1, FYN, NOS1, CALM1	203	147	19304	4.52827	0.968782	0.0387478	0.0338024
GOTERM_MF_DIRECT	GO:0003690~double-stranded DNA binding	5	2.46305	0.0252979	RXRA, PARP1, PPARG, MAPT, EGFR	203	106	19304	4.48555	1	0.151389	0.132067
GOTERM_MF_DIRECT	GO:0031490~chromatin DNA binding	4	1.97044	0.0614818	HDAC3, APEX1, STAT3, RELA	203	86	19304	4.42296	1	0.243365	0.212304
GOTERM_MF_DIRECT	GO:0016740~transferase activity	5	2.46305	0.0284795	FTO, KDR, CD38, SIRT1, SIRT2	203	110	19304	4.32244	1	0.158461	0.138236
GOTERM_MF_DIRECT	GO:0000976~transcription cis-regulatory region binding	11	5.41872	0.00025897	AR, RXRA, HNF4A, STAT3, PPARG, AHR, RELA, NFKB1, BRD4, NFE2L2, SNCA	203	244	19304	4.28701	0.17868	0.00385916	0.00336661
GOTERM_MF_DIRECT	GO:0019904~protein domain specific binding	9	4.4335	0.00208359	ESRRA, VCP, INSR, CHEK1, PLG, PPARA, PRKACA, PRKACB, NFE2L2	203	217	19304	3.94397	0.795089	0.0208359	0.0181766
GOTERM_MF_DIRECT	GO:0019901~protein kinase binding	20	9.85222	1.47619e-06	PDGFRB, PTPN1, GSK3B, SYK, PARP1, PLK1, STAT3, KIF11, ESR1, EGFR, RELA, CIT, IKBKB, LCK, AKT1, CTNNB1, MAPT, CALM1, PRKACA, PRKACB	203	502	19304	3.78859	0.00112128	3.86864e-05	3.37488e-05
GOTERM_MF_DIRECT	GO:0005543~phospholipid binding	5	2.46305	0.0434989	PLA2G1B, PON1, PLA2G2A, F3, SNCA	203	126	19304	3.77356	1	0.20158	0.175852
GOTERM_MF_DIRECT	GO:0017124~SH3 domain binding	5	2.46305	0.0434989	LYN, ABL1, MAPT, DRD4, CIT	203	126	19304	3.77356	1	0.20158	0.175852
GOTERM_MF_DIRECT	GO:0019900~kinase binding	4	1.97044	0.0916419	HTT, CTNNB1, PLG, EGFR	203	102	19304	3.72916	1	0.323943	0.282598
GOTERM_MF_DIRECT	GO:0042803~protein homodimerization activity	29	14.2857	5.25942e-09	ACHE, FLT4, CHRNA7, PON1, ECE1, AHR, PTGS2, RELA, HSD11B1, IKBKB, TERT, HSD17B1, HNF4A, AKT1, MCL1, NTRK2, ST6GAL1, NQO2, PARP1, MME, NOS2, STAT3, TYR, VEGFA, ERN1, BCL2, TLR9, FGFR1, ABCG2	203	750	19304	3.67695	3.99715e-06	3.07474e-07	2.68231e-07
GOTERM_MF_DIRECT	GO:0005524~ATP binding	58	28.5714	8.37238e-18	DDR1, GSK3B, FLT4, PIK3CB, KIF11, PIK3CG, IGF1R, IKBKB, CHEK1, KDR, AKT1, PRKACA, STK32B, PRKACB, PDGFRB, ABCC1, MAP2K2, CSNK2A1, SYK, DAPK1, PRKCE, DYRK1A, CSNK1D, CSNK1E, CIT, ERN1, PIK3CA, LCK, RAF1, MET, CFTR, ABCG2, VCP, PFKFB3, ABCB1, EGFR, CAMKK2, MAPK9, MAPK8, GRK2, ERBB2, ABL1, PTK2B, FYN, LYN, NTRK2, INSR, PLK1, MAPK14, MTOR, CLK1, MAPK10, WEE1, CDK4, CDK1, FRK, FGFR1, HSPA1A	203	1541	19304	3.57912	6.36301e-15	2.121e-15	1.85029e-15
GOTERM_MF_DIRECT	GO:0008201~heparin binding	7	3.44828	0.0143739	APP, F2, MPO, ELANE, PGF, FGFR1, VEGFA	203	188	19304	3.54072	0.999983	0.0984161	0.0858551
GOTERM_MF_DIRECT	GO:0000287~magnesium ion binding	8	3.94089	0.0131189	ERN1, WEE1, PLK1, ABL1, COMT, PRKACA, PRKACB, SNCA	203	239	19304	3.18305	0.999956	0.0906394	0.0790709
GOTERM_MF_DIRECT	GO:0042802~identical protein binding	55	27.0936	1.42858e-13	APP, HTR2C, HTR2A, PIK3CG, IGF1R, IKBKB, GRM5, KDR, CD38, AKT1, PARP1, CSNK2A1, DAPK1, DYRK1A, MIF, MMP9, SIRT1, ERN1, ADORA2A, LCK, PPARG, MAPT, RAF1, MET, TLR4, ABCG2, VCP, MAOB, HTT, EGFR, RELA, TTR, RXRA, TERT, CNR1, ERBB2, FYN, DRD2, DRD4, SNCA, NQO1, BCHE, SLC16A1, INSR, PLK1, STAT3, OGA, TYR, ESR1, MTOR, NFKB1, VEGFA, DAO, BCL2, FGFR1	203	1737	19304	3.01102	1.08593e-10	1.35715e-11	1.18394e-11
GOTERM_MF_DIRECT	GO:0008270~zinc ion binding	27	13.3005	2.49411e-06	GLO1, ECE1, HDAC6, RXRA, CA2, HNF4A, SNCA, ESRRA, PTPN1, KDM4A, NQO2, ACE, PARP1, MME, MMP1, MMP2, MMP3, MMP9, ESR1, SIRT2, ESR2, AR, MMP13, QPCT, PPARG, PPARA, ADA	203	896	19304	2.86554	0.00189373	6.3184e-05	5.51197e-05
GOTERM_MF_DIRECT	GO:0003714~transcription corepressor activity	6	2.95567	0.0647015	HDAC3, HDAC1, APEX1, SIRT1, ELANE, HSPA1A	203	205	19304	2.78323	1	0.25347	0.221119
GOTERM_MF_DIRECT	GO:0003682~chromatin binding	15	7.38916	0.00126098	HDAC2, HDAC3, PARP1, MPO, ESR1, EGFR, RELA, SIRT2, NFKB1, AR, HNF4A, CDK1, CTNNB1, PPARG, BRD4	203	523	19304	2.72735	0.616705	0.0134978	0.0117751
GOTERM_MF_DIRECT	GO:0043565~sequence-specific DNA binding	8	3.94089	0.0307417	ESRRA, RXRA, BCL2, PPARG, MAPT, PPARA, ESR1, NFE2L2	203	285	19304	2.66929	1	0.158461	0.138236
GOTERM_MF_DIRECT	GO:0044877~protein-containing complex binding	9	4.4335	0.022117	VCP, ADORA2A, INSR, PTK2B, HTR2A, PPARA, SLC6A3, MTOR, IGF1R	203	327	19304	2.61725	1	0.134471	0.117309
GOTERM_MF_DIRECT	GO:0003713~transcription coactivator activity	7	3.44828	0.0715767	AR, APEX1, DYRK1A, ABL1, CTNNB1, SIRT1, BRD4	203	277	19304	2.40309	1	0.274739	0.239673
GOTERM_MF_DIRECT	GO:0046982~protein heterodimerization activity	9	4.4335	0.0459237	IKBKB, ERBB2, BCL2, ADORA1, NAE1, AHR, PIK3R1, TLR4, MCL1	203	378	19304	2.26413	1	0.210253	0.183418
GOTERM_MF_DIRECT	GO:0003700~DNA-binding transcription factor activity	12	5.91133	0.0259978	ESRRA, AR, RXRA, HNF4A, STAT3, PPARG, AHR, PPARA, ESR1, RELA, NFKB1, NFE2L2	203	536	19304	2.12896	1	0.154362	0.134661
GOTERM_MF_DIRECT	GO:0003677~DNA binding	19	9.35961	0.0601757	APP, PARP1, MPG, STAT3, AHR, PIK3R1, ESR1, RELA, ESR2, POLB, AR, TERT, HNF4A, APEX1, ABL1, PPARG, MAPT, PPARA, NFE2L2	203	1157	19304	1.56161	1	0.243365	0.212304
GOTERM_MF_DIRECT	GO:0005515~protein binding	174	85.7143	2.11749e-10	APP, MPG, SERPINE1, PLAT, AHR, COMT, MPO, IGF1R, EDNRA, PLAU, CHEK1, ADORA1, KDR, AKT1, CAPN1, PRKACA, SLC16A3, PRKACB, PDGFRB, IGFBP1, ST6GAL1, MAP2K2, IGFBP5, CSNK2A1, DAPK1, IGFBP3, PRKCE, IGFBP2, DYRK1A, CSNK1D, CSNK1E, MIF, PGF, ERN1, AR, RAF1, CFTR, ABCG2, VCP, PFKFB3, ABCB1, MAOB, MAOA, CHRNA7, GLO1, ALOX15, ALOX12, PIK3R1, SLC5A2, CRHR1, GRK2, TERT, ABL1, NAE1, DRD2, DRD4, ELANE, MCL1, ES…	203	12754	19304	1.29734	1.60929e-07	1.46299e-08	1.27627e-08
GOTERM_MF_DIRECT	GO:0046872~metal ion binding	38	18.7192	0.0810093	DDR1, HDAC2, HDAC1, FLT4, GLO1, PON1, ECE1, PTGS2, MPO, SLC6A2, SLC6A3, PTGS1, POLB, STS, TERT, KDR, FYN, NOS1, STK32B, DRD4, PDGFRB, NTRK2, ACE, MAP2K2, MME, NOS2, MMP1, NOS3, PRKCE, PDE4D, IGFBP3, TYR, SIRT1, SIRT2, CIT, APEX1, PPARG, RAF1	203	2812	19304	1.28505	1	0.297425	0.259464

## Sheet: Sheet3
Term	Category	Fold Enrichment
GO:0004674~protein serine/threonine kinase activity	GOTERM_MF_DIRECT	95.0936
GO:0004879~nuclear receptor activity	GOTERM_MF_DIRECT	95.0936
GO:0051059~NF-kappaB binding	GOTERM_MF_DIRECT	95.0936
GO:0050321~tau-protein kinase activity	GOTERM_MF_DIRECT	95.0936
GO:0005518~collagen binding	GOTERM_MF_DIRECT	95.0936
GO:0002039~p53 binding	GOTERM_MF_DIRECT	95.0936
GO:0003990~acetylcholinesterase activity	GOTERM_MF_DIRECT	71.3202
GO:0030546~signaling receptor activator activity	GOTERM_MF_DIRECT	71.3202
GO:0004104~cholinesterase activity	GOTERM_MF_DIRECT	63.3957
GO:0097621~monoamine oxidase activity	GOTERM_MF_DIRECT	63.3957
GO:0018676~(S)-limonene 7-monooxygenase activity	GOTERM_MF_DIRECT	63.3957
GO:0052741~(R)-limonene 6-monooxygenase activity	GOTERM_MF_DIRECT	63.3957
GO:0004666~prostaglandin-endoperoxide synthase activity	GOTERM_MF_DIRECT	63.3957
GO:0034875~caffeine oxidase activity	GOTERM_MF_DIRECT	63.3957
GO:0004052~arachidonate 12(S)-lipoxygenase activity	GOTERM_MF_DIRECT	63.3957
GO:0034617~tetrahydrobiopterin binding	GOTERM_MF_DIRECT	63.3957
GO:0160008~protein decrotonylase activity	GOTERM_MF_DIRECT	63.3957
GO:0160009~histone decrotonylase activity	GOTERM_MF_DIRECT	63.3957
GO:0005330~dopamine:sodium symporter activity	GOTERM_MF_DIRECT	63.3957
GO:0047374~methylumbelliferyl-acetate deacetylase activity	GOTERM_MF_DIRECT	63.3957
GO:0005009~insulin receptor activity	GOTERM_MF_DIRECT	63.3957
GO:0005334~norepinephrine:sodium symporter activity	GOTERM_MF_DIRECT	63.3957
GO:0001591~dopamine neurotransmitter receptor activity, coupled via Gi/Go	GOTERM_MF_DIRECT	63.3957
GO:0003955~NAD(P)H dehydrogenase (quinone) activity	GOTERM_MF_DIRECT	63.3957
GO:0016165~linoleate 13S-lipoxygenase activity	GOTERM_MF_DIRECT	63.3957
GO:0051425~PTB domain binding	GOTERM_MF_DIRECT	63.3957
GO:0001587~Gq/11-coupled serotonin receptor activity	GOTERM_MF_DIRECT	63.3957
GO:0160010~protein de-2-hydroxyisobutyrylase activity	GOTERM_MF_DIRECT	63.3957
GO:0015650~lactate:proton symporter activity	GOTERM_MF_DIRECT	63.3957
GO:0071886~1-(4-iodo-2,5-dimethoxyphenyl)propan-2-amine binding	GOTERM_MF_DIRECT	63.3957
GO:0050473~arachidonate 15-lipoxygenase activity	GOTERM_MF_DIRECT	63.3957
GO:0004949~cannabinoid receptor activity	GOTERM_MF_DIRECT	63.3957
GO:0031995~insulin-like growth factor II binding	GOTERM_MF_DIRECT	59.4335
GO:0043559~insulin binding	GOTERM_MF_DIRECT	57.0562
GO:0004957~prostaglandin E receptor activity	GOTERM_MF_DIRECT	57.0562
GO:0033558~protein lysine deacetylase activity	GOTERM_MF_DIRECT	47.5468
GO:0106435~carboxylesterase activity	GOTERM_MF_DIRECT	47.5468
GO:0030284~nuclear estrogen receptor activity	GOTERM_MF_DIRECT	47.5468
GO:0046624~sphingolipid transporter activity	GOTERM_MF_DIRECT	47.5468
GO:0043121~neurotrophin binding	GOTERM_MF_DIRECT	47.5468
GO:0050692~DNA binding domain binding	GOTERM_MF_DIRECT	47.5468
GO:0035410~dihydrotestosterone 17-beta-dehydrogenase activity	GOTERM_MF_DIRECT	47.5468
GO:0052595~aliphatic amine oxidase activity	GOTERM_MF_DIRECT	47.5468
GO:0090722~receptor-receptor interaction	GOTERM_MF_DIRECT	47.5468
GO:0005172~vascular endothelial growth factor receptor binding	GOTERM_MF_DIRECT	47.5468
GO:0008238~exopeptidase activity	GOTERM_MF_DIRECT	47.5468
GO:0031994~insulin-like growth factor I binding	GOTERM_MF_DIRECT	43.8894
GO:0035005~1-phosphatidylinositol-4-phosphate 3-kinase activity	GOTERM_MF_DIRECT	40.7544
GO:0046934~1-phosphatidylinositol-4,5-bisphosphate 3-kinase activity	GOTERM_MF_DIRECT	40.7544
GO:0035240~dopamine binding	GOTERM_MF_DIRECT	40.7544
GO:0001609~G protein-coupled adenosine receptor activity	GOTERM_MF_DIRECT	38.0374
GO:0005497~androgen binding	GOTERM_MF_DIRECT	38.0374
GO:0101021~estrogen 2-hydroxylase activity	GOTERM_MF_DIRECT	38.0374
GO:0043125~ErbB-3 class receptor binding	GOTERM_MF_DIRECT	38.0374
GO:0046870~cadmium ion binding	GOTERM_MF_DIRECT	38.0374
GO:0030235~nitric-oxide synthase regulator activity	GOTERM_MF_DIRECT	38.0374
GO:0038085~vascular endothelial growth factor binding	GOTERM_MF_DIRECT	38.0374
GO:0043208~glycosphingolipid binding	GOTERM_MF_DIRECT	38.0374
GO:0017136~NAD-dependent histone deacetylase activity	GOTERM_MF_DIRECT	38.0374
GO:0038191~neuropilin binding	GOTERM_MF_DIRECT	38.0374
GO:0043560~insulin receptor substrate binding	GOTERM_MF_DIRECT	36.5745
GO:0016702~oxidoreductase activity, acting on single donors with incorporation of molecular oxygen, incorporation of two atoms of oxygen	GOTERM_MF_DIRECT	35.6601
GO:0051378~serotonin binding	GOTERM_MF_DIRECT	34.5795
GO:0034056~estrogen response element binding	GOTERM_MF_DIRECT	31.6979
GO:0008395~steroid hydroxylase activity	GOTERM_MF_DIRECT	31.6979
GO:0034618~arginine binding	GOTERM_MF_DIRECT	31.6979
GO:0032052~bile acid binding	GOTERM_MF_DIRECT	31.6979
GO:0051434~BH3 domain binding	GOTERM_MF_DIRECT	31.6979
GO:0032795~heterotrimeric G-protein binding	GOTERM_MF_DIRECT	31.6979
GO:0004064~arylesterase activity	GOTERM_MF_DIRECT	31.6979
GO:0031802~type 5 metabotropic glutamate receptor binding	GOTERM_MF_DIRECT	31.6979
GO:0047086~ketosteroid monooxygenase activity	GOTERM_MF_DIRECT	31.6979
GO:0141038~phosphatidylinositol 3-kinase activator activity	GOTERM_MF_DIRECT	31.6979
GO:0008131~primary amine oxidase activity	GOTERM_MF_DIRECT	31.6979
GO:0034979~NAD-dependent protein lysine deacetylase activity	GOTERM_MF_DIRECT	31.6979
GO:0051525~NFAT protein binding	GOTERM_MF_DIRECT	31.6979
GO:0004407~histone deacetylase activity	GOTERM_MF_DIRECT	30.0296
GO:1901363~heterocyclic compound binding	GOTERM_MF_DIRECT	29.2596
GO:0008353~RNA polymerase II CTD heptapeptide repeat kinase activity	GOTERM_MF_DIRECT	28.5281
GO:0016303~1-phosphatidylinositol-3-kinase activity	GOTERM_MF_DIRECT	28.5281
GO:0005520~insulin-like growth factor binding	GOTERM_MF_DIRECT	28.5281
GO:0005161~platelet-derived growth factor receptor binding	GOTERM_MF_DIRECT	27.1696
GO:0050693~LBD domain binding	GOTERM_MF_DIRECT	27.1696
GO:0004691~cAMP-dependent protein kinase activity	GOTERM_MF_DIRECT	27.1696
GO:0004508~steroid 17-alpha-monooxygenase activity	GOTERM_MF_DIRECT	27.1696
GO:0003707~nuclear steroid receptor activity	GOTERM_MF_DIRECT	24.807
GO:0005496~steroid binding	GOTERM_MF_DIRECT	24.5403
GO:0004712~protein serine/threonine/tyrosine kinase activity	GOTERM_MF_DIRECT	23.7734
GO:0004708~MAP kinase kinase activity	GOTERM_MF_DIRECT	23.7734
GO:0043548~phosphatidylinositol 3-kinase binding	GOTERM_MF_DIRECT	23.7734
GO:0120283~protein serine/threonine kinase binding	GOTERM_MF_DIRECT	23.7734
GO:0034452~dynactin binding	GOTERM_MF_DIRECT	23.7734
GO:0047035~testosterone dehydrogenase (NAD+) activity	GOTERM_MF_DIRECT	23.7734
GO:0047023~androsterone dehydrogenase activity	GOTERM_MF_DIRECT	23.7734
GO:0004679~AMP-activated protein kinase activity	GOTERM_MF_DIRECT	23.7734
GO:0005021~vascular endothelial growth factor receptor activity	GOTERM_MF_DIRECT	23.7734
GO:0101020~estrogen 16-alpha-hydroxylase activity	GOTERM_MF_DIRECT	23.7734
GO:0030296~protein tyrosine kinase activator activity	GOTERM_MF_DIRECT	21.9447
GO:0047044~androstan-3-alpha,17-beta-diol dehydrogenase activity	GOTERM_MF_DIRECT	21.1319
GO:0016174~NAD(P)H oxidase H2O2-forming activity	GOTERM_MF_DIRECT	21.1319
GO:0047045~testosterone 17-beta-dehydrogenase (NADP+) activity	GOTERM_MF_DIRECT	21.1319
GO:0051400~BH domain binding	GOTERM_MF_DIRECT	21.1319
GO:0016655~oxidoreductase activity, acting on NAD(P)H, quinone or similar compound as acceptor	GOTERM_MF_DIRECT	21.1319
GO:0017081~chloride channel regulator activity	GOTERM_MF_DIRECT	21.1319
GO:0004715~non-membrane spanning protein tyrosine kinase activity	GOTERM_MF_DIRECT	20.6725
GO:0008559~ABC-type xenobiotic transporter activity	GOTERM_MF_DIRECT	20.3772
GO:0004032~aldose reductase (NADPH) activity	GOTERM_MF_DIRECT	20.3772
GO:0015562~efflux transmembrane transporter activity	GOTERM_MF_DIRECT	20.3772
GO:0004714~transmembrane receptor protein tyrosine kinase activity	GOTERM_MF_DIRECT	19.5064
GO:0046943~carboxylic acid transmembrane transporter activity	GOTERM_MF_DIRECT	19.3709
GO:0008504~monoamine transmembrane transporter activity	GOTERM_MF_DIRECT	19.0187
GO:0043225~ATPase-coupled inorganic anion transmembrane transporter activity	GOTERM_MF_DIRECT	19.0187
GO:0004713~protein tyrosine kinase activity	GOTERM_MF_DIRECT	18.2872
GO:0005159~insulin-like growth factor receptor binding	GOTERM_MF_DIRECT	17.83
GO:0010181~FMN binding	GOTERM_MF_DIRECT	17.83
GO:0004993~G protein-coupled serotonin receptor activity	GOTERM_MF_DIRECT	17.2897
GO:0046970~NAD-dependent histone H4K16 deacetylase activity	GOTERM_MF_DIRECT	16.538
GO:0046875~ephrin receptor binding	GOTERM_MF_DIRECT	16.3954
GO:0001223~transcription coactivator binding	GOTERM_MF_DIRECT	15.8489
GO:0016712~oxidoreductase activity, acting on paired donors, with incorporation or reduction of molecular oxygen, reduced flavin or flavoprotein as one donor, and incorporation of one atom of oxygen	GOTERM_MF_DIRECT	15.8489
GO:0050661~NADP binding	GOTERM_MF_DIRECT	15.4804
GO:0070330~aromatase activity	GOTERM_MF_DIRECT	15.3377
GO:0004303~estradiol 17-beta-dehydrogenase [NAD(P)+] activity	GOTERM_MF_DIRECT	14.264
GO:0004175~endopeptidase activity	GOTERM_MF_DIRECT	13.9471
GO:0005158~insulin receptor binding	GOTERM_MF_DIRECT	12.9673
GO:0051721~protein phosphatase 2A binding	GOTERM_MF_DIRECT	12.6791
GO:0050660~flavin adenine dinucleotide binding	GOTERM_MF_DIRECT	12.5859
GO:0001221~transcription coregulator binding	GOTERM_MF_DIRECT	12.5123
GO:0009055~electron transfer activity	GOTERM_MF_DIRECT	12.4713
GO:0051879~Hsp90 protein binding	GOTERM_MF_DIRECT	12.4035
GO:0043274~phospholipase binding	GOTERM_MF_DIRECT	12.4035
GO:0001968~fibronectin binding	GOTERM_MF_DIRECT	12.2701
GO:0097110~scaffold protein binding	GOTERM_MF_DIRECT	12.2263
GO:0004517~nitric-oxide synthase activity	GOTERM_MF_DIRECT	11.8867
GO:0030594~neurotransmitter receptor activity	GOTERM_MF_DIRECT	11.8867
GO:0019903~protein phosphatase binding	GOTERM_MF_DIRECT	11.7531
GO:0051019~mitogen-activated protein kinase binding	GOTERM_MF_DIRECT	11.4112
GO:0042910~xenobiotic transmembrane transporter activity	GOTERM_MF_DIRECT	11.4112
GO:0048156~tau protein binding	GOTERM_MF_DIRECT	11.0574
GO:0004683~calmodulin-dependent protein kinase activity	GOTERM_MF_DIRECT	10.9723
GO:0001784~phosphotyrosine residue binding	GOTERM_MF_DIRECT	10.566
GO:0019825~oxygen binding	GOTERM_MF_DIRECT	10.2804
GO:0051219~phosphoprotein binding	GOTERM_MF_DIRECT	10.2804
GO:0042626~ATPase-coupled transmembrane transporter activity	GOTERM_MF_DIRECT	10.0099
GO:0019899~enzyme binding	GOTERM_MF_DIRECT	9.96949
GO:0008233~peptidase activity	GOTERM_MF_DIRECT	9.70343
GO:0001222~transcription corepressor binding	GOTERM_MF_DIRECT	9.70343
GO:0016301~kinase activity	GOTERM_MF_DIRECT	9.69401
GO:0003785~actin monomer binding	GOTERM_MF_DIRECT	9.50936
GO:0004601~peroxidase activity	GOTERM_MF_DIRECT	9.20261
GO:0042169~SH2 domain binding	GOTERM_MF_DIRECT	9.05653
GO:0071949~FAD binding	GOTERM_MF_DIRECT	9.05653
GO:0030331~nuclear estrogen receptor binding	GOTERM_MF_DIRECT	9.05653
GO:0004672~protein kinase activity	GOTERM_MF_DIRECT	8.92575
GO:0071889~14-3-3 protein binding	GOTERM_MF_DIRECT	8.91502
GO:0042277~peptide binding	GOTERM_MF_DIRECT	8.64487
GO:0005154~epidermal growth factor receptor binding	GOTERM_MF_DIRECT	8.26901
GO:0030332~cyclin binding	GOTERM_MF_DIRECT	8.15088
GO:0004497~monooxygenase activity	GOTERM_MF_DIRECT	8.05878
GO:0020037~heme binding	GOTERM_MF_DIRECT	7.97559
GO:0016705~oxidoreductase activity, acting on paired donors, with incorporation or reduction of molecular oxygen	GOTERM_MF_DIRECT	7.92447
GO:0106310~protein serine kinase activity	GOTERM_MF_DIRECT	7.79456
GO:0001540~amyloid-beta binding	GOTERM_MF_DIRECT	7.65121
GO:0043014~alpha-tubulin binding	GOTERM_MF_DIRECT	7.60749
GO:0097718~disordered domain specific binding	GOTERM_MF_DIRECT	7.50739
GO:0140359~ABC-type transporter activity	GOTERM_MF_DIRECT	7.50739
GO:0019838~growth factor binding	GOTERM_MF_DIRECT	7.31489
GO:0002020~protease binding	GOTERM_MF_DIRECT	7.2529
GO:0004705~JUN kinase activity	GOTERM_MF_DIRECT	6.97021
GO:0016491~oxidoreductase activity	GOTERM_MF_DIRECT	6.95807
GO:0018675~(S)-limonene 6-monooxygenase activity	GOTERM_MF_DIRECT	6.89084
GO:0042903~tubulin deacetylase activity	GOTERM_MF_DIRECT	6.69673
GO:0048487~beta-tubulin binding	GOTERM_MF_DIRECT	6.63444
GO:0004222~metalloendopeptidase activity	GOTERM_MF_DIRECT	6.61521
GO:0042826~histone deacetylase binding	GOTERM_MF_DIRECT	6.48365
GO:0016922~nuclear receptor binding	GOTERM_MF_DIRECT	6.48365
GO:0042056~chemoattractant activity	GOTERM_MF_DIRECT	6.48365
GO:0008237~metallopeptidase activity	GOTERM_MF_DIRECT	6.13507
GO:0031072~heat shock protein binding	GOTERM_MF_DIRECT	6.13507
GO:0005506~iron ion binding	GOTERM_MF_DIRECT	6.11316
GO:0003824~catalytic activity	GOTERM_MF_DIRECT	6.0698
GO:0005102~signaling receptor binding	GOTERM_MF_DIRECT	5.92724
GO:0061629~RNA polymerase II-specific DNA-binding transcription factor binding	GOTERM_MF_DIRECT	5.68494
GO:0051117~ATPase binding	GOTERM_MF_DIRECT	5.59374
GO:0140297~DNA-binding transcription factor binding	GOTERM_MF_DIRECT	5.5287
GO:0031625~ubiquitin protein ligase binding	GOTERM_MF_DIRECT	5.50381
GO:0030145~manganese ion binding	GOTERM_MF_DIRECT	5.43392
GO:0003684~damaged DNA binding	GOTERM_MF_DIRECT	5.35739
GO:0004252~serine-type endopeptidase activity	GOTERM_MF_DIRECT	5.28298
GO:0005516~calmodulin binding	GOTERM_MF_DIRECT	4.86525
GO:0001618~virus receptor activity	GOTERM_MF_DIRECT	4.75468
GO:0044325~transmembrane transporter binding	GOTERM_MF_DIRECT	4.52827
GO:0003690~double-stranded DNA binding	GOTERM_MF_DIRECT	4.48555
GO:0031490~chromatin DNA binding	GOTERM_MF_DIRECT	4.42296
GO:0016740~transferase activity	GOTERM_MF_DIRECT	4.32244
GO:0000976~transcription cis-regulatory region binding	GOTERM_MF_DIRECT	4.28701
GO:0019904~protein domain specific binding	GOTERM_MF_DIRECT	3.94397
GO:0019901~protein kinase binding	GOTERM_MF_DIRECT	3.78859
GO:0005543~phospholipid binding	GOTERM_MF_DIRECT	3.77356
GO:0017124~SH3 domain binding	GOTERM_MF_DIRECT	3.77356
GO:0019900~kinase binding	GOTERM_MF_DIRECT	3.72916
GO:0042803~protein homodimerization activity	GOTERM_MF_DIRECT	3.67695
GO:0005524~ATP binding	GOTERM_MF_DIRECT	3.57912
GO:0008201~heparin binding	GOTERM_MF_DIRECT	3.54072
GO:0000287~magnesium ion binding	GOTERM_MF_DIRECT	3.18305
GO:0042802~identical protein binding	GOTERM_MF_DIRECT	3.01102
GO:0008270~zinc ion binding	GOTERM_MF_DIRECT	2.86554
GO:0003714~transcription corepressor activity	GOTERM_MF_DIRECT	2.78323
GO:0003682~chromatin binding	GOTERM_MF_DIRECT	2.72735
GO:0043565~sequence-specific DNA binding	GOTERM_MF_DIRECT	2.66929
GO:0044877~protein-containing complex binding	GOTERM_MF_DIRECT	2.61725
GO:0003713~transcription coactivator activity	GOTERM_MF_DIRECT	2.40309
GO:0046982~protein heterodimerization activity	GOTERM_MF_DIRECT	2.26413
GO:0003700~DNA-binding transcription factor activity	GOTERM_MF_DIRECT	2.12896
GO:0003677~DNA binding	GOTERM_MF_DIRECT	1.56161
GO:0005515~protein binding	GOTERM_MF_DIRECT	1.29734
GO:0046872~metal ion binding	GOTERM_MF_DIRECT	1.28505

## Sheet: BP,CC,MF
Term	Category	Fold Enrichment
GO:0006914~autophagy	Biological Processes	97.6931
GO:0007249~canonical NF-kappaB signal transduction	Biological Processes	97.6931
GO:0097242~amyloid-beta clearance	Biological Processes	97.6931
GO:0007613~memory	Biological Processes	97.6931
GO:0031644~regulation of nervous system process	Biological Processes	97.6931
GO:1903426~regulation of reactive oxygen species biosynthetic process	Biological Processes	97.6931
GO:2000310~regulation of NMDA receptor activity	Biological Processes	97.6931
GO:0019229~regulation of vasoconstriction	Biological Processes	73.2698
GO:0050890~cognition	Biological Processes	73.2698
GO:0001974~blood vessel remodeling	Biological Processes	65.1287
GO:0035525~NF-kappaB p50/p65 complex	Cellular component	103.401
GO:0043025~neuronal cell body	Cellular component	68.934
GO:0097180~serine protease inhibitor complex	Cellular component	62.0406
GO:0045202~synapse	Cellular component	51.7005
GO:0005764~lysosome	Cellular component	51.7005
GO:0005768~endosome	Cellular component	51.7005
GO:0034704~calcium channel complex	Cellular component	51.7005
GO:0043005~neuron projection	Cellular component	51.7005
GO:0032279~asymmetric synapse	Cellular component	45.956
GO:0009898~cytoplasmic side of plasma membrane	Cellular component	34.467
GO:0004674~protein serine/threonine kinase activity	Molecular function	95.0936
GO:0004879~nuclear receptor activity	Molecular function	95.0936
GO:0051059~NF-kappaB binding	Molecular function	95.0936
GO:0050321~tau-protein kinase activity	Molecular function	95.0936
GO:0005518~collagen binding	Molecular function	95.0936
GO:0002039~p53 binding	Molecular function	95.0936
GO:0003990~acetylcholinesterase activity	Molecular function	71.3202
GO:0030546~signaling receptor activator activity	Molecular function	71.3202
GO:0004104~cholinesterase activity	Molecular function	63.3957
GO:0097621~monoamine oxidase activity	Molecular function	63.3957
