# Supplementary material for: Establishing network pharmacology between natural polyphenols and Alzheimer’s disease using bioinformatic tools – An advancement in Alzheimer’s research
Source: Toxicol Rep. 2024 Aug 23;13:101715. doi: 10.1016/j.toxrep.2024.101715 (PMC11402327; doi:10.1016/j.toxrep.2024.101715)
Supplement: Supplementary file 5 — Supplementary material [file mmc3.xlsx]

## Sheet: Sheet1
Category	Term	Count	%	PValue	Genes	List Total	Pop Hits	Pop Total	Fold Enrichment	Bonferroni	Benjamini	FDR
KEGG_PATHWAY	hsa04150:mTOR signaling pathway	10	4.92611	1.13538e-07	MAP2K2, MMP1, CDK4, DAPK1, MMP2, ERBB2, RAF1, MMP9, EGFR, VEGFA	184	41	8840	11.7179	3.20172e-05	5.5203e-07	2.44694e-07
KEGG_PATHWAY	hsa05010:Alzheimer disease	17	8.37438	6.98646e-13	GSK3B, MAP2K2, STAT3, PIK3CB, PIK3R1, MAPK14, ESR1, RELA, ESR2, NFKB1, CYP17A1, MAPK10, MAPK9, MAPK8, PIK3CA, AKT1, RAF1	184	71	8840	11.5034	1.97023e-10	2.18909e-11	9.70342e-12
KEGG_PATHWAY	hsa04010:MAPK signaling pathway	23	11.33	2.68934e-17	PDGFRB, GSK3B, MAP2K2, MMP3, PLAT, PIK3CB, PIK3R1, MMP9, EGFR, MTOR, RELA, NFKB1, IGF1R, IKBKB, AR, PIK3CA, PLAU, ERBB2, BCL2, AKT1, CTNNB1, RAF1, FGFR1	184	98	8840	11.2755	7.58394e-15	3.79197e-15	1.68084e-15
KEGG_PATHWAY	hsa04140:Autophagy - animal	7	3.44828	2.84714e-05	CYP2C9, PLA2G1B, ALOX15, CYP1A2, PLA2G2A, CYP2C19, CYP3A4	184	30	8840	11.2101	0.0079969	7.87151e-05	3.48914e-05
KEGG_PATHWAY	hsa05022:Pathways of neurodegeneration - multiple diseases	22	10.8374	5.07011e-16	MAP2K2, MMP2, PIK3CB, PIK3R1, MAPK14, ESR1, MMP9, EGFR, MTOR, ESR2, IGF1R, MAPK10, MAPK9, MAPK8, PIK3CA, CDK4, ERBB2, BCL2, AKT1, RAF1, PRKACA, PRKACB	184	99	8840	10.6763	1.56541e-13	4.76591e-14	2.11255e-14
KEGG_PATHWAY	hsa04668:TNF signaling pathway	17	8.37438	2.6777e-12	STAT3, PIK3CB, PIK3R1, EGFR, MTOR, RELA, NFKB1, VEGFA, MAPK10, IKBKB, MAPK9, MAPK8, PIK3CA, CDK4, ERBB2, AKT1, RAF1	184	77	8840	10.607	7.55125e-10	6.29261e-11	2.78928e-11
KEGG_PATHWAY	hsa04152:AMPK signaling pathway	10	4.92611	3.96784e-07	MAPK10, IKBKB, MAPK9, MAPK8, PIK3CA, INSR, PRKCE, PIK3CB, PIK3R1, MTOR	184	47	8840	10.222	0.000111887	1.62164e-06	7.18812e-07
KEGG_PATHWAY	hsa04064:NF-kappa B signaling pathway	17	8.37438	5.00244e-12	PDGFRB, GSK3B, MAP2K2, STAT3, PIK3CB, PIK3R1, EGFR, MTOR, IGF1R, VEGFA, PIK3CA, ERBB2, KDR, BCL2, AKT1, RAF1, MET	184	80	8840	10.2092	1.41069e-09	1.01299e-10	4.49019e-11
KEGG_PATHWAY	hsa04725:Cholinergic synapse	13	6.40394	3.7844e-09	HDAC2, HDAC1, INSR, PIK3CB, PIK3R1, SIRT1, MTOR, IGF1R, PIK3CA, AKT1, PRKACA, PRKACB, HSPA1A	184	62	8840	10.0736	1.0672e-06	3.04915e-08	1.35157e-08
KEGG_PATHWAY	hsa04151:PI3K-Akt signaling pathway	14	6.89655	1.17635e-09	LYN, MAP2K2, SYK, PIK3CB, PIK3R1, MAPK14, MAPK10, MAPK9, MAPK8, PIK3CA, ALOX5, AKT1, FYN, RAF1	184	69	8840	9.74795	3.31731e-07	1.0701e-08	4.74335e-09
KEGG_PATHWAY	hsa01523:Antifolate resistance	6	2.95567	0.000336867	IKBKB, ABCC1, ALOX12, RELA, NFKB1, ABCG2	184	30	8840	9.6087	0.0906383	0.000811935	0.0003599
KEGG_PATHWAY	hsa04933:AGE-RAGE signaling pathway in diabetic complications	20	9.85222	1.47239e-13	NOS3, PRKCE, MMP2, STAT3, SERPINE1, PIK3CB, PIK3R1, MAPK14, F3, RELA, NFKB1, VEGFA, MAPK10, MAPK9, MAPK8, PIK3CA, CDK4, BCL2, NOX4, AKT1	184	101	8840	9.51356	4.15148e-11	6.92023e-12	3.06748e-12
KEGG_PATHWAY	hsa05235:PD-L1 expression and PD-1 checkpoint pathway in cancer	17	8.37438	3.3265e-11	MAP2K2, CSNK2A1, STAT3, PIK3CB, PIK3R1, MAPK14, EGFR, MTOR, RELA, NFKB1, IKBKB, PIK3CA, LCK, TLR9, AKT1, RAF1, TLR4	184	90	8840	9.07488	9.38071e-09	4.48301e-10	1.98715e-10
KEGG_PATHWAY	hsa00360:Phenylalanine metabolism	3	1.47783	0.0422839	MAOB, MAOA, MIF	184	16	8840	9.00815	0.999995	0.0722671	0.0422839
KEGG_PATHWAY	hsa04923:Regulation of lipolysis in adipocytes	11	5.41872	2.94935e-07	PIK3CA, INSR, PTGER3, ADORA1, AKT1, PIK3CB, PIK3R1, PRKACA, PTGS2, PRKACB, PTGS1	184	59	8840	8.95726	8.31681e-05	1.27956e-06	5.67182e-07
KEGG_PATHWAY	hsa04066:HIF-1 signaling pathway	20	9.85222	6.25458e-13	MAP2K2, PFKFB3, NOS2, NOS3, INSR, STAT3, SERPINE1, PIK3CB, PIK3R1, EGFR, MTOR, RELA, NFKB1, IGF1R, VEGFA, PIK3CA, ERBB2, BCL2, AKT1, TLR4	184	109	8840	8.81532	1.76391e-10	2.18909e-11	9.70342e-12
KEGG_PATHWAY	hsa04370:VEGF signaling pathway	11	5.41872	3.47636e-07	MAP2K2, PIK3CA, NOS3, KDR, AKT1, PIK3CB, PIK3R1, RAF1, MAPK14, PTGS2, VEGFA	184	60	8840	8.80797	9.80286e-05	1.46318e-06	6.48575e-07
KEGG_PATHWAY	hsa05230:Central carbon metabolism in cancer	13	6.40394	1.90695e-08	PDGFRB, MAP2K2, PIK3CB, PIK3R1, EGFR, MTOR, PIK3CA, ERBB2, AKT1, RAF1, SLC16A3, MET, FGFR1	184	71	8840	8.79669	5.37759e-06	1.24914e-07	5.53697e-08
KEGG_PATHWAY	hsa04926:Relaxin signaling pathway	23	11.33	1.59144e-14	MAP2K2, NOS2, NOS3, MMP1, MMP2, PIK3CB, PIK3R1, MAPK14, MMP9, EGFR, RELA, NFKB1, VEGFA, MAPK10, MAPK9, MAPK8, MMP13, PIK3CA, AKT1, NOS1, RAF1, PRKACA, PRKACB	184	130	8840	8.5	4.47709e-12	8.97571e-13	3.97859e-13
KEGG_PATHWAY	hsa05221:Acute myeloid leukemia	12	5.91133	1.21749e-07	IKBKB, MAP2K2, PIK3CA, STAT3, AKT1, PIK3CB, PIK3R1, RAF1, MPO, RELA, NFKB1, MTOR	184	68	8840	8.47826	3.43325e-05	5.81917e-07	2.57942e-07
KEGG_PATHWAY	hsa04913:Ovarian steroidogenesis	9	4.4335	8.61113e-06	ALOX5, INSR, HSD17B1, PRKACA, PTGS2, CYP19A1, PRKACB, CYP17A1, IGF1R	184	51	8840	8.47826	0.0024254	2.4779e-05	1.09836e-05
KEGG_PATHWAY	hsa04931:Insulin resistance	19	9.35961	6.82578e-12	PTPN1, GSK3B, NOS3, PRKCE, INSR, STAT3, OGA, PIK3CB, PIK3R1, MTOR, RELA, NFKB1, MAPK10, IKBKB, MAPK9, MAPK8, PIK3CA, AKT1, PPARA	184	109	8840	8.37455	1.92486e-09	1.28325e-10	5.68815e-11
KEGG_PATHWAY	hsa00220:Arginine biosynthesis	4	1.97044	0.0113955	NOS2, NOS3, ARG1, NOS1	184	23	8840	8.35539	0.960521	0.0217131	0.0113955
KEGG_PATHWAY	hsa04920:Adipocytokine signaling pathway	12	5.91133	1.65772e-07	MAPK10, IKBKB, MAPK9, MAPK8, RXRA, STAT3, AKT1, PPARA, RELA, NFKB1, MTOR, CAMKK2	184	70	8840	8.23602	4.67465e-05	7.66354e-07	3.39696e-07
KEGG_PATHWAY	hsa05213:Endometrial cancer	10	4.92611	2.95453e-06	GSK3B, MAP2K2, PIK3CA, ERBB2, CTNNB1, AKT1, PIK3CB, PIK3R1, RAF1, EGFR	184	59	8840	8.14296	0.000832833	9.15581e-06	4.05843e-06
KEGG_PATHWAY	hsa05220:Chronic myeloid leukemia	13	6.40394	4.91257e-08	HDAC2, MAP2K2, HDAC1, PIK3CB, PIK3R1, RELA, NFKB1, IKBKB, PIK3CA, CDK4, ABL1, AKT1, RAF1	184	77	8840	8.11124	1.38534e-05	2.56545e-07	1.13717e-07
KEGG_PATHWAY	hsa05142:Chagas disease	17	8.37438	2.75269e-10	ACE, NOS2, SERPINE1, PIK3CB, PIK3R1, MAPK14, IL2, RELA, NFKB1, MAPK10, IKBKB, MAPK9, MAPK8, PIK3CA, TLR9, AKT1, TLR4	184	103	8840	7.92951	7.76259e-08	3.23441e-09	1.43369e-09
KEGG_PATHWAY	hsa05218:Melanoma	12	5.91133	2.58299e-07	PDGFRB, MAP2K2, PIK3CA, CDK4, AKT1, PIK3CB, PIK3R1, RAF1, MET, EGFR, FGFR1, IGF1R	184	73	8840	7.89756	7.28376e-05	1.13813e-06	5.0449e-07
KEGG_PATHWAY	hsa05223:Non-small cell lung cancer	12	5.91133	2.58299e-07	RXRA, MAP2K2, PIK3CA, CDK4, ERBB2, STAT3, AKT1, PIK3CB, PIK3R1, RAF1, MET, EGFR	184	73	8840	7.89756	7.28376e-05	1.13813e-06	5.0449e-07
KEGG_PATHWAY	hsa05030:Cocaine addiction	8	3.94089	5.9849e-05	MAOB, MAOA, DRD2, PRKACA, PRKACB, RELA, SLC6A3, NFKB1	184	49	8840	7.84383	0.0167363	0.000160737	7.12488e-05
KEGG_PATHWAY	hsa04012:ErbB signaling pathway	14	6.89655	1.94901e-08	GSK3B, MAP2K2, PIK3CB, PIK3R1, EGFR, MTOR, MAPK10, MAPK9, MAPK8, PIK3CA, ERBB2, ABL1, AKT1, RAF1	184	86	8840	7.82103	5.4962e-06	1.24914e-07	5.53697e-08
KEGG_PATHWAY	hsa00140:Steroid hormone biosynthesis	10	4.92611	4.52184e-06	HSD11B1, STS, HSD17B1, CYP1A2, AKR1C2, AKR1C4, COMT, CYP3A4, CYP19A1, CYP17A1	184	62	8840	7.74895	0.00127435	1.35655e-05	6.01308e-06
KEGG_PATHWAY	hsa05210:Colorectal cancer	14	6.89655	2.25042e-08	GSK3B, MAP2K2, PIK3CB, PIK3R1, EGFR, MTOR, MAPK10, MAPK9, MAPK8, PIK3CA, BCL2, AKT1, CTNNB1, RAF1	184	87	8840	7.73113	6.34616e-06	1.32212e-07	5.86046e-08
KEGG_PATHWAY	hsa00330:Arginine and proline metabolism	8	3.94089	6.83888e-05	DAO, MAOB, ALDH2, NOS2, MAOA, NOS3, ARG1, NOS1	184	50	8840	7.68696	0.0191015	0.00018024	7.98935e-05
KEGG_PATHWAY	hsa04722:Neurotrophin signaling pathway	19	9.35961	3.64948e-11	NGFR, NTRK2, GSK3B, MAP2K2, PIK3CB, PIK3R1, MAPK14, RELA, NFKB1, MAPK10, IKBKB, MAPK9, MAPK8, PIK3CA, BCL2, ABL1, AKT1, CALM1, RAF1	184	120	8840	7.60688	1.02915e-08	4.67797e-10	2.07357e-10
KEGG_PATHWAY	hsa05214:Glioma	12	5.91133	3.93885e-07	PDGFRB, MAP2K2, PIK3CA, CDK4, AKT1, PIK3CB, PIK3R1, CALM1, RAF1, EGFR, MTOR, IGF1R	184	76	8840	7.58581	0.000111069	1.62164e-06	7.18812e-07
KEGG_PATHWAY	hsa04215:Apoptosis - multiple species	5	2.46305	0.00406216	MAPK10, MAPK9, NGFR, MAPK8, BCL2	184	32	8840	7.50679	0.682686	0.00854873	0.00406216
KEGG_PATHWAY	hsa05418:Fluid shear stress and atherosclerosis	22	10.8374	8.85225e-13	NQO1, NOS3, MMP2, PLAT, PIK3CB, PIK3R1, MAPK14, MMP9, RELA, NFKB1, VEGFA, MAPK10, IKBKB, MAPK9, MAPK8, PIK3CA, KDR, BCL2, AKT1, CTNNB1, CALM1, NFE2L2	184	141	8840	7.49615	2.49621e-10	2.49633e-11	1.10653e-11
KEGG_PATHWAY	hsa04211:Longevity regulating pathway	14	6.89655	3.42371e-08	INSR, PIK3CB, PIK3R1, SIRT1, MTOR, RELA, NFKB1, CAMKK2, IGF1R, PIK3CA, AKT1, PPARG, PRKACA, PRKACB	184	90	8840	7.47343	9.65481e-06	1.8567e-07	8.23007e-08
KEGG_PATHWAY	hsa05120:Epithelial cell signaling in Helicobacter pylori infection	11	5.41872	1.7483e-06	MAPK10, LYN, IKBKB, MAPK9, MAPK8, CXCR1, MAPK14, MET, RELA, EGFR, NFKB1	184	71	8840	7.44336	0.000492899	5.86929e-06	2.60164e-06
KEGG_PATHWAY	hsa04625:C-type lectin receptor signaling pathway	16	7.88177	3.387e-09	SYK, PIK3CB, PIK3R1, PTGS2, MAPK14, IL2, RELA, NFKB1, MAPK10, IKBKB, MAPK9, MAPK8, PIK3CA, AKT1, CALM1, RAF1	184	105	8840	7.32091	9.55133e-07	2.80922e-08	1.24522e-08
KEGG_PATHWAY	hsa04750:Inflammatory mediator regulation of TRP channels	15	7.38916	1.31989e-08	PTGER2, PRKCE, HTR2C, ALOX12, PIK3CB, PIK3R1, HTR2A, MAPK14, MAPK10, MAPK9, MAPK8, PIK3CA, CALM1, PRKACA, PRKACB	184	99	8840	7.27931	3.72208e-06	9.07827e-08	4.02406e-08
KEGG_PATHWAY	hsa04071:Sphingolipid signaling pathway	18	8.867	4.32144e-10	ABCC1, MAP2K2, NOS3, PRKCE, PIK3CB, PIK3R1, MAPK14, RELA, NFKB1, MAPK10, MAPK9, MAPK8, PIK3CA, ADORA1, BCL2, AKT1, FYN, RAF1	184	122	8840	7.08838	1.21865e-07	4.24595e-09	1.88207e-09
KEGG_PATHWAY	hsa04660:T cell receptor signaling pathway	18	8.867	4.32144e-10	GSK3B, MAP2K2, PIK3CB, PIK3R1, MAPK14, IL2, RELA, NFKB1, MAPK10, IKBKB, MAPK9, MAPK8, PIK3CA, CDK4, LCK, AKT1, FYN, RAF1	184	122	8840	7.08838	1.21865e-07	4.24595e-09	1.88207e-09
KEGG_PATHWAY	hsa00590:Arachidonic acid metabolism	9	4.4335	3.33803e-05	CYP2C9, PLA2G1B, ALOX5, ALOX15, PLA2G2A, ALOX12, CYP2C19, PTGS2, PTGS1	184	61	8840	7.08838	0.00936924	9.08702e-05	4.02794e-05
KEGG_PATHWAY	hsa04726:Serotonergic synapse	16	7.88177	1.21756e-08	APP, MAOB, MAOA, ALOX15, HTR1A, HTR2C, ALOX12, HTR2A, PTGS2, CYP2C19, PTGS1, CYP2C9, ALOX5, RAF1, PRKACA, PRKACB	184	115	8840	6.68431	3.43351e-06	8.58379e-08	3.80487e-08
KEGG_PATHWAY	hsa00350:Tyrosine metabolism	5	2.46305	0.00624079	MAOB, MAOA, MIF, COMT, TYR	184	36	8840	6.67271	0.828885	0.0125707	0.00624079
KEGG_PATHWAY	hsa04657:IL-17 signaling pathway	13	6.40394	5.28239e-07	GSK3B, MMP1, MMP3, PTGS2, MAPK14, MMP9, RELA, NFKB1, MAPK10, IKBKB, MAPK9, MAPK8, MMP13	184	95	8840	6.57437	0.000148952	2.01302e-06	8.92296e-07
KEGG_PATHWAY	hsa05162:Measles	19	9.35961	4.42779e-10	GSK3B, CSNK2A1, STAT3, PIK3CB, PIK3R1, IL2, RELA, NFKB1, MAPK10, IKBKB, MAPK9, MAPK8, PIK3CA, CDK4, BCL2, TLR9, AKT1, TLR4, HSPA1A	184	139	8840	6.56709	1.24864e-07	4.24595e-09	1.88207e-09
KEGG_PATHWAY	hsa04068:FoxO signaling pathway	18	8.867	1.51086e-09	MAP2K2, INSR, PLK1, STAT3, PIK3CB, CSNK1E, PIK3R1, MAPK14, SIRT1, EGFR, IGF1R, MAPK10, IKBKB, MAPK9, MAPK8, PIK3CA, AKT1, RAF1	184	132	8840	6.55138	4.26062e-07	1.33144e-08	5.90179e-09
KEGG_PATHWAY	hsa00340:Histidine metabolism	3	1.47783	0.0751256	MAOB, ALDH2, MAOA	184	22	8840	6.55138	1	0.121755	0.0751256
KEGG_PATHWAY	hsa05145:Toxoplasmosis	15	7.38916	5.87925e-08	NOS2, STAT3, MAPK14, PIK3CG, RELA, NFKB1, MAPK10, IKBKB, MAPK9, MAPK8, ALOX5, BCL2, AKT1, TLR4, HSPA1A	184	111	8840	6.49236	1.65793e-05	2.99443e-07	1.32732e-07
KEGG_PATHWAY	hsa04210:Apoptosis	18	8.867	2.41364e-09	MAP2K2, PARP1, PIK3CB, PIK3R1, RELA, NFKB1, ERN1, MAPK10, IKBKB, MAPK9, MAPK8, PIK3CA, BCL2, AKT1, CAPN1, RAF1, CTSB, MCL1	184	136	8840	6.3587	6.80645e-07	2.06256e-08	9.14256e-09
KEGG_PATHWAY	hsa04662:B cell receptor signaling pathway	12	5.91133	2.48571e-06	LYN, IKBKB, GSK3B, MAP2K2, SYK, PIK3CA, AKT1, PIK3CB, PIK3R1, RAF1, RELA, NFKB1	184	91	8840	6.3354	0.000700725	7.87606e-06	3.49116e-06
KEGG_PATHWAY	hsa04919:Thyroid hormone signaling pathway	16	7.88177	2.75627e-08	GSK3B, HDAC2, MAP2K2, HDAC3, HDAC1, PIK3CB, PIK3R1, ESR1, MTOR, RXRA, PIK3CA, AKT1, CTNNB1, RAF1, PRKACA, PRKACB	184	122	8840	6.30078	7.77265e-06	1.52406e-07	6.75556e-08
KEGG_PATHWAY	hsa04935:Growth hormone synthesis, secretion and action	16	7.88177	2.75627e-08	GSK3B, MAP2K2, IGFBP3, STAT3, PIK3CB, PIK3R1, MAPK14, MTOR, MAPK10, MAPK9, MAPK8, PIK3CA, AKT1, RAF1, PRKACA, PRKACB	184	122	8840	6.30078	7.77265e-06	1.52406e-07	6.75556e-08
KEGG_PATHWAY	hsa04540:Gap junction	12	5.91133	2.77301e-06	PDGFRB, GRM5, MAP2K2, CDK1, HTR2C, CSNK1D, HTR2A, DRD2, RAF1, PRKACA, PRKACB, EGFR	184	92	8840	6.26654	0.000781684	8.68876e-06	3.8514e-06
KEGG_PATHWAY	hsa05031:Amphetamine addiction	9	4.4335	8.23157e-05	HDAC2, MAOB, MAOA, HDAC1, CALM1, PRKACA, SIRT1, PRKACB, SLC6A3	184	69	8840	6.26654	0.0229466	0.000212964	9.43987e-05
KEGG_PATHWAY	hsa04924:Renin secretion	9	4.4335	8.23157e-05	EDNRA, ACE, PTGER2, ADORA1, REN, CALM1, PRKACA, PRKACB, CTSB	184	69	8840	6.26654	0.0229466	0.000212964	9.43987e-05
KEGG_PATHWAY	hsa04614:Renin-angiotensin system	3	1.47783	0.0811952	ACE, MME, REN	184	23	8840	6.26654	1	0.130097	0.0811952
KEGG_PATHWAY	hsa05222:Small cell lung cancer	12	5.91133	3.08901e-06	IKBKB, RXRA, PIK3CA, NOS2, CDK4, BCL2, AKT1, PIK3CB, PIK3R1, PTGS2, RELA, NFKB1	184	93	8840	6.19916	0.000870723	9.36667e-06	4.15189e-06
KEGG_PATHWAY	hsa04912:GnRH signaling pathway	12	5.91133	3.08901e-06	MAPK10, MAPK9, MAPK8, MAP2K2, MMP2, PTK2B, CALM1, RAF1, MAPK14, PRKACA, PRKACB, EGFR	184	93	8840	6.19916	0.000870723	9.36667e-06	4.15189e-06
KEGG_PATHWAY	hsa04620:Toll-like receptor signaling pathway	14	6.89655	3.45709e-07	MAP2K2, PIK3CB, PIK3R1, MAPK14, RELA, NFKB1, MAPK10, IKBKB, MAPK9, MAPK8, PIK3CA, TLR9, AKT1, TLR4	184	109	8840	6.17072	9.74852e-05	1.46318e-06	6.48575e-07
KEGG_PATHWAY	hsa04914:Progesterone-mediated oocyte maturation	14	6.89655	4.28306e-07	PLK1, PIK3CB, PIK3R1, MAPK14, IGF1R, MAPK10, MAPK9, MAPK8, PIK3CA, CDK1, AKT1, RAF1, PRKACA, PRKACB	184	111	8840	6.05954	0.000120775	1.70116e-06	7.5406e-07
KEGG_PATHWAY	hsa04014:Ras signaling pathway	30	14.7783	6.37617e-15	PLA2G1B, FLT4, PIK3CB, PIK3R1, RELA, EGFR, IGF1R, IKBKB, MAPK9, MAPK8, KDR, ABL1, AKT1, PRKACA, PRKACB, PDGFRB, NGFR, NTRK2, MAP2K2, INSR, PLA2G2A, PGF, NFKB1, VEGFA, MAPK10, PIK3CA, RAF1, CALM1, MET, FGFR1	184	238	8840	6.0559	1.78457e-12	4.4952e-13	1.99255e-13
KEGG_PATHWAY	hsa05417:Lipid and atherosclerosis	27	13.3005	2.46716e-13	GSK3B, PIK3CB, PIK3R1, RELA, IKBKB, MAPK9, MAPK8, RXRA, AKT1, LYN, MMP1, NOS3, MMP3, STAT3, MAPK14, MMP9, NFKB1, ERN1, MAPK10, CYP2C9, PIK3CA, BCL2, PPARG, CALM1, TLR4, HSPA1A, NFE2L2	184	216	8840	6.00543	6.9567e-11	9.93914e-12	4.40565e-12
KEGG_PATHWAY	hsa04340:Hedgehog signaling pathway	7	3.44828	0.000997104	GSK3B, GRK2, BCL2, CSNK1D, CSNK1E, PRKACA, PRKACB	184	56	8840	6.00543	0.245216	0.00228604	0.00101332
KEGG_PATHWAY	hsa05135:Yersinia infection	17	8.37438	2.18275e-08	GSK3B, MAP2K2, PIK3CB, PIK3R1, MAPK14, IL2, RELA, NFKB1, MAPK10, IKBKB, MAPK9, MAPK8, PIK3CA, LCK, PTK2B, AKT1, TLR4	184	138	8840	5.9184	6.15534e-06	1.31644e-07	5.83529e-08
KEGG_PATHWAY	hsa04910:Insulin signaling pathway	17	8.37438	2.18275e-08	PTPN1, GSK3B, MAP2K2, INSR, PIK3CB, PIK3R1, MTOR, MAPK10, IKBKB, MAPK9, MAPK8, PIK3CA, AKT1, CALM1, RAF1, PRKACA, PRKACB	184	138	8840	5.9184	6.15534e-06	1.31644e-07	5.83529e-08
KEGG_PATHWAY	hsa05167:Kaposi sarcoma-associated herpesvirus infection	24	11.8227	1.13019e-11	LYN, GSK3B, MAP2K2, SYK, STAT3, PIK3CB, PIK3R1, PTGS2, MAPK14, MTOR, PIK3CG, RELA, NFKB1, VEGFA, MAPK10, IKBKB, MAPK9, MAPK8, PIK3CA, CDK4, AKT1, CTNNB1, CALM1, RAF1	184	196	8840	5.88287	3.18715e-09	1.99197e-10	8.82963e-11
KEGG_PATHWAY	hsa04915:Estrogen signaling pathway	17	8.37438	2.42256e-08	MAP2K2, NOS3, MMP2, PIK3CB, PIK3R1, ESR1, MMP9, EGFR, ESR2, PIK3CA, BCL2, AKT1, CALM1, RAF1, PRKACA, PRKACB, HSPA1A	184	139	8840	5.87582	6.8316e-06	1.39421e-07	6.18e-08
KEGG_PATHWAY	hsa05231:Choline metabolism in cancer	12	5.91133	5.73457e-06	MAPK10, PDGFRB, MAPK9, MAPK8, MAP2K2, PIK3CA, AKT1, PIK3CB, PIK3R1, RAF1, EGFR, MTOR	184	99	8840	5.82345	0.00161585	1.68453e-05	7.46688e-06
KEGG_PATHWAY	hsa04072:Phospholipase D signaling pathway	18	8.867	9.9083e-09	PDGFRB, MAP2K2, SYK, INSR, AVPR2, PIK3CB, PIK3R1, F2, EGFR, MTOR, PIK3CG, GRM5, PIK3CA, CXCR1, PTK2B, AKT1, FYN, RAF1	184	149	8840	5.80391	2.79414e-06	7.16446e-08	3.17574e-08
KEGG_PATHWAY	hsa04659:Th17 cell differentiation	13	6.40394	2.13235e-06	STAT3, AHR, MAPK14, IL2, MTOR, RELA, NFKB1, MAPK10, IKBKB, MAPK9, MAPK8, RXRA, LCK	184	108	8840	5.78301	0.000601143	6.99213e-06	3.09935e-06
KEGG_PATHWAY	hsa00380:Tryptophan metabolism	5	2.46305	0.0107747	MAOB, ALDH2, MAOA, CYP1A2, KMO	184	42	8840	5.71946	0.952875	0.0206698	0.0107747
KEGG_PATHWAY	hsa05205:Proteoglycans in cancer	24	11.8227	2.60669e-11	MAP2K2, MMP2, STAT3, PIK3CB, PIK3R1, MAPK14, ESR1, MMP9, EGFR, MTOR, IGF1R, VEGFA, PIK3CA, PLAU, ERBB2, KDR, AKT1, CTNNB1, RAF1, PRKACA, MET, TLR4, PRKACB, FGFR1	184	204	8840	5.65217	7.35087e-09	4.08382e-10	1.8102e-10
KEGG_PATHWAY	hsa05212:Pancreatic cancer	14	6.89655	9.6408e-07	MMP3, PIK3CB, PIK3R1, PTGS2, MAPK14, MMP9, RELA, NFKB1, MAPK10, IKBKB, MAPK9, MAPK8, PIK3CA, AKT1	184	119	8840	5.65217	0.000271834	3.4414e-06	1.52544e-06
KEGG_PATHWAY	hsa05133:Pertussis	9	4.4335	0.000197018	MAPK10, MAPK9, MAPK8, NOS2, CALM1, MAPK14, TLR4, RELA, NFKB1	184	78	8840	5.54348	0.054049	0.00048736	0.000216028
KEGG_PATHWAY	hsa05208:Chemical carcinogenesis - reactive oxygen species	26	12.8079	5.02901e-12	AHR, PIK3CB, PIK3R1, RELA, EGFR, IKBKB, MAPK9, MAPK8, ABL1, AKT1, NQO1, PTPN1, MAP2K2, AKR1A1, AKR1C2, AKR1C4, MAPK14, NFKB1, VEGFA, MAPK10, PIK3CA, CYP1A2, NOX4, RAF1, MET, NFE2L2	184	226	8840	5.52713	1.41817e-09	1.01299e-10	4.49019e-11
KEGG_PATHWAY	hsa05224:Breast cancer	17	8.37438	5.94638e-08	GSK3B, MAP2K2, FLT4, PIK3CB, PIK3R1, ESR1, EGFR, MTOR, ESR2, IGF1R, PIK3CA, CDK4, ERBB2, AKT1, CTNNB1, RAF1, FGFR1	184	148	8840	5.51851	1.67686e-05	2.99443e-07	1.32732e-07
KEGG_PATHWAY	hsa04930:Type II diabetes mellitus	14	6.89655	1.28439e-06	PFKFB3, INSR, PIK3CB, PIK3R1, HMGCR, SIRT1, MTOR, CAMKK2, IGF1R, PIK3CA, HNF4A, AKT1, PPARG, CFTR	184	122	8840	5.51319	0.000362134	4.41706e-06	1.95792e-06
KEGG_PATHWAY	hsa04218:Cellular senescence	18	8.867	2.19407e-08	MAP2K2, IGFBP3, SERPINE1, PIK3CB, PIK3R1, MAPK14, SIRT1, MTOR, RELA, NFKB1, PIK3CA, CDK4, CHEK1, CDK1, AKT1, CAPN1, CALM1, RAF1	184	157	8840	5.50817	6.18725e-06	1.31644e-07	5.83529e-08
KEGG_PATHWAY	hsa01521:EGFR tyrosine kinase inhibitor resistance	12	5.91133	1.01772e-05	LYN, IKBKB, CSNK2A1, SYK, PARP1, PLAU, LCK, BCL2, PTGS2, TLR4, RELA, NFKB1	184	105	8840	5.49068	0.00286587	2.89896e-05	1.285e-05
KEGG_PATHWAY	hsa05211:Renal cell carcinoma	8	3.94089	0.000579619	MAP2K2, PIK3CA, AKT1, PIK3CB, PIK3R1, RAF1, MET, VEGFA	184	70	8840	5.49068	0.150834	0.00137355	0.000608844
KEGG_PATHWAY	hsa04728:Dopaminergic synapse	15	7.38916	5.24071e-07	GSK3B, MAOB, MAOA, COMT, MAPK14, SLC6A3, MAPK10, MAPK9, MAPK8, AKT1, CALM1, DRD2, PRKACA, PRKACB, DRD4	184	132	8840	5.45949	0.000147777	2.01302e-06	8.92296e-07
KEGG_PATHWAY	hsa04611:Platelet activation	14	6.89655	1.69627e-06	LYN, SYK, NOS3, PIK3CB, PIK3R1, F2, MAPK14, PIK3CG, PTGS1, PIK3CA, AKT1, FYN, PRKACA, PRKACB	184	125	8840	5.38087	0.000478235	5.76324e-06	2.55463e-06
KEGG_PATHWAY	hsa05207:Chemical carcinogenesis - receptor activation	24	11.8227	7.66543e-11	MAP2K2, CHRNA7, STAT3, AHR, PIK3CB, PIK3R1, CYP3A4, ESR1, EGFR, MTOR, RELA, ESR2, NFKB1, VEGFA, AR, RXRA, PIK3CA, CYP1A2, BCL2, AKT1, RAF1, PPARA, PRKACA, PRKACB	184	215	8840	5.36299	2.16165e-08	9.39848e-10	4.16599e-10
KEGG_PATHWAY	hsa04936:Alcoholic liver disease	16	7.88177	2.56717e-07	GSK3B, MAPK14, SIRT1, RELA, NFKB1, CAMKK2, MAPK10, IKBKB, MAPK9, MAPK8, ALDH2, NOX4, AKT1, CTNNB1, PPARA, TLR4	184	144	8840	5.33816	7.23917e-05	1.13813e-06	5.0449e-07
KEGG_PATHWAY	hsa04024:cAMP signaling pathway	25	12.3153	3.33841e-11	PTGER2, PTGER3, PIK3CB, PIK3R1, RELA, CRHR1, MAPK9, MAPK8, EDNRA, ADORA1, AKT1, DRD2, PRKACA, PRKACB, MAP2K2, PDE4D, HTR1A, NFKB1, MAPK10, ADORA2A, PIK3CA, RAF1, PPARA, CALM1, CFTR	184	226	8840	5.31454	9.41431e-09	4.48301e-10	1.98715e-10
KEGG_PATHWAY	hsa05163:Human cytomegalovirus infection	25	12.3153	3.33841e-11	GSK3B, PTGER1, PTGER2, PTGER3, PIK3CB, PIK3R1, PTGS2, RELA, EGFR, IKBKB, PTK2B, AKT1, PRKACA, PRKACB, MAP2K2, STAT3, MAPK14, MTOR, NFKB1, VEGFA, PIK3CA, CDK4, CTNNB1, RAF1, CALM1	184	226	8840	5.31454	9.41431e-09	4.48301e-10	1.98715e-10
KEGG_PATHWAY	hsa05161:Hepatitis B	18	8.867	3.85441e-08	MAP2K2, STAT3, PIK3CB, PIK3R1, MAPK14, MMP9, RELA, NFKB1, MAPK10, IKBKB, MAPK9, MAPK8, PIK3CA, BCL2, PTK2B, AKT1, RAF1, TLR4	184	163	8840	5.30541	1.08694e-05	2.05084e-07	9.09058e-08
KEGG_PATHWAY	hsa04015:Rap1 signaling pathway	23	11.33	3.69029e-10	PDGFRB, NGFR, MAP2K2, FLT4, INSR, PIK3CB, PIK3R1, MAPK14, EGFR, PGF, IGF1R, VEGFA, ADORA2A, PIK3CA, CNR1, KDR, AKT1, CTNNB1, CALM1, RAF1, DRD2, MET, FGFR1	184	212	8840	5.21226	1.04066e-07	4.16264e-09	1.84514e-09
KEGG_PATHWAY	hsa04932:Non-alcoholic fatty liver disease	17	8.37438	1.36632e-07	GSK3B, INSR, PIK3CB, PIK3R1, MAPK14, RELA, NFKB1, ERN1, MAPK10, IKBKB, MAPK9, MAPK8, RXRA, PIK3CA, AKT1, PPARG, PPARA	184	157	8840	5.20216	3.85294e-05	6.42169e-07	2.84649e-07
KEGG_PATHWAY	hsa05216:Thyroid cancer	4	1.97044	0.0405346	RXRA, MAP2K2, CTNNB1, PPARG	184	37	8840	5.19389	0.999991	0.0696997	0.0405346
KEGG_PATHWAY	hsa04929:GnRH secretion	7	3.44828	0.00217602	MAP2K2, PIK3CA, AKT1, PIK3CB, PIK3R1, RAF1, ESR2	184	65	8840	5.17391	0.458983	0.00475687	0.00217602
KEGG_PATHWAY	hsa04520:Adherens junction	10	4.92611	0.000123591	PTPN1, CSNK2A1, INSR, ERBB2, CTNNB1, FYN, MET, EGFR, FGFR1, IGF1R	184	93	8840	5.16597	0.0342544	0.000313989	0.000139179
KEGG_PATHWAY	hsa05134:Legionellosis	6	2.95567	0.00585568	CLK1, VCP, TLR4, RELA, NFKB1, HSPA1A	184	56	8840	5.14752	0.809129	0.0118799	0.00585568
KEGG_PATHWAY	hsa05226:Gastric cancer	16	7.88177	4.38412e-07	GSK3B, MAP2K2, ABCB1, PIK3CB, PIK3R1, EGFR, MTOR, RXRA, TERT, PIK3CA, ERBB2, BCL2, AKT1, CTNNB1, RAF1, MET	184	150	8840	5.12464	0.000123624	1.71711e-06	7.61131e-07
KEGG_PATHWAY	hsa00591:Linoleic acid metabolism	18	8.867	6.60108e-08	MAP2K2, DAPK1, PIK3CB, PIK3R1, MTOR, CAMKK2, IGF1R, ERN1, MAPK10, MAPK9, MAPK8, PIK3CA, BCL2, AKT1, RAF1, PRKACA, PRKACB, CTSB	184	169	8840	5.11706	1.86149e-05	3.2658e-07	1.44761e-07
KEGG_PATHWAY	hsa04380:Osteoclast differentiation	15	7.38916	1.28099e-06	SYK, PIK3CB, PIK3R1, MAPK14, RELA, NFKB1, MAPK10, IKBKB, MAPK9, MAPK8, PIK3CA, LCK, AKT1, FYN, PPARG	184	142	8840	5.07502	0.000361173	4.41706e-06	1.95792e-06
KEGG_PATHWAY	hsa04960:Aldosterone-regulated sodium reabsorption	4	1.97044	0.0433598	PIK3CA, INSR, PIK3CB, PIK3R1	184	38	8840	5.05721	0.999996	0.0736594	0.0433598
KEGG_PATHWAY	hsa04510:Focal adhesion	21	10.3448	6.10439e-09	PDGFRB, GSK3B, FLT4, PIK3CB, PIK3R1, EGFR, PGF, IGF1R, VEGFA, MAPK10, MAPK9, MAPK8, PIK3CA, ERBB2, KDR, BCL2, AKT1, CTNNB1, FYN, RAF1, MET	184	203	8840	4.97001	1.72144e-06	4.65253e-08	2.06229e-08
KEGG_PATHWAY	hsa05415:Diabetic cardiomyopathy	21	10.3448	7.2287e-09	GSK3B, ACE, PARP1, NOS3, MMP2, INSR, GSR, PIK3CB, PIK3R1, MAPK14, MMP9, MTOR, RELA, NFKB1, MAPK10, MAPK9, MAPK8, PIK3CA, AKT1, REN, PPARA	184	205	8840	4.92153	2.03849e-06	5.36446e-08	2.37786e-08
KEGG_PATHWAY	hsa05160:Hepatitis C	16	7.88177	9.3159e-07	GSK3B, MAP2K2, STAT3, PIK3CB, PIK3R1, EGFR, RELA, NFKB1, IKBKB, RXRA, PIK3CA, CDK4, AKT1, CTNNB1, RAF1, PPARA	184	159	8840	4.83456	0.000262674	3.36805e-06	1.49293e-06
KEGG_PATHWAY	hsa04371:Apelin signaling pathway	14	6.89655	6.065e-06	MAP2K2, NOS2, NOS3, PRKCE, SERPINE1, PLAT, MTOR, PIK3CG, AKT1, NOS1, CALM1, RAF1, PRKACA, PRKACB	184	140	8840	4.80435	0.00170887	1.76323e-05	7.81572e-06
KEGG_PATHWAY	hsa04976:Bile secretion	9	4.4335	0.000527569	RXRA, ABCB1, CA2, HMGCR, CYP3A4, PRKACA, PRKACB, CFTR, ABCG2	184	90	8840	4.80435	0.13827	0.0012608	0.000558866
KEGG_PATHWAY	hsa04730:Long-term depression	6	2.95567	0.00783653	LYN, MAP2K2, NOS1, RAF1, CRHR1, IGF1R	184	60	8840	4.80435	0.891239	0.0155627	0.00783653
KEGG_PATHWAY	hsa05200:Pathways in cancer	53	26.1084	3.50012e-22	GSK3B, FLT4, PIK3CB, IGF1R, IKBKB, EDNRA, AKT1, PRKACA, PRKACB, PDGFRB, MAP2K2, DAPK1, MMP1, MMP2, F2, MMP9, PGF, AR, PIK3CA, PPARG, RAF1, MET, HDAC2, PTGER1, HDAC1, PTGER2, PTGER3, PIK3R1, PTGS2, EGFR, RELA, MAPK9, MAPK8, RXRA, TERT, ERBB2, ABL1, NQO1, NOS2, STAT3, ESR1, MTOR, ESR2, NFKB1, IL2, VEGFA, MAPK10, CDK4, BCL2, CTNNB1, CALM1, NFE2L2, FGFR1	184	533	8840	4.77731	9.87033e-20	9.87033e-20	4.37515e-20
KEGG_PATHWAY	hsa05204:Chemical carcinogenesis - DNA adducts	7	3.44828	0.00340733	HSD11B1, CYP2C9, CYP1A2, AKR1C2, CYP2C19, CYP3A4, PTGS2	184	71	8840	4.73668	0.618066	0.00733486	0.00340733
KEGG_PATHWAY	hsa05170:Human immunodeficiency virus 1 infection	21	10.3448	1.39859e-08	MAP2K2, PIK3CB, PIK3R1, MAPK14, MTOR, RELA, NFKB1, MAPK10, IKBKB, MAPK9, WEE1, MAPK8, PIK3CA, CHEK1, BCL2, CDK1, PTK2B, AKT1, CALM1, RAF1, TLR4	184	213	8840	4.73668	3.94401e-06	9.39051e-08	4.16246e-08
KEGG_PATHWAY	hsa04020:Calcium signaling pathway	25	12.3153	3.87434e-10	PTGER1, FLT4, CHRNA7, PTGER3, HTR2C, HTR2A, EGFR, GRM5, EDNRA, ERBB2, KDR, PTK2B, CD38, NOS1, PRKACA, PRKACB, PDGFRB, NTRK2, NOS2, NOS3, VEGFA, ADORA2A, CALM1, MET, FGFR1	184	254	8840	4.72869	1.09256e-07	4.20217e-09	1.86266e-09
KEGG_PATHWAY	hsa04658:Th1 and Th2 cell differentiation	9	4.4335	0.00061167	MAPK10, IKBKB, MAPK9, MAPK8, LCK, MAPK14, RELA, NFKB1, IL2	184	92	8840	4.69991	0.158478	0.00143742	0.000637156
KEGG_PATHWAY	hsa04622:RIG-I-like receptor signaling pathway	7	3.44828	0.00365454	MAPK10, IKBKB, MAPK9, MAPK8, MAPK14, RELA, NFKB1	184	72	8840	4.67089	0.643873	0.00780743	0.00365454
KEGG_PATHWAY	hsa05146:Amoebiasis	10	4.92611	0.000270116	PIK3CA, NOS2, ARG1, PIK3CB, PIK3R1, PRKACA, TLR4, PRKACB, RELA, NFKB1	184	103	8840	4.66442	0.0733535	0.000656662	0.000291074
KEGG_PATHWAY	hsa04973:Carbohydrate digestion and absorption	5	2.46305	0.0222334	MGAM, PIK3CA, AKT1, PIK3CB, PIK3R1	184	52	8840	4.61957	0.998237	0.0394328	0.0222334
KEGG_PATHWAY	hsa04213:Longevity regulating pathway - multiple species	11	5.41872	0.000128569	ACHE, PIK3CA, CHRNA7, BCL2, AKT1, FYN, PIK3CB, PIK3R1, PRKACA, PRKACB, PIK3CG	184	115	8840	4.59546	0.0356093	0.000323719	0.000143492
KEGG_PATHWAY	hsa05225:Hepatocellular carcinoma	16	7.88177	2.18006e-06	NQO1, GSK3B, MAP2K2, PIK3CB, PIK3R1, EGFR, MTOR, IGF1R, TERT, PIK3CA, CDK4, AKT1, CTNNB1, RAF1, MET, NFE2L2	184	170	8840	4.52174	0.000614588	7.06639e-06	3.13227e-06
KEGG_PATHWAY	hsa04613:Neutrophil extracellular trap formation	18	8.867	4.22449e-07	HDAC2, MAP2K2, HDAC3, SYK, HDAC1, PIK3CB, PIK3R1, MAPK14, MPO, MTOR, RELA, NFKB1, HDAC6, PIK3CA, AKT1, RAF1, TLR4, ELANE	184	192	8840	4.50408	0.000119124	1.70116e-06	7.5406e-07
KEGG_PATHWAY	hsa05219:Bladder cancer	33	16.2562	1.95231e-12	GSK3B, FLT4, PIK3CB, PIK3R1, RELA, EGFR, PIK3CG, IGF1R, IKBKB, RXRA, ERBB2, KDR, AKT1, MCL1, PDGFRB, NGFR, NTRK2, MAP2K2, SYK, NOS3, INSR, IL2, MTOR, PGF, NFKB1, VEGFA, PIK3CA, CDK4, BCL2, RAF1, MET, TLR4, FGFR1	184	362	8840	4.37965	5.50556e-10	5.00502e-11	2.21854e-11
KEGG_PATHWAY	hsa03410:Base excision repair	4	1.97044	0.062287	POLB, PARP1, MPG, APEX1	184	44	8840	4.36759	1	0.103934	0.062287
KEGG_PATHWAY	hsa05215:Prostate cancer	27	13.3005	4.51696e-10	FLT4, RELA, EGFR, IGF1R, IKBKB, MAPK9, MAPK8, ERBB2, KDR, AKT1, PRKACA, PRKACB, PDGFRB, NGFR, NTRK2, MAP2K2, INSR, MAPK14, PGF, NFKB1, VEGFA, MAPK10, MAPT, RAF1, MET, FGFR1, HSPA1A	184	300	8840	4.32391	1.27378e-07	4.24595e-09	1.88207e-09
KEGG_PATHWAY	hsa04720:Long-term potentiation	6	2.95567	0.0123469	GRM5, MAP2K2, CALM1, RAF1, PRKACA, PRKACB	184	67	8840	4.3024	0.969908	0.0232122	0.0123469
KEGG_PATHWAY	hsa02010:ABC transporters	4	1.97044	0.0657593	ABCC1, ABCB1, CFTR, ABCG2	184	45	8840	4.27053	1	0.109083	0.0657593
KEGG_PATHWAY	hsa05169:Epstein-Barr virus infection	18	8.867	9.3054e-07	LYN, HDAC2, SYK, HDAC1, STAT3, PIK3CB, PIK3R1, MAPK14, RELA, NFKB1, MAPK10, IKBKB, MAPK9, MAPK8, PIK3CA, CDK4, BCL2, AKT1	184	203	8840	4.26001	0.000262378	3.36805e-06	1.49293e-06
KEGG_PATHWAY	hsa04062:Chemokine signaling pathway	17	8.37438	2.24965e-06	LYN, GSK3B, STAT3, PIK3CB, PIK3R1, PIK3CG, RELA, NFKB1, IKBKB, GRK2, PIK3CA, CXCR1, PTK2B, AKT1, RAF1, PRKACA, PRKACB	184	193	8840	4.23181	0.000634201	7.20911e-06	3.19553e-06
KEGG_PATHWAY	hsa05203:Viral carcinogenesis	18	8.867	1.06654e-06	LYN, HDAC2, HDAC3, SYK, HDAC1, STAT3, PIK3CB, PIK3R1, RELA, NFKB1, HDAC6, POLB, PIK3CA, CDK4, CHEK1, CDK1, PRKACA, PRKACB	184	205	8840	4.21845	0.000300718	3.75954e-06	1.66646e-06
KEGG_PATHWAY	hsa05166:Human T-cell leukemia virus 1 infection	19	9.35961	7.54005e-07	MAP2K2, PIK3CB, PIK3R1, IL2, RELA, NFKB1, MAPK10, POLB, IKBKB, MAPK9, MAPK8, TERT, PIK3CA, CDK4, LCK, CHEK1, AKT1, PRKACA, PRKACB	184	223	8840	4.09339	0.000212607	2.79776e-06	1.24014e-06
KEGG_PATHWAY	hsa04917:Prolactin signaling pathway	33	16.2562	1.54988e-11	APP, GSK3B, CHRNA7, PIK3CB, PIK3R1, PTGS2, RELA, IKBKB, MAPK9, MAPK8, GRM5, AKT1, NOS1, NAE1, CAPN1, SNCA, MAP2K2, MME, NOS2, CSNK2A1, INSR, CSNK1E, MTOR, NFKB1, BACE1, ERN1, MAPK10, PIK3CA, NOX4, CTNNB1, MAPT, RAF1, CALM1	184	391	8840	4.05482	4.37067e-09	2.57098e-10	1.13962e-10
KEGG_PATHWAY	hsa05206:MicroRNAs in cancer	26	12.8079	5.14007e-09	HDAC2, ABCB1, HDAC1, PIK3CB, PIK3R1, PTGS2, EGFR, IKBKB, PLAU, ERBB2, ABL1, MCL1, PDGFRB, ABCC1, MAP2K2, PRKCE, STAT3, MMP9, SIRT1, MTOR, NFKB1, VEGFA, PIK3CA, BCL2, RAF1, MET	184	312	8840	4.00362	1.4495e-06	4.02639e-08	1.78475e-08
KEGG_PATHWAY	hsa04550:Signaling pathways regulating pluripotency of stem cells	12	5.91133	0.000189816	GSK3B, MAP2K2, PIK3CA, STAT3, CTNNB1, AKT1, PIK3CB, PIK3R1, RAF1, MAPK14, FGFR1, IGF1R	184	144	8840	4.00362	0.0521255	0.0004737	0.000209973
KEGG_PATHWAY	hsa05202:Transcriptional misregulation in cancer	16	7.88177	1.03954e-05	NGFR, HDAC2, HDAC1, IGFBP3, MMP3, PLAT, MPO, MMP9, RELA, NFKB1, IGF1R, RXRA, PLAU, PPARG, MET, ELANE	184	193	8840	3.98288	0.00292722	2.9315e-05	1.29942e-05
KEGG_PATHWAY	hsa00982:Drug metabolism - cytochrome P450	6	2.95567	0.0174001	CYP2C9, MAOB, MAOA, CYP1A2, CYP2C19, CYP3A4	184	73	8840	3.94878	0.992917	0.031657	0.0174001
KEGG_PATHWAY	hsa04666:Fc gamma R-mediated phagocytosis	8	3.94089	0.00412252	LYN, SYK, PIK3CA, PRKCE, AKT1, PIK3CB, PIK3R1, RAF1	184	98	8840	3.92192	0.688063	0.00861148	0.00412252
KEGG_PATHWAY	hsa04115:p53 signaling pathway	6	2.95567	0.019349	CDK4, IGFBP3, CHEK1, SERPINE1, BCL2, CDK1	184	75	8840	3.84348	0.995953	0.0347543	0.019349
KEGG_PATHWAY	hsa01524:Platinum drug resistance	6	2.95567	0.019349	PIK3CA, ERBB2, BCL2, AKT1, PIK3CB, PIK3R1	184	75	8840	3.84348	0.995953	0.0347543	0.019349
KEGG_PATHWAY	hsa05171:Coronavirus disease - COVID-19	19	9.35961	1.93549e-06	ACE, SYK, MMP1, STAT3, MMP3, PIK3CB, PIK3R1, F2, MAPK14, EGFR, IL2, RELA, NFKB1, MAPK10, IKBKB, MAPK9, MAPK8, PIK3CA, TLR4	184	238	8840	3.8354	0.00054566	6.42128e-06	2.84631e-06
KEGG_PATHWAY	hsa05034:Alcoholism	15	7.38916	3.35124e-05	NTRK2, HDAC2, HDAC3, MAOB, MAOA, HDAC1, SLC6A3, HDAC6, CAMKK2, ADORA2A, CALM1, RAF1, DRD2, PRKACA, PRKACB	184	188	8840	3.83326	0.00940614	9.08702e-05	4.02794e-05
KEGG_PATHWAY	hsa04916:Melanogenesis	8	3.94089	0.0048674	GSK3B, MAP2K2, CTNNB1, CALM1, TYR, RAF1, PRKACA, PRKACB	184	101	8840	3.80542	0.747402	0.010019	0.0048674
KEGG_PATHWAY	hsa04928:Parathyroid hormone synthesis, secretion and action	9	4.4335	0.0025993	RXRA, MMP13, PDE4D, BCL2, RAF1, PRKACA, PRKACB, EGFR, FGFR1	184	115	8840	3.75992	0.519994	0.00563849	0.0025993
KEGG_PATHWAY	hsa05140:Leishmaniasis	6	2.95567	0.0214362	NOS2, MAPK14, PTGS2, TLR4, RELA, NFKB1	184	77	8840	3.74365	0.997781	0.0382596	0.0214362
KEGG_PATHWAY	hsa05152:Tuberculosis	14	6.89655	8.81616e-05	SYK, NOS2, MAPK14, RELA, NFKB1, MAPK10, MAPK9, MAPK8, BCL2, TLR9, AKT1, CALM1, RAF1, TLR4	184	180	8840	3.73671	0.0245561	0.000226014	0.000100184
KEGG_PATHWAY	hsa05321:Inflammatory bowel disease	5	2.46305	0.0453104	STAT3, TLR4, RELA, NFKB1, IL2	184	65	8840	3.69565	0.999998	0.0765122	0.0453104
KEGG_PATHWAY	hsa04270:Vascular smooth muscle contraction	10	4.92611	0.00181571	EDNRA, MAP2K2, ADORA2A, PLA2G1B, PRKCE, PLA2G2A, CALM1, RAF1, PRKACA, PRKACB	184	134	8840	3.58533	0.401001	0.00400024	0.00181571
KEGG_PATHWAY	hsa05131:Shigellosis	18	8.867	1.48569e-05	GSK3B, PRKCE, PIK3CB, PIK3R1, MAPK14, EGFR, MTOR, RELA, NFKB1, MAPK10, IKBKB, MAPK9, MAPK8, PIK3CA, BCL2, AKT1, CAPN1, TLR4	184	249	8840	3.47302	0.00418092	4.14817e-05	1.83873e-05
KEGG_PATHWAY	hsa04630:JAK-STAT signaling pathway	12	5.91133	0.000712986	PDGFRB, PIK3CA, STAT3, BCL2, AKT1, PIK3CB, PIK3R1, RAF1, EGFR, IL2, MTOR, MCL1	184	168	8840	3.43168	0.182197	0.00166167	0.000736556
KEGG_PATHWAY	hsa04921:Oxytocin signaling pathway	11	5.41872	0.00132199	MAP2K2, NOS3, CD38, CALM1, RAF1, PRKACA, PTGS2, PRKACB, EGFR, PIK3CG, CAMKK2	184	154	8840	3.43168	0.311368	0.00300646	0.00133265
KEGG_PATHWAY	hsa04148:Efferocytosis	11	5.41872	0.0014573	RXRA, MAP2K2, SLC16A1, ARG1, ALOX5, PTGER2, ALOX15, PPARG, MAPK14, PTGS2, SIRT1	184	156	8840	3.38768	0.337184	0.00327867	0.0014573
KEGG_PATHWAY	hsa05164:Influenza A	12	5.91133	0.000866842	IKBKB, MAP2K2, PIK3CA, CDK4, AKT1, PLG, PIK3CB, PIK3R1, RAF1, TLR4, RELA, NFKB1	184	172	8840	3.35187	0.216948	0.00200368	0.000888158
KEGG_PATHWAY	hsa04664:Fc epsilon RI signaling pathway	11	5.41872	0.00160367	IKBKB, GSK3B, MAP2K2, PIK3CA, INSR, AKT1, PIK3CB, PIK3R1, RAF1, MTOR, IGF1R	184	158	8840	3.3448	0.364026	0.0035609	0.00160367
KEGG_PATHWAY	hsa04650:Natural killer cell mediated cytotoxicity	9	4.4335	0.00549616	MAP2K2, SYK, PIK3CA, LCK, PTK2B, FYN, PIK3CB, PIK3R1, RAF1	184	130	8840	3.32609	0.78864	0.0112313	0.00549616
KEGG_PATHWAY	hsa04670:Leukocyte transendothelial migration	8	3.94089	0.0102003	PIK3CA, MMP2, PTK2B, CTNNB1, PIK3CB, PIK3R1, MAPK14, MMP9	184	116	8840	3.31334	0.944493	0.0197019	0.0102003
KEGG_PATHWAY	hsa04610:Complement and coagulation cascades	6	2.95567	0.0355209	PLAU, SERPINE1, PLG, PLAT, F2, F3	184	88	8840	3.27569	0.999963	0.0614534	0.0355209
KEGG_PATHWAY	hsa05132:Salmonella infection	17	8.37438	6.16132e-05	MAP2K2, PIK3CB, MAPK14, PIK3CG, RELA, NFKB1, MAPK10, IKBKB, MAPK9, MAPK8, PIK3CA, BCL2, TLR9, AKT1, CTNNB1, RAF1, TLR4	184	251	8840	3.25394	0.0172254	0.000163914	7.2657e-05
KEGG_PATHWAY	hsa05165:Human papillomavirus infection	22	10.8374	4.90113e-06	PDGFRB, GSK3B, HDAC2, MAP2K2, HDAC1, PIK3CB, PIK3R1, PTGS2, EGFR, MTOR, RELA, NFKB1, VEGFA, IKBKB, TERT, PIK3CA, CDK4, AKT1, CTNNB1, RAF1, PRKACA, PRKACB	184	333	8840	3.17404	0.00138117	1.45486e-05	6.44886e-06
KEGG_PATHWAY	hsa04971:Gastric acid secretion	5	2.46305	0.0723279	CA2, CALM1, PRKACA, PRKACB, CFTR	184	76	8840	3.16076	1	0.117899	0.0723279
KEGG_PATHWAY	hsa04934:Cushing syndrome	10	4.92611	0.00483217	GSK3B, MAP2K2, CDK4, CTNNB1, AHR, PRKACA, PRKACB, CRHR1, EGFR, CYP17A1	184	155	8840	3.09958	0.744868	0.010019	0.00483217
KEGG_PATHWAY	hsa05100:Bacterial invasion of epithelial cells	5	2.46305	0.0779588	PIK3CA, CTNNB1, PIK3CB, PIK3R1, MET	184	78	8840	3.07971	1	0.125625	0.0779588
KEGG_PATHWAY	hsa05017:Spinocerebellar ataxia	9	4.4335	0.00998398	ERN1, MAPK10, MAPK9, MAPK8, PIK3CA, AKT1, PIK3CB, PIK3R1, MTOR	184	144	8840	3.00272	0.940965	0.019552	0.00998398
KEGG_PATHWAY	hsa04723:Retrograde endocannabinoid signaling	9	4.4335	0.0121122	MAPK10, MAPK9, GRM5, MAPK8, CNR1, MAPK14, PRKACA, PTGS2, PRKACB	184	149	8840	2.90196	0.967823	0.0229238	0.0121122
KEGG_PATHWAY	hsa04022:cGMP-PKG signaling pathway	10	4.92611	0.00750187	EDNRA, MAP2K2, NOS3, INSR, PRKCE, ADORA1, AKT1, CALM1, RAF1, PIK3CG	184	166	8840	2.89419	0.880388	0.0150037	0.00750187
KEGG_PATHWAY	hsa01522:Endocrine resistance	29	14.2857	6.15553e-07	APP, GSK3B, VCP, CHRNA7, HTT, PTGS2, SLC6A3, RELA, MAPK9, MAPK8, GRM5, NOS1, CAPN1, SNCA, MAP2K2, NOS2, CSNK2A1, CSNK1E, MAPK14, MTOR, NFKB1, ERN1, MAPK10, BCL2, NOX4, CTNNB1, MAPT, RAF1, CALM1	184	483	8840	2.8846	0.000173571	2.31448e-06	1.02592e-06
KEGG_PATHWAY	hsa04114:Oocyte meiosis	8	3.94089	0.0252116	AR, PLK1, CDK1, CALM1, MAPK14, PRKACA, PRKACB, IGF1R	184	139	8840	2.76509	0.999254	0.0438868	0.0252116
KEGG_PATHWAY	hsa04310:Wnt signaling pathway	10	4.92611	0.0100648	MAPK10, MAPK9, GSK3B, MAPK8, CSNK2A1, CTNNB1, CSNK1E, PRKACA, SIRT1, PRKACB	184	174	8840	2.76112	0.942309	0.0195743	0.0100648
KEGG_PATHWAY	hsa04137:Mitophagy - animal	6	2.95567	0.0664995	MAPK10, MAPK9, VCP, MAPK8, CSNK2A1, RELA	184	105	8840	2.74534	1	0.109666	0.0664995
KEGG_PATHWAY	hsa04110:Cell cycle	9	4.4335	0.0167584	GSK3B, WEE1, HDAC2, HDAC1, CDK4, PLK1, CHEK1, CDK1, ABL1	184	158	8840	2.73665	0.991485	0.0308881	0.0167584
KEGG_PATHWAY	hsa04217:Necroptosis	9	4.4335	0.0173443	MAPK10, MAPK9, MAPK8, PARP1, STAT3, ALOX15, BCL2, CAPN1, TLR4	184	159	8840	2.71944	0.992802	0.031657	0.0173443
KEGG_PATHWAY	hsa04922:Glucagon signaling pathway	6	2.95567	0.0708953	AKT1, CALM1, PPARA, PRKACA, SIRT1, PRKACB	184	107	8840	2.69403	1	0.116235	0.0708953
KEGG_PATHWAY	hsa05012:Parkinson disease	15	7.38916	0.00146494	MAOB, MAOA, SLC6A3, ERN1, MAPK10, MAPK9, MAPK8, ADORA2A, MAPT, CALM1, DRD2, PRKACA, PRKACB, NFE2L2, SNCA	184	271	8840	2.65923	0.338612	0.00327867	0.00146494
KEGG_PATHWAY	hsa04080:Neuroactive ligand-receptor interaction	20	9.85222	0.000212631	PTGER1, PTGER2, CHRNA7, PTGER3, AVPR2, HTR1A, OPRK1, HTR2C, PLG, HTR2A, F2, CRHR1, GRM5, EDNRA, ADORA2A, CNR2, CNR1, ADORA1, DRD2, DRD4	184	368	8840	2.61106	0.0582056	0.000521408	0.00023112
KEGG_PATHWAY	hsa05130:Pathogenic Escherichia coli infection	11	5.41872	0.00946993	MAPK10, IKBKB, MAPK9, MAPK8, ABL1, FYN, F2, MAPK14, TLR4, RELA, NFKB1	184	203	8840	2.60334	0.931659	0.018675	0.00946993
KEGG_PATHWAY	hsa04530:Tight junction	9	4.4335	0.0247996	MAPK10, MAPK9, MAPK8, CDK4, PRKCE, ERBB2, PRKACA, PRKACB, CFTR	184	170	8840	2.54348	0.99916	0.0434379	0.0247996
KEGG_PATHWAY	hsa04141:Protein processing in endoplasmic reticulum	9	4.4335	0.0247996	ERN1, MAPK10, MAPK9, VCP, MAPK8, BCL2, CAPN1, HSPA1A, NFE2L2	184	170	8840	2.54348	0.99916	0.0434379	0.0247996
KEGG_PATHWAY	hsa04621:NOD-like receptor signaling pathway	10	4.92611	0.0163395	MAPK10, IKBKB, MAPK9, MAPK8, BCL2, MAPK14, TLR4, RELA, NFKB1, CTSB	184	189	8840	2.54198	0.990398	0.030314	0.0163395
KEGG_PATHWAY	hsa05020:Prion disease	13	6.40394	0.0127162	GSK3B, CSNK2A1, PIK3CB, PIK3R1, MAPK14, MAPK10, MAPK9, MAPK8, PIK3CA, FYN, PRKACA, PRKACB, HSPA1A	184	278	8840	2.24664	0.97292	0.0237482	0.0127162
KEGG_PATHWAY	hsa04810:Regulation of actin cytoskeleton	10	4.92611	0.0493805	PDGFRB, MAP2K2, PIK3CA, AKT1, PIK3CB, PIK3R1, F2, RAF1, EGFR, FGFR1	184	230	8840	2.08885	0.999999	0.0828887	0.0493805
KEGG_PATHWAY	hsa04360:Axon guidance	8	3.94089	0.0875359	GSK3B, PIK3CA, ABL1, FYN, PIK3CB, PIK3R1, RAF1, MET	184	184	8840	2.08885	1	0.139464	0.0875359
KEGG_PATHWAY	hsa01100:Metabolic pathways	48	23.6453	0.00383039	PFKFB3, MAOB, PLA2G1B, MAOA, GLO1, ALOX15, ALOX12, HMGCR, PIK3CB, CYP2C19, COMT, CYP3A4, PTGS2, CYP19A1, PIK3CG, PTGS1, CYP17A1, HSD11B1, STS, ALDH2, CA2, HSD17B1, ALOX5, CD38, NOS1, NQO1, MGAM, ST6GAL1, NOS2, NOS3, ARG1, PDE4D, PLA2G2A, GSR, AKR1A1, AKR1C2, AKR1C4, MIF, TYR, KMO, SIRT1, SIRT2, CYP2C9, SQLE, DAO, PIK3CA, CYP1A2, ADA	184	1561	8840	1.47731	0.661165	0.00812157	0.00383039

## Sheet: Sheet2
Term	Count	PValue	Fold Enrichment
hsa04150:mTOR signaling pathway	10	1.13538e-07	11.7179
hsa05010:Alzheimer disease	17	6.98646e-13	11.5034
hsa04010:MAPK signaling pathway	23	2.68934e-17	11.2755
hsa04140:Autophagy - animal	7	2.84714e-05	11.2101
hsa05022:Pathways of neurodegeneration - multiple diseases	22	5.07011e-16	10.6763
hsa04668:TNF signaling pathway	17	2.6777e-12	10.607
hsa04152:AMPK signaling pathway	10	3.96784e-07	10.222
hsa04064:NF-kappa B signaling pathway	17	5.00244e-12	10.2092
hsa04725:Cholinergic synapse	13	3.7844e-09	10.0736
hsa04151:PI3K-Akt signaling pathway	14	1.17635e-09	9.74795
hsa01523:Antifolate resistance	6	0.000336867	9.6087
hsa04933:AGE-RAGE signaling pathway in diabetic complications	20	1.47239e-13	9.51356
hsa05235:PD-L1 expression and PD-1 checkpoint pathway in cancer	17	3.3265e-11	9.07488
hsa00360:Phenylalanine metabolism	3	0.0422839	9.00815
hsa04923:Regulation of lipolysis in adipocytes	11	2.94935e-07	8.95726
hsa04066:HIF-1 signaling pathway	20	6.25458e-13	8.81532
hsa04370:VEGF signaling pathway	11	3.47636e-07	8.80797
hsa05230:Central carbon metabolism in cancer	13	1.90695e-08	8.79669
hsa04926:Relaxin signaling pathway	23	1.59144e-14	8.5
hsa04913:Ovarian steroidogenesis	9	8.61113e-06	8.47826
hsa05221:Acute myeloid leukemia	12	1.21749e-07	8.47826
hsa04931:Insulin resistance	19	6.82578e-12	8.37455
hsa00220:Arginine biosynthesis	4	0.0113955	8.35539
hsa04920:Adipocytokine signaling pathway	12	1.65772e-07	8.23602
hsa05213:Endometrial cancer	10	2.95453e-06	8.14296
hsa05220:Chronic myeloid leukemia	13	4.91257e-08	8.11124
hsa05142:Chagas disease	17	2.75269e-10	7.92951
hsa05218:Melanoma	12	2.58299e-07	7.89756
hsa05223:Non-small cell lung cancer	12	2.58299e-07	7.89756
hsa05030:Cocaine addiction	8	5.9849e-05	7.84383
hsa04012:ErbB signaling pathway	14	1.94901e-08	7.82103
hsa00140:Steroid hormone biosynthesis	10	4.52184e-06	7.74895
hsa05210:Colorectal cancer	14	2.25042e-08	7.73113
hsa00330:Arginine and proline metabolism	8	6.83888e-05	7.68696
hsa04722:Neurotrophin signaling pathway	19	3.64948e-11	7.60688
hsa05214:Glioma	12	3.93885e-07	7.58581
hsa04215:Apoptosis - multiple species	5	0.00406216	7.50679
hsa05418:Fluid shear stress and atherosclerosis	22	8.85225e-13	7.49615
hsa04211:Longevity regulating pathway	14	3.42371e-08	7.47343
hsa05120:Epithelial cell signaling in Helicobacter pylori infection	11	1.7483e-06	7.44336
hsa04625:C-type lectin receptor signaling pathway	16	3.387e-09	7.32091
hsa04750:Inflammatory mediator regulation of TRP channels	15	1.31989e-08	7.27931
hsa00590:Arachidonic acid metabolism	9	3.33803e-05	7.08838
hsa04071:Sphingolipid signaling pathway	18	4.32144e-10	7.08838
hsa04660:T cell receptor signaling pathway	18	4.32144e-10	7.08838
hsa04726:Serotonergic synapse	16	1.21756e-08	6.68431
hsa00350:Tyrosine metabolism	5	0.00624079	6.67271
hsa04657:IL-17 signaling pathway	13	5.28239e-07	6.57437
hsa05162:Measles	19	4.42779e-10	6.56709
hsa00340:Histidine metabolism	3	0.0751256	6.55138
hsa04068:FoxO signaling pathway	18	1.51086e-09	6.55138
hsa05145:Toxoplasmosis	15	5.87925e-08	6.49236
hsa04210:Apoptosis	18	2.41364e-09	6.3587
hsa04662:B cell receptor signaling pathway	12	2.48571e-06	6.3354
hsa04919:Thyroid hormone signaling pathway	16	2.75627e-08	6.30078
hsa04935:Growth hormone synthesis, secretion and action	16	2.75627e-08	6.30078
hsa04614:Renin-angiotensin system	3	0.0811952	6.26654
hsa05031:Amphetamine addiction	9	8.23157e-05	6.26654
hsa04924:Renin secretion	9	8.23157e-05	6.26654
hsa04540:Gap junction	12	2.77301e-06	6.26654
hsa05222:Small cell lung cancer	12	3.08901e-06	6.19916
hsa04912:GnRH signaling pathway	12	3.08901e-06	6.19916
hsa04620:Toll-like receptor signaling pathway	14	3.45709e-07	6.17072
hsa04914:Progesterone-mediated oocyte maturation	14	4.28306e-07	6.05954
hsa04014:Ras signaling pathway	30	6.37617e-15	6.0559
hsa04340:Hedgehog signaling pathway	7	0.000997104	6.00543
hsa05417:Lipid and atherosclerosis	27	2.46716e-13	6.00543
hsa05135:Yersinia infection	17	2.18275e-08	5.9184
hsa04910:Insulin signaling pathway	17	2.18275e-08	5.9184
hsa05167:Kaposi sarcoma-associated herpesvirus infection	24	1.13019e-11	5.88287
hsa04915:Estrogen signaling pathway	17	2.42256e-08	5.87582
hsa05231:Choline metabolism in cancer	12	5.73457e-06	5.82345
hsa04072:Phospholipase D signaling pathway	18	9.9083e-09	5.80391
hsa04659:Th17 cell differentiation	13	2.13235e-06	5.78301
hsa00380:Tryptophan metabolism	5	0.0107747	5.71946
hsa05212:Pancreatic cancer	14	9.6408e-07	5.65217
hsa05205:Proteoglycans in cancer	24	2.60669e-11	5.65217
hsa05133:Pertussis	9	0.000197018	5.54348
hsa05208:Chemical carcinogenesis - reactive oxygen species	26	5.02901e-12	5.52713
hsa05224:Breast cancer	17	5.94638e-08	5.51851
hsa04930:Type II diabetes mellitus	14	1.28439e-06	5.51319
hsa04218:Cellular senescence	18	2.19407e-08	5.50817
hsa05211:Renal cell carcinoma	8	0.000579619	5.49068
hsa01521:EGFR tyrosine kinase inhibitor resistance	12	1.01772e-05	5.49068
hsa04728:Dopaminergic synapse	15	5.24071e-07	5.45949
hsa04611:Platelet activation	14	1.69627e-06	5.38087
hsa05207:Chemical carcinogenesis - receptor activation	24	7.66543e-11	5.36299
hsa04936:Alcoholic liver disease	16	2.56717e-07	5.33816
hsa04024:cAMP signaling pathway	25	3.33841e-11	5.31454
hsa05163:Human cytomegalovirus infection	25	3.33841e-11	5.31454
hsa05161:Hepatitis B	18	3.85441e-08	5.30541
hsa04015:Rap1 signaling pathway	23	3.69029e-10	5.21226
hsa04932:Non-alcoholic fatty liver disease	17	1.36632e-07	5.20216
hsa05216:Thyroid cancer	4	0.0405346	5.19389
hsa04929:GnRH secretion	7	0.00217602	5.17391
hsa04520:Adherens junction	10	0.000123591	5.16597
hsa05134:Legionellosis	6	0.00585568	5.14752
hsa05226:Gastric cancer	16	4.38412e-07	5.12464
hsa00591:Linoleic acid metabolism	18	6.60108e-08	5.11706
hsa04380:Osteoclast differentiation	15	1.28099e-06	5.07502
hsa04960:Aldosterone-regulated sodium reabsorption	4	0.0433598	5.05721
hsa04510:Focal adhesion	21	6.10439e-09	4.97001
hsa05415:Diabetic cardiomyopathy	21	7.2287e-09	4.92153
hsa05160:Hepatitis C	16	9.3159e-07	4.83456
hsa04730:Long-term depression	6	0.00783653	4.80435
hsa04976:Bile secretion	9	0.000527569	4.80435
hsa04371:Apelin signaling pathway	14	6.065e-06	4.80435
hsa05200:Pathways in cancer	53	3.50012e-22	4.77731
hsa05204:Chemical carcinogenesis - DNA adducts	7	0.00340733	4.73668
hsa05170:Human immunodeficiency virus 1 infection	21	1.39859e-08	4.73668
hsa04020:Calcium signaling pathway	25	3.87434e-10	4.72869
hsa04658:Th1 and Th2 cell differentiation	9	0.00061167	4.69991
hsa04622:RIG-I-like receptor signaling pathway	7	0.00365454	4.67089
hsa05146:Amoebiasis	10	0.000270116	4.66442
hsa04973:Carbohydrate digestion and absorption	5	0.0222334	4.61957
hsa04213:Longevity regulating pathway - multiple species	11	0.000128569	4.59546
hsa05225:Hepatocellular carcinoma	16	2.18006e-06	4.52174
hsa04613:Neutrophil extracellular trap formation	18	4.22449e-07	4.50408
hsa05219:Bladder cancer	33	1.95231e-12	4.37965
hsa03410:Base excision repair	4	0.062287	4.36759
hsa05215:Prostate cancer	27	4.51696e-10	4.32391
hsa04720:Long-term potentiation	6	0.0123469	4.3024
hsa02010:ABC transporters	4	0.0657593	4.27053
hsa05169:Epstein-Barr virus infection	18	9.3054e-07	4.26001
hsa04062:Chemokine signaling pathway	17	2.24965e-06	4.23181
hsa05203:Viral carcinogenesis	18	1.06654e-06	4.21845
hsa05166:Human T-cell leukemia virus 1 infection	19	7.54005e-07	4.09339
hsa04917:Prolactin signaling pathway	33	1.54988e-11	4.05482
hsa04550:Signaling pathways regulating pluripotency of stem cells	12	0.000189816	4.00362
hsa05206:MicroRNAs in cancer	26	5.14007e-09	4.00362
hsa05202:Transcriptional misregulation in cancer	16	1.03954e-05	3.98288
hsa00982:Drug metabolism - cytochrome P450	6	0.0174001	3.94878
hsa04666:Fc gamma R-mediated phagocytosis	8	0.00412252	3.92192
hsa04115:p53 signaling pathway	6	0.019349	3.84348
hsa01524:Platinum drug resistance	6	0.019349	3.84348
hsa05171:Coronavirus disease - COVID-19	19	1.93549e-06	3.8354
hsa05034:Alcoholism	15	3.35124e-05	3.83326
hsa04916:Melanogenesis	8	0.0048674	3.80542
hsa04928:Parathyroid hormone synthesis, secretion and action	9	0.0025993	3.75992
hsa05140:Leishmaniasis	6	0.0214362	3.74365
hsa05152:Tuberculosis	14	8.81616e-05	3.73671
hsa05321:Inflammatory bowel disease	5	0.0453104	3.69565
hsa04270:Vascular smooth muscle contraction	10	0.00181571	3.58533
hsa05131:Shigellosis	18	1.48569e-05	3.47302
hsa04921:Oxytocin signaling pathway	11	0.00132199	3.43168
hsa04630:JAK-STAT signaling pathway	12	0.000712986	3.43168
hsa04148:Efferocytosis	11	0.0014573	3.38768
hsa05164:Influenza A	12	0.000866842	3.35187
hsa04664:Fc epsilon RI signaling pathway	11	0.00160367	3.3448
hsa04650:Natural killer cell mediated cytotoxicity	9	0.00549616	3.32609
hsa04670:Leukocyte transendothelial migration	8	0.0102003	3.31334
hsa04610:Complement and coagulation cascades	6	0.0355209	3.27569
hsa05132:Salmonella infection	17	6.16132e-05	3.25394
hsa05165:Human papillomavirus infection	22	4.90113e-06	3.17404
hsa04971:Gastric acid secretion	5	0.0723279	3.16076
hsa04934:Cushing syndrome	10	0.00483217	3.09958
hsa05100:Bacterial invasion of epithelial cells	5	0.0779588	3.07971
hsa05017:Spinocerebellar ataxia	9	0.00998398	3.00272
hsa04723:Retrograde endocannabinoid signaling	9	0.0121122	2.90196
hsa04022:cGMP-PKG signaling pathway	10	0.00750187	2.89419
hsa01522:Endocrine resistance	29	6.15553e-07	2.8846
hsa04114:Oocyte meiosis	8	0.0252116	2.76509
hsa04310:Wnt signaling pathway	10	0.0100648	2.76112
hsa04137:Mitophagy - animal	6	0.0664995	2.74534
hsa04110:Cell cycle	9	0.0167584	2.73665
hsa04217:Necroptosis	9	0.0173443	2.71944
hsa04922:Glucagon signaling pathway	6	0.0708953	2.69403
hsa05012:Parkinson disease	15	0.00146494	2.65923
hsa04080:Neuroactive ligand-receptor interaction	20	0.000212631	2.61106
hsa05130:Pathogenic Escherichia coli infection	11	0.00946993	2.60334
hsa04530:Tight junction	9	0.0247996	2.54348
hsa04141:Protein processing in endoplasmic reticulum	9	0.0247996	2.54348
hsa04621:NOD-like receptor signaling pathway	10	0.0163395	2.54198
hsa05020:Prion disease	13	0.0127162	2.24664
hsa04360:Axon guidance	8	0.0875359	2.08885
hsa04810:Regulation of actin cytoskeleton	10	0.0493805	2.08885
hsa01100:Metabolic pathways	48	0.00383039	1.47731
