# Supplementary material for: Establishing network pharmacology between natural polyphenols and Alzheimer’s disease using bioinformatic tools – An advancement in Alzheimer’s research
Source: Toxicol Rep. 2024 Aug 23;13:101715. doi: 10.1016/j.toxrep.2024.101715 (PMC11402327; doi:10.1016/j.toxrep.2024.101715)
Supplement: Supplementary file 7 — Supplementary material [file mmc5.xlsx]

## Sheet: Ellagic Acid
Target	Common name	Uniprot ID	ChEMBL ID	Target Class	Probability*	Known actives (3D/2D)
Vascular endothelial growth factor receptor 3	FLT4	P35916	CHEMBL1955	Kinase	1	1 / 1Â Â Â Â Â
Vascular endothelial growth factor receptor 2	KDR	P35968	CHEMBL279	Kinase	1	1 / 2Â Â Â Â Â
Tyrosine-protein kinase TIE-2	TEK	Q02763	CHEMBL4128	Kinase	1	1 / 1Â Â Â Â Â
Tyrosine-protein kinase SRC	SRC	P12931	CHEMBL267	Kinase	1	1 / 1Â Â Â Â Â
Tyrosine-protein kinase Lyn (by homology)	LYN	P07948	CHEMBL3905	Kinase	1	1 / 1Â Â Â Â Â
Tyrosine-protein kinase FGR (by homology)	FGR	P09769	CHEMBL4454	Kinase	1	1 / 1Â Â Â Â Â
Squalene monooxygenase (by homology)	SQLE	Q14534	CHEMBL3592	Enzyme	1	1 / 1Â Â Â Â Â
Serine/threonine-protein kinase PLK4	PLK4	O00444	CHEMBL3788	Kinase	1	1 / 1Â Â Â Â Â
Serine/threonine-protein kinase PLK1	PLK1	P53350	CHEMBL3024	Kinase	1	1 / 2Â Â Â Â Â
Serine/threonine-protein kinase B-raf	BRAF	P15056	CHEMBL5145	Kinase	1	1 / 1Â Â Â Â Â
Serine/threonine-protein kinase Aurora-B	AURKB	Q96GD4	CHEMBL2185	Kinase	1	1 / 3Â Â Â Â Â
Serine/threonine-protein kinase Aurora-A	AURKA	O14965	CHEMBL4722	Kinase	1	1 / 1Â Â Â Â Â
Serine/threonine-protein kinase AKT	AKT1	P31749	CHEMBL4282	Kinase	1	1 / 1Â Â Â Â Â
Receptor protein-tyrosine kinase erbB-2	ERBB2	P04626	CHEMBL1824	Kinase	1	1 / 1Â Â Â Â Â
Platelet-derived growth factor receptor beta	PDGFRB	P09619	CHEMBL1913	Kinase	1	1 / 1Â Â Â Â Â
NUAK family SNF1-like kinase 1	NUAK1	O60285	CHEMBL5784	Kinase	1	1 / 1Â Â Â Â Â
Mitogen-activated protein kinase kinase kinase 8	MAP3K8	P41279	CHEMBL4899	Kinase	1	1 / 1Â Â Â Â Â
Insulin-like growth factor I receptor	IGF1R	P08069	CHEMBL1957	Kinase	1	1 / 2Â Â Â Â Â
Insulin receptor	INSR	P06213	CHEMBL1981	Kinase	1	1 / 1Â Â Â Â Â
Hepatocyte growth factor receptor	MET	P08581	CHEMBL3717	Kinase	1	1 / 2Â Â Â Â Â
Heat shock 70 kDa protein 1	HSPA1A	P0DMV8	CHEMBL5460	Other cytosolic protein	1	1 / 1Â Â Â Â Â
Glycogen synthase kinase-3 beta	GSK3B	P49841	CHEMBL262	Kinase	1	1 / 1Â Â Â Â Â
G-protein coupled receptor 35	GPR35	Q9HC97	CHEMBL1293267	Family A G protein-coupled receptor	1	1 / 2Â Â Â Â Â
Focal adhesion kinase 1	PTK2	Q05397	CHEMBL2695	Kinase	1	1 / 1Â Â Â Â Â
Epidermal growth factor receptor erbB1	EGFR	P00533	CHEMBL203	Kinase	1	1 / 2Â Â Â Â Â
Ephrin receptor	EPHB4	P54760	CHEMBL5147	Kinase	1	1 / 1Â Â Â Â Â
Cyclin-dependent kinase 4/cyclin D1	CCND1 CDK4	P24385 P11802	CHEMBL1907601	Kinase	1	1 / 1Â Â Â Â Â
Cyclin-dependent kinase 2/cyclin A	CDK2 CCNA1 CCNA2	P24941 P78396 P20248	CHEMBL2094128	Other cytosolic protein	1	1 / 1Â Â Â Â Â
Casein kinase II alpha	CSNK2A1	P68400	CHEMBL3629	Kinase	1	1 / 1Â Â Â Â Â
Carbonic anhydrase XIV	CA14	Q9ULX7	CHEMBL3510	Lyase	1	1 / 14Â Â Â Â Â
Carbonic anhydrase XIII	CA13	Q8N1Q1	CHEMBL3912	Lyase	1	1 / 21Â Â Â Â Â
Carbonic anhydrase XII	CA12	O43570	CHEMBL3242	Lyase	1	1 / 35Â Â Â Â Â
Carbonic anhydrase VII	CA7	P43166	CHEMBL2326	Lyase	1	1 / 17Â Â Â Â Â
Carbonic anhydrase VI	CA6	P23280	CHEMBL3025	Lyase	1	1 / 8Â Â Â Â Â
Carbonic anhydrase VA	CA5A	P35218	CHEMBL4789	Lyase	1	1 / 9Â Â Â Â Â
Carbonic anhydrase IX	CA9	Q16790	CHEMBL3594	Lyase	1	1 / 43Â Â Â Â Â
Carbonic anhydrase IV	CA4	P22748	CHEMBL3729	Lyase	1	1 / 7Â Â Â Â Â
Carbonic anhydrase II	CA2	P00918	CHEMBL205	Lyase	1	1 / 6Â Â Â Â Â
Carbonic anhydrase I	CA1	P00915	CHEMBL261	Lyase	1	1 / 15Â Â Â Â Â
Beta-secretase 1	BACE1	P56817	CHEMBL4822	Protease	1	1 / 5Â Â Â Â Â
Aldose reductase	AKR1B1	P15121	CHEMBL1900	Enzyme	1	2 / 8Â Â Â Â Â
Glutathione reductase	GSR	P00390	CHEMBL2755	Oxidoreductase	0.174646	1 / 1Â Â Â Â Â
Xanthine dehydrogenase	XDH	P47989	CHEMBL1929	Oxidoreductase	0.119404	0 / 3Â Â Â Â Â
Troponin, cardiac muscle	TNNC1 TNNT2 TNNI3	P63316 P45379 P19429	CHEMBL2095202	Unclassified protein	0.119404	0 / 1Â Â Â Â Â
Protein-tyrosine phosphatase 1B	PTPN1	P18031	CHEMBL335	Phosphatase	0.111502	2 / 0Â Â Â Â Â
Monoamine oxidase A	MAOA	P21397	CHEMBL1951	Oxidoreductase	0.111502	0 / 34Â Â Â Â Â
Estrogen receptor beta	ESR2	Q92731	CHEMBL242	Nuclear receptor	0.111502	0 / 61Â Â Â Â Â
Estrogen receptor alpha	ESR1	P03372	CHEMBL206	Nuclear receptor	0.111502	0 / 43Â Â Â Â Â
Estradiol 17-beta-dehydrogenase 3	HSD17B3	P37058	CHEMBL4234	Enzyme	0.111502	0 / 19Â Â Â Â Â
D-amino-acid oxidase	DAO	P14920	CHEMBL5485	Enzyme	0.111502	0 / 1Â Â Â Â Â
Cyclooxygenase-2	PTGS2	P35354	CHEMBL230	Oxidoreductase	0.111502	0 / 3Â Â Â Â Â
Cyclin-dependent kinase 5/CDK5 activator 1	CDK5R1 CDK5	Q15078 Q00535	CHEMBL1907600	Kinase	0.111502	0 / 6Â Â Â Â Â
Carboxylesterase 2	CES2	O00748	CHEMBL3180	Enzyme	0.111502	1 / 0Â Â Â Â Â
Carbonyl reductase [NADPH] 1	CBR1	P16152	CHEMBL5586	Enzyme	0.111502	0 / 1Â Â Â Â Â
Carbonic anhydrase VB	CA5B	Q9Y2D0	CHEMBL3969	Lyase	0.111502	0 / 9Â Â Â Â Â
Arachidonate 5-lipoxygenase	ALOX5	P09917	CHEMBL215	Oxidoreductase	0.111502	0 / 1Â Â Â Â Â
Alpha-synuclein	SNCA	P37840	CHEMBL6152	Unclassified protein	0.111502	1 / 0Â Â Â Â Â
Voltage-gated potassium channel subunit Kv1.5	KCNA5	P22460	CHEMBL4306	Voltage-gated ion channel	0	0 / 1Â Â Â Â Â
Voltage-gated potassium channel subunit Kv1.3	KCNA3	P22001	CHEMBL4633	Voltage-gated ion channel	0	0 / 7Â Â Â Â Â
Tyrosine-protein kinase receptor UFO	AXL	P30530	CHEMBL4895	Kinase	0	0 / 1Â Â Â Â Â
Tyrosine-protein kinase LCK	LCK	P06239	CHEMBL258	Kinase	0	0 / 2Â Â Â Â Â
Tyrosine-protein kinase FYN	FYN	P06241	CHEMBL1841	Kinase	0	0 / 1Â Â Â Â Â
Transthyretin	TTR	P02766	CHEMBL3194	Secreted protein	0	0 / 1Â Â Â Â Â
Testis-specific androgen-binding protein	SHBG	P04278	CHEMBL3305	Secreted protein	0	0 / 1Â Â Â Â Â
Telomerase reverse transcriptase	TERT	O14746	CHEMBL2916	Enzyme	0	0 / 1Â Â Â Â Â
Steryl-sulfatase	STS	P08842	CHEMBL3559	Enzyme	0	0 / 4Â Â Â Â Â
Steroid 5-alpha-reductase 1	SRD5A1	P18405	CHEMBL1787	Oxidoreductase	0	0 / 3Â Â Â Â Â
Serum paraoxonase/arylesterase 1	PON1	P27169	CHEMBL3167	Enzyme	0	0 / 1Â Â Â Â Â
Serine/threonine-protein kinase/endoribonuclease IRE1	ERN1	O75460	CHEMBL1163101	Enzyme	0	0 / 1Â Â Â Â Â
Serine/threonine-protein kinase PIM1	PIM1	P11309	CHEMBL2147	Kinase	0	0 / 2Â Â Â Â Â
Quinone reductase 1	NQO1	P15559	CHEMBL3623	Enzyme	0	0 / 13Â Â Â Â Â
Phosphodiesterase 4D	PDE4D	Q08499	CHEMBL288	Phosphodiesterase	0	0 / 1Â Â Â Â Â
Nuclear factor NF-kappa-B p105 subunit	NFKB1	P19838	CHEMBL3251	Other cytosolic protein	0	0 / 2Â Â Â Â Â
Neurotrophic tyrosine kinase receptor type 2	NTRK2	Q16620	CHEMBL4898	Kinase	0	0 / 1Â Â Â Â Â
NAD-dependent deacetylase sirtuin 1	SIRT1	Q96EB6	CHEMBL4506	Eraser	0	0 / 1Â Â Â Â Â
Monocarboxylate transporter 4	SLC16A3	O15427	CHEMBL2073663	Electrochemical transporter	0	0 / 1Â Â Â Â Â
Monoamine oxidase B	MAOB	P27338	CHEMBL2039	Oxidoreductase	0	0 / 38Â Â Â Â Â
Macrophage migration inhibitory factor	MIF	P14174	CHEMBL2085	Enzyme	0	0 / 5Â Â Â Â Â
Kappa Opioid receptor	OPRK1	P41145	CHEMBL237	Family A G protein-coupled receptor	0	0 / 1Â Â Â Â Â
Inhibitor of nuclear factor kappa B kinase beta subunit	IKBKB	O14920	CHEMBL1991	Kinase	0	0 / 1Â Â Â Â Â
G-protein coupled receptor 55	GPR55	Q9Y2T6	CHEMBL1075322	Family A G protein-coupled receptor	0	0 / 1Â Â Â Â Â
G protein-coupled receptor kinase 6	GRK6	P43250	CHEMBL6144	Kinase	0	0 / 1Â Â Â Â Â
Dual-specificity tyrosine-phosphorylation regulated kinase 1A (by homology)	DYRK1A	Q13627	CHEMBL2292	Kinase	0	0 / 10Â Â Â Â Â
Dopamine transporter	SLC6A3	Q01959	CHEMBL238	Electrochemical transporter	0	0 / 2Â Â Â Â Â
DNA-(apurinic or apyrimidinic site) lyase	APEX1	P27695	CHEMBL5619	Enzyme	0	0 / 1Â Â Â Â Â
Cytochrome P450 1B1	CYP1B1	Q16678	CHEMBL4878	Cytochrome P450	0	0 / 1Â Â Â Â Â
Cytochrome P450 1A2	CYP1A2	P05177	CHEMBL3356	Cytochrome P450	0	0 / 3Â Â Â Â Â
Cytochrome P450 19A1	CYP19A1	P11511	CHEMBL1978	Cytochrome P450	0	0 / 3Â Â Â Â Â
Carbonic anhydrase III	CA3	P07451	CHEMBL2885	Lyase	0	0 / 7Â Â Â Â Â
Cannabinoid receptor 2	CNR2	P34972	CHEMBL253	Family A G protein-coupled receptor	0	0 / 9Â Â Â Â Â
Cannabinoid receptor 1	CNR1	P21554	CHEMBL218	Family A G protein-coupled receptor	0	0 / 10Â Â Â Â Â
Butyrylcholinesterase	BCHE	P06276	CHEMBL1914	Hydrolase	0	0 / 3Â Â Â Â Â
Arachidonate 15-lipoxygenase	ALOX15	P16050	CHEMBL2903	Enzyme	0	0 / 5Â Â Â Â Â
Androgen Receptor	AR	P10275	CHEMBL1871	Nuclear receptor	0	0 / 5Â Â Â Â Â
ALK tyrosine kinase receptor	ALK	Q9UM73	CHEMBL4247	Kinase	0	0 / 1Â Â Â Â Â
Aldo-keto-reductase family 1 member C3	AKR1C3	P42330	CHEMBL4681	Enzyme	0	0 / 1Â Â Â Â Â
Aldo-keto reductase family 1 member C1	AKR1C1	Q04828	CHEMBL5905	Enzyme	0	0 / 1Â Â Â Â Â
Aldehyde dehydrogenase	ALDH2	P05091	CHEMBL1935	Oxidoreductase	0	0 / 1Â Â Â Â Â
Acetylcholinesterase	ACHE	P22303	CHEMBL220	Hydrolase	0	0 / 12Â Â Â Â Â
6-phosphofructo-2-kinase/fructose-2,6-bisphosphatase 3	PFKFB3	Q16875	CHEMBL2331053	Enzyme	0	0 / 2Â Â Â Â Â

## Sheet: Ferulic Acid
Target	Common name	Uniprot ID	ChEMBL ID	Target Class	Probability*	Known actives (3D/2D)
Carbonic anhydrase II	CA2	P00918	CHEMBL205	Lyase	0.937741	62 / 20Â Â Â Â Â
Carbonic anhydrase VII	CA7	P43166	CHEMBL2326	Lyase	0.937741	11 / 19Â Â Â Â Â
Carbonic anhydrase I	CA1	P00915	CHEMBL261	Lyase	0.937741	57 / 24Â Â Â Â Â
Carbonic anhydrase VI	CA6	P23280	CHEMBL3025	Lyase	0.937741	7 / 15Â Â Â Â Â
Carbonic anhydrase XII	CA12	O43570	CHEMBL3242	Lyase	0.937741	27 / 21Â Â Â Â Â
Carbonic anhydrase XIV	CA14	Q9ULX7	CHEMBL3510	Lyase	0.937741	10 / 19Â Â Â Â Â
Carbonic anhydrase IX	CA9	Q16790	CHEMBL3594	Lyase	0.937741	22 / 26Â Â Â Â Â
Carbonic anhydrase VA	CA5A	P35218	CHEMBL4789	Lyase	0.937741	10 / 15Â Â Â Â Â
Carbonic anhydrase VB	CA5B	Q9Y2D0	CHEMBL3969	Lyase	0.133587	5 / 13Â Â Â Â Â
Monoamine oxidase B	MAOB	P27338	CHEMBL2039	Oxidoreductase	0.0823338	2 / 38Â Â Â Â Â
Aldose reductase	AKR1B1	P15121	CHEMBL1900	Enzyme	0.0721804	68 / 34Â Â Â Â Â
Arachidonate 5-lipoxygenase	ALOX5	P09917	CHEMBL215	Oxidoreductase	0.0721804	1 / 44Â Â Â Â Â
Matrix metalloproteinase 9	MMP9	P14780	CHEMBL321	Protease	0.0721804	2 / 24Â Â Â Â Â
Matrix metalloproteinase 1	MMP1	P03956	CHEMBL332	Protease	0.0721804	2 / 24Â Â Â Â Â
Matrix metalloproteinase 2	MMP2	P08253	CHEMBL333	Protease	0.0721804	2 / 23Â Â Â Â Â
Protein-tyrosine phosphatase 1B	PTPN1	P18031	CHEMBL335	Phosphatase	0.0721804	35 / 2Â Â Â Â Â
Carbonic anhydrase XIII (by homology)	CA13	Q8N1Q1	CHEMBL3912	Lyase	0.0619149	10 / 10Â Â Â Â Â
Carbonic anhydrase III	CA3	P07451	CHEMBL2885	Lyase	0.0619149	5 / 4Â Â Â Â Â
Beta amyloid A4 protein	APP	P05067	CHEMBL2487	Membrane receptor	0.0517133	0 / 55Â Â Â Â Â
Nuclear factor erythroid 2-related factor 2	NFE2L2	Q16236	CHEMBL1075094	Unclassified protein	0.0414703	0 / 4Â Â Â Â Â
Signal transducer and activator of transcription 3	STAT3	P40763	CHEMBL4026	Transcription factor	0.0414703	0 / 1Â Â Â Â Â
11-beta-hydroxysteroid dehydrogenase 1	HSD11B1	P28845	CHEMBL4235	Enzyme	0.0414703	0 / 4Â Â Â Â Â
Estrogen receptor beta	ESR2	Q92731	CHEMBL242	Nuclear receptor	0.0414703	5 / 17Â Â Â Â Â
Carbonic anhydrase IV	CA4	P22748	CHEMBL3729	Lyase	0.0414703	4 / 7Â Â Â Â Â
Toll-like receptor 4 (by homology)	TLR4	O00206	CHEMBL5255	Toll-like and Il-1 receptors	0.0414703	0 / 13Â Â Â Â Â
Cyclooxygenase-1	PTGS1	P23219	CHEMBL221	Oxidoreductase	0.0312266	4 / 17Â Â Â Â Â
Hepatocyte growth factor receptor	MET	P08581	CHEMBL3717	Kinase	0.0312266	0 / 22Â Â Â Â Â
Cytochrome P450 1A1	CYP1A1	P04798	CHEMBL2231	Cytochrome P450	0.0312266	0 / 9Â Â Â Â Â
Cytochrome P450 1A2	CYP1A2	P05177	CHEMBL3356	Cytochrome P450	0.0312266	0 / 5Â Â Â Â Â
Quinone reductase 2	NQO2	P16083	CHEMBL3959	Enzyme	0.0312266	0 / 17Â Â Â Â Â
Cytochrome P450 1B1	CYP1B1	Q16678	CHEMBL4878	Cytochrome P450	0.0312266	0 / 25Â Â Â Â Â
Carboxypeptidase A1	CPA1	P15085	CHEMBL2088	Protease	0.0312266	11 / 0Â Â Â Â Â
Epidermal growth factor receptor erbB1	EGFR	P00533	CHEMBL203	Kinase	0.0312266	4 / 34Â Â Â Â Â
Cyclooxygenase-2	PTGS2	P35354	CHEMBL230	Oxidoreductase	0.0312266	11 / 47Â Â Â Â Â
Transthyretin	TTR	P02766	CHEMBL3194	Secreted protein	0.0312266	5 / 6Â Â Â Â Â
Lysine-specific demethylase 4D-like	KDM4E	B2RXH2	CHEMBL1293226	Eraser	0.0312266	5 / 0Â Â Â Â Â
Lysine-specific demethylase 3A	KDM3A	Q9Y4C1	CHEMBL1938209	Eraser	0.0312266	2 / 0Â Â Â Â Â
Lysine-specific demethylase 6B	KDM6B	O15054	CHEMBL1938211	Eraser	0.0312266	2 / 0Â Â Â Â Â
Alpha-ketoglutarate-dependent dioxygenase FTO	FTO	Q9C0B1	CHEMBL2331065	Oxidoreductase	0.0312266	2 / 0Â Â Â Â Â
Lysine-specific demethylase 4A	KDM4A	O75164	CHEMBL5896	Eraser	0.0312266	7 / 0Â Â Â Â Â
Lysine-specific demethylase 4C	KDM4C	Q9H3R0	CHEMBL6175	Eraser	0.0312266	10 / 0Â Â Â Â Â
Tubulin beta-1 chain	TUBB1	Q9H4B7	CHEMBL1915	Structural protein	0.0312266	0 / 29Â Â Â Â Â
Nuclear factor NF-kappa-B p65 subunit	RELA	Q04206	CHEMBL5533	Transcription factor	0.0312266	0 / 13Â Â Â Â Â
Tyrosine-protein kinase FYN	FYN	P06241	CHEMBL1841	Kinase	0.0312266	4 / 2Â Â Â Â Â
Tyrosine-protein kinase LCK	LCK	P06239	CHEMBL258	Kinase	0.0312266	3 / 9Â Â Â Â Â
Monocarboxylate transporter 1 (by homology)	SLC16A1	P53985	CHEMBL4360	Electrochemical transporter	0.0312266	2 / 12Â Â Â Â Â
Toll-like receptor (TLR7/TLR9)	TLR9	Q9NR96	CHEMBL5804	Toll-like and Il-1 receptors	0.0312266	0 / 3Â Â Â Â Â
Aldo-keto reductase family 1 member B10	AKR1B10	O60218	CHEMBL5983	Enzyme	0.0312266	0 / 18Â Â Â Â Â
Arachidonate 15-lipoxygenase	ALOX15	P16050	CHEMBL2903	Enzyme	0.0312266	0 / 2Â Â Â Â Â
Protein kinase C epsilon	PRKCE	Q02156	CHEMBL3582	Kinase	0.0312266	0 / 2Â Â Â Â Â
Coagulation factor VII/tissue factor	F3	P13726	CHEMBL4081	Surface antigen	0.0312266	0 / 9Â Â Â Â Â
Nitric oxide synthase, inducible	NOS2	P35228	CHEMBL4481	Enzyme	0.0312266	0 / 7Â Â Â Â Â
Low affinity neurotrophin receptor p75NTR	NGFR	P08138	CHEMBL4762	Membrane receptor	0.0312266	2 / 0Â Â Â Â Â
Cyclin-dependent kinase 4/cyclin D1	CCND1 CDK4	P24385 P11802	CHEMBL1907601	Kinase	0.0312266	0 / 1Â Â Â Â Â
Tubulin beta-3 chain	TUBB3	Q13509	CHEMBL2597	Structural protein	0.0312266	0 / 1Â Â Â Â Â
P-glycoprotein 1	ABCB1	P08183	CHEMBL4302	Primary active transporter	0.0312266	0 / 14Â Â Â Â Â
Fructose-1,6-bisphosphatase	FBP1	P09467	CHEMBL3975	Enzyme	0.0312266	22 / 0Â Â Â Â Â
DNA topoisomerase II alpha	TOP2A	P11388	CHEMBL1806	Isomerase	0.0312266	0 / 15Â Â Â Â Â
Glyoxalase I	GLO1	Q04760	CHEMBL2424	Enzyme	0.0312266	0 / 5Â Â Â Â Â
Beta-secretase 1	BACE1	P56817	CHEMBL4822	Protease	0.0312266	1 / 62Â Â Â Â Â
Angiotensin-converting enzyme (by homology)	ACE	P12821	CHEMBL1808	Protease	0.0312266	16 / 0Â Â Â Â Â
Renin	REN	P00797	CHEMBL286	Protease	0.0312266	1 / 0Â Â Â Â Â
Poly [ADP-ribose] polymerase-1	PARP1	P09874	CHEMBL3105	Enzyme	0.0312266	10 / 0Â Â Â Â Â
Monoamine oxidase A	MAOA	P21397	CHEMBL1951	Oxidoreductase	0.0312266	2 / 14Â Â Â Â Â
Aryl hydrocarbon receptor	AHR	P35869	CHEMBL3201	Transcription factor	0.0312266	0 / 4Â Â Â Â Â
Lysine-specific demethylase 2A	KDM2A	Q9Y2K7	CHEMBL1938210	Eraser	0.0312266	3 / 0Â Â Â Â Â
Thiopurine S-methyltransferase	TPMT	P51580	CHEMBL2500	Enzyme	0.0312266	4 / 0Â Â Â Â Â
Axin1/beta-catenin	CTNNB1	P35222	CHEMBL5866	Unclassified protein	0.0312266	3 / 0Â Â Â Â Â
Thrombin	F2	P00734	CHEMBL204	Protease	0.0312266	10 / 0Â Â Â Â Â
Solute carrier family 13 member 5	SLC13A5	Q86YT5	CHEMBL3769293	Electrochemical transporter	0.0312266	10 / 0Â Â Â Â Â
Inhibitor of NF-kappa-B kinase (IKK)	IKBKG IKBKB CHUK	Q9Y6K9 O14920 O15111	CHEMBL2111328	Kinase	0	0 / 3Â Â Â Â Â
Endothelin-converting enzyme 1	ECE1	P42892	CHEMBL4791	Protease	0	8 / 0Â Â Â Â Â
Kynurenine 3-monooxygenase	KMO	O15229	CHEMBL2145	Oxidoreductase	0	18 / 0Â Â Â Â Â
Intercellular adhesion molecule (ICAM-1), Integrin alpha-L/beta-2	ITGAL ICAM1 ITGB2	P20701 P05362 P05107	CHEMBL2096661	Membrane receptor	0	3 / 0Â Â Â Â Â
AMP deaminase 3	AMPD3	Q01432	CHEMBL2912	Enzyme	0	6 / 0Â Â Â Â Â
G protein-coupled receptor 44	PTGDR2	Q9Y5Y4	CHEMBL5071	Family A G protein-coupled receptor	0	5 / 0Â Â Â Â Â
Neprilysin	MME	P08473	CHEMBL1944	Protease	0	24 / 0Â Â Â Â Â
c-Jun N-terminal kinase 1	MAPK8	P45983	CHEMBL2276	Kinase	0	2 / 0Â Â Â Â Â
Norepinephrine transporter	SLC6A2	P23975	CHEMBL222	Electrochemical transporter	0	0 / 2Â Â Â Â Â
Aldo-keto reductase family 1 member C4	AKR1C4	P17516	CHEMBL4999	Enzyme	0	0 / 1Â Â Â Â Â
ATP-citrate synthase	ACLY	P53396	CHEMBL3720	Enzyme	0	9 / 0Â Â Â Â Â
Thymidylate kinase	DTYMK	P23919	CHEMBL4388	Transferase	0	1 / 0Â Â Â Â Â
Bifunctional protein NCOAT	OGA	O60502	CHEMBL5921	Enzyme	0	23 / 0Â Â Â Â Â
Aldo-keto-reductase family 1 member C3	AKR1C3	P42330	CHEMBL4681	Enzyme	0	22 / 31Â Â Â Â Â
Macrophage migration inhibitory factor	MIF	P14174	CHEMBL2085	Enzyme	0	1 / 1Â Â Â Â Â
D-amino-acid oxidase	DAO	P14920	CHEMBL5485	Enzyme	0	8 / 0Â Â Â Â Â
Dual specificity tyrosine-phosphorylation-regulated kinase 1B	DYRK1B	Q9Y463	CHEMBL5543	Kinase	0	0 / 6Â Â Â Â Â
T-cell protein-tyrosine phosphatase	PTPN2	P17706	CHEMBL3807	Phosphatase	0	5 / 0Â Â Â Â Â
Dopamine transporter	SLC6A3	Q01959	CHEMBL238	Electrochemical transporter	0	1 / 0Â Â Â Â Â
Liver glycogen phosphorylase	PYGL	P06737	CHEMBL2568	Enzyme	0	20 / 0Â Â Â Â Â
Muscle glycogen phosphorylase	PYGM	P11217	CHEMBL3526	Enzyme	0	10 / 0Â Â Â Â Â
Adenosine deaminase	ADA	P00813	CHEMBL1910	Hydrolase	0	6 / 0Â Â Â Â Â
Glycogen synthase kinase-3 beta	GSK3B	P49841	CHEMBL262	Kinase	0	2 / 10Â Â Â Â Â
Endothelin receptor ET-A (by homology)	EDNRA	P25101	CHEMBL252	Family A G protein-coupled receptor	0	0 / 22Â Â Â Â Â
Alkaline phosphatase, tissue-nonspecific isozyme	ALPL	P05186	CHEMBL5979	Enzyme	0	10 / 0Â Â Â Â Â
Microtubule-associated protein tau	MAPT	P10636	CHEMBL1293224	Unclassified protein	0	0 / 1Â Â Â Â Â
NADPH oxidase 4	NOX4	Q9NPH5	CHEMBL1250375	Enzyme	0	2 / 0Â Â Â Â Â
CaM-kinase kinase beta	CAMKK2	Q96RR4	CHEMBL5284	Kinase	0	1 / 0Â Â Â Â Â
ATP-binding cassette sub-family G member 2	ABCG2	Q9UNQ0	CHEMBL5393	Primary active transporter	0	0 / 33Â Â Â Â Â
Insulin-like growth factor binding protein 3	IGFBP3	P17936	CHEMBL3997	Secreted protein	0	10 / 0Â Â Â Â Â

## Sheet: Kaempferol
Target	Common name	Uniprot ID	ChEMBL ID	Target Class	Probability*	Known actives (3D/2D)
NADPH oxidase 4	NOX4	Q9NPH5	CHEMBL1250375	Enzyme	1	7 / 8Â Â Â Â Â
Aldose reductase (by homology)	AKR1B1	P15121	CHEMBL1900	Enzyme	1	18 / 71Â Â Â Â Â
Xanthine dehydrogenase	XDH	P47989	CHEMBL1929	Oxidoreductase	1	12 / 20Â Â Â Â Â
Tyrosinase	TYR	P14679	CHEMBL1973	Oxidoreductase	1	2 / 3Â Â Â Â Â
Tyrosine-protein kinase receptor FLT3	FLT3	P36888	CHEMBL1974	Kinase	1	5 / 7Â Â Â Â Â
Carbonic anhydrase II	CA2	P00918	CHEMBL205	Lyase	1	8 / 14Â Â Â Â Â
Arachidonate 5-lipoxygenase	ALOX5	P09917	CHEMBL215	Oxidoreductase	1	5 / 47Â Â Â Â Â
Carbonic anhydrase VII	CA7	P43166	CHEMBL2326	Lyase	1	8 / 13Â Â Â Â Â
Estradiol 17-beta-dehydrogenase 2	HSD17B2	P37059	CHEMBL2789	Enzyme	1	9 / 3Â Â Â Â Â
Multidrug resistance-associated protein 1	ABCC1	P33527	CHEMBL3004	Primary active transporter	1	7 / 11Â Â Â Â Â
Estradiol 17-beta-dehydrogenase 1	HSD17B1	P14061	CHEMBL3181	Enzyme	1	9 / 4Â Â Â Â Â
Aryl hydrocarbon receptor	AHR	P35869	CHEMBL3201	Transcription factor	1	1 / 1Â Â Â Â Â
Carbonic anhydrase XII	CA12	O43570	CHEMBL3242	Lyase	1	10 / 17Â Â Â Â Â
Estrogen-related receptor alpha	ESRRA	P11474	CHEMBL3429	Nuclear receptor	1	2 / 2Â Â Â Â Â
P-glycoprotein 1	ABCB1	P08183	CHEMBL4302	Primary active transporter	1	12 / 48Â Â Â Â Â
Cytochrome P450 1B1	CYP1B1	Q16678	CHEMBL4878	Cytochrome P450	1	12 / 46Â Â Â Â Â
ATP-binding cassette sub-family G member 2	ABCG2	Q9UNQ0	CHEMBL5393	Primary active transporter	1	6 / 47Â Â Â Â Â
Adenosine A1 receptor (by homology)	ADORA1	P30542	CHEMBL226	Family A G protein-coupled receptor	0.795047	6 / 23Â Â Â Â Â
Carbonic anhydrase IV	CA4	P22748	CHEMBL3729	Lyase	0.795047	7 / 12Â Â Â Â Â
Acetylcholinesterase	ACHE	P22303	CHEMBL220	Hydrolase	0.768469	4 / 26Â Â Â Â Â
Monoamine oxidase A	MAOA	P21397	CHEMBL1951	Oxidoreductase	0.65802	5 / 18Â Â Â Â Â
Glyoxalase I	GLO1	Q04760	CHEMBL2424	Enzyme	0.65802	3 / 4Â Â Â Â Â
Tyrosine-protein kinase SYK	SYK	P43405	CHEMBL2599	Kinase	0.65802	3 / 3Â Â Â Â Â
Glycogen synthase kinase-3 beta	GSK3B	P49841	CHEMBL262	Kinase	0.65802	3 / 6Â Â Â Â Â
Matrix metalloproteinase 9	MMP9	P14780	CHEMBL321	Protease	0.65802	2 / 2Â Â Â Â Â
Matrix metalloproteinase 2	MMP2	P08253	CHEMBL333	Protease	0.65802	2 / 2Â Â Â Â Â
Arachidonate 15-lipoxygenase	ALOX15	P16050	CHEMBL2903	Enzyme	0.649781	6 / 8Â Â Â Â Â
Arachidonate 12-lipoxygenase	ALOX12	P18054	CHEMBL3687	Enzyme	0.633326	9 / 10Â Â Â Â Â
Receptor-type tyrosine-protein phosphatase S	PTPRS	Q13332	CHEMBL2396508	Phosphatase	0.608446	7 / 8Â Â Â Â Â
Adenosine A2a receptor (by homology)	ADORA2A	P29274	CHEMBL251	Family A G protein-coupled receptor	0.567302	5 / 11Â Â Â Â Â
Cyclin-dependent kinase 5/CDK5 activator 1	CDK5R1 CDK5	Q15078 Q00535	CHEMBL1907600	Kinase	0.517921	6 / 18Â Â Â Â Â
Cyclin-dependent kinase 1/cyclin B	CCNB3 CDK1 CCNB1 CCNB2	Q8WWL7 P06493 P14635 O95067	CHEMBL2094127	Other cytosolic protein	0.517921	4 / 11Â Â Â Â Â
Arginase-1 (by homology)	ARG1	P05089	CHEMBL1075097	Enzyme	0.517921	2 / 2Â Â Â Â Â
G-protein coupled receptor 35	GPR35	Q9HC97	CHEMBL1293267	Family A G protein-coupled receptor	0.50153	2 / 4Â Â Â Â Â
Estrogen receptor beta	ESR2	Q92731	CHEMBL242	Nuclear receptor	0.50153	93 / 38Â Â Â Â Â
Death-associated protein kinase 1	DAPK1	P53355	CHEMBL2558	Kinase	0.50153	2 / 2Â Â Â Â Â
DNA-3-methyladenine glycosylase	MPG	P29372	CHEMBL3396943	Enzyme	0.50153	1 / 1Â Â Â Â Â
Solute carrier family 22 member 12	SLC22A12	Q96S37	CHEMBL6120	Electrochemical transporter	0.50153	6 / 1Â Â Â Â Â
Transthyretin	TTR	P02766	CHEMBL3194	Secreted protein	0.484896	2 / 3Â Â Â Â Â
Aldo-keto reductase family 1 member B10	AKR1B10	O60218	CHEMBL5983	Enzyme	0.484896	2 / 3Â Â Â Â Â
Tankyrase-2	TNKS2	Q9H2K2	CHEMBL6154	Enzyme	0.484896	4 / 12Â Â Â Â Â
Tankyrase-1	TNKS	O95271	CHEMBL6164	Enzyme	0.484896	4 / 28Â Â Â Â Â
Cyclin-dependent kinase 6	CDK6	Q00534	CHEMBL2508	Kinase	0.476836	3 / 4Â Â Â Â Â
Cyclin-dependent kinase 2	CDK2	P24941	CHEMBL301	Kinase	0.476836	1 / 17Â Â Â Â Â
Cytochrome P450 19A1	CYP19A1	P11511	CHEMBL1978	Cytochrome P450	0.427205	6 / 18Â Â Â Â Â
Casein kinase II alpha	CSNK2A1	P68400	CHEMBL3629	Kinase	0.427205	3 / 2Â Â Â Â Â
Epidermal growth factor receptor erbB1	EGFR	P00533	CHEMBL203	Kinase	0.402643	7 / 29Â Â Â Â Â
Vasopressin V2 receptor	AVPR2	P30518	CHEMBL1790	Family A G protein-coupled receptor	0.402643	1 / 1Â Â Â Â Â
Insulin-like growth factor I receptor	IGF1R	P08069	CHEMBL1957	Kinase	0.402643	3 / 3Â Â Â Â Â
Thrombin	F2	P00734	CHEMBL204	Protease	0.402643	11 / 3Â Â Â Â Â
Serine/threonine-protein kinase PIM1	PIM1	P11309	CHEMBL2147	Kinase	0.402643	8 / 7Â Â Â Â Â
Serine/threonine-protein kinase Aurora-B	AURKB	Q96GD4	CHEMBL2185	Kinase	0.402643	3 / 4Â Â Â Â Â
Dopamine D4 receptor	DRD4	P21917	CHEMBL219	Family A G protein-coupled receptor	0.402643	1 / 1Â Â Â Â Â
Myeloperoxidase	MPO	P05164	CHEMBL2439	Enzyme	0.402643	1 / 1Â Â Â Â Â
PI3-kinase p85-alpha subunit	PIK3R1	P27986	CHEMBL2506	Enzyme	0.402643	1 / 1Â Â Â Â Â
Liver glycogen phosphorylase	PYGL	P06737	CHEMBL2568	Enzyme	0.402643	1 / 1Â Â Â Â Â
Carbonic anhydrase I	CA1	P00915	CHEMBL261	Lyase	0.402643	4 / 5Â Â Â Â Â
Tyrosine-protein kinase SRC	SRC	P12931	CHEMBL267	Kinase	0.402643	3 / 10Â Â Â Â Â
Focal adhesion kinase 1	PTK2	Q05397	CHEMBL2695	Kinase	0.402643	1 / 2Â Â Â Â Â
Vascular endothelial growth factor receptor 2	KDR	P35968	CHEMBL279	Kinase	0.402643	2 / 3Â Â Â Â Â
Matrix metalloproteinase 13	MMP13	P45452	CHEMBL280	Protease	0.402643	1 / 1Â Â Â Â Â
Matrix metalloproteinase 3	MMP3	P08254	CHEMBL283	Protease	0.402643	1 / 1Â Â Â Â Â
Carbonic anhydrase III	CA3	P07451	CHEMBL2885	Lyase	0.402643	1 / 1Â Â Â Â Â
Serine/threonine-protein kinase PLK1	PLK1	P53350	CHEMBL3024	Kinase	0.402643	2 / 3Â Â Â Â Â
Carbonic anhydrase VI	CA6	P23280	CHEMBL3025	Lyase	0.402643	1 / 1Â Â Â Â Â
Cyclin-dependent kinase 1	CDK1	P06493	CHEMBL308	Kinase	0.402643	3 / 13Â Â Â Â Â
Protein kinase N1	PKN1	Q16512	CHEMBL3384	Kinase	0.402643	1 / 3Â Â Â Â Â
Carbonic anhydrase XIV	CA14	Q9ULX7	CHEMBL3510	Lyase	0.402643	1 / 1Â Â Â Â Â
Carbonic anhydrase IX	CA9	Q16790	CHEMBL3594	Lyase	0.402643	3 / 6Â Â Â Â Â
Hepatocyte growth factor receptor	MET	P08581	CHEMBL3717	Kinase	0.402643	4 / 4Â Â Â Â Â
Serine/threonine-protein kinase NEK2	NEK2	P51955	CHEMBL3835	Kinase	0.402643	1 / 2Â Â Â Â Â
Interleukin-8 receptor A	CXCR1	P25024	CHEMBL4029	Family A G protein-coupled receptor	0.402643	1 / 1Â Â Â Â Â
CaM kinase II beta	CAMK2B	Q13554	CHEMBL4121	Kinase	0.402643	1 / 2Â Â Â Â Â
ALK tyrosine kinase receptor	ALK	Q9UM73	CHEMBL4247	Kinase	0.402643	2 / 4Â Â Â Â Â
Serine/threonine-protein kinase AKT	AKT1	P31749	CHEMBL4282	Kinase	0.402643	1 / 4Â Â Â Â Â
Serine/threonine-protein kinase NEK6	NEK6	Q9HC98	CHEMBL4309	Kinase	0.402643	1 / 2Â Â Â Â Â
Phospholipase A2 group 1B	PLA2G1B	P04054	CHEMBL4426	Enzyme	0.402643	1 / 1Â Â Â Â Â
Carbonic anhydrase VA	CA5A	P35218	CHEMBL4789	Lyase	0.402643	1 / 1Â Â Â Â Â
Beta-secretase 1	BACE1	P56817	CHEMBL4822	Protease	0.402643	6 / 17Â Â Â Â Â
Tyrosine-protein kinase receptor UFO	AXL	P30530	CHEMBL4895	Kinase	0.402643	2 / 4Â Â Â Â Â
NUAK family SNF1-like kinase 1	NUAK1	O60285	CHEMBL5784	Kinase	0.402643	1 / 2Â Â Â Â Â
Aldo-keto reductase family 1 member C2 (by homology)	AKR1C2	P52895	CHEMBL5847	Enzyme	0.402643	1 / 1Â Â Â Â Â
Aldo-keto reductase family 1 member C1 (by homology)	AKR1C1	Q04828	CHEMBL5905	Enzyme	0.402643	1 / 1Â Â Â Â Â
Aldo-keto-reductase family 1 member C3 (by homology)	AKR1C3	P42330	CHEMBL4681	Enzyme	0.402643	1 / 1Â Â Â Â Â
Aldo-keto reductase family 1 member C4 (by homology)	AKR1C4	P17516	CHEMBL4999	Enzyme	0.402643	1 / 1Â Â Â Â Â
Carbonic anhydrase XIII (by homology)	CA13	Q8N1Q1	CHEMBL3912	Lyase	0.402643	1 / 1Â Â Â Â Â
Aldehyde reductase (by homology)	AKR1A1	P14550	CHEMBL2246	Enzyme	0.402643	1 / 1Â Â Â Â Â
Beta amyloid A4 protein	APP	P05067	CHEMBL2487	Membrane receptor	0.295453	2 / 12Â Â Â Â Â
Poly [ADP-ribose] polymerase-1	PARP1	P09874	CHEMBL3105	Enzyme	0.295453	3 / 9Â Â Â Â Â
Matrix metalloproteinase 12	MMP12	P39900	CHEMBL4393	Protease	0.295453	1 / 1Â Â Â Â Â
Lymphocyte differentiation antigen CD38	CD38	P28907	CHEMBL4660	Enzyme	0.295453	2 / 2Â Â Â Â Â
DNA topoisomerase I (by homology)	TOP1	P11387	CHEMBL1781	Isomerase	0.295453	1 / 1Â Â Â Â Â
Estrogen receptor alpha	ESR1	P03372	CHEMBL206	Nuclear receptor	0.270837	73 / 38Â Â Â Â Â
Cyclooxygenase-2	PTGS2	P35354	CHEMBL230	Oxidoreductase	0.270837	1 / 25Â Â Â Â Â
Cystic fibrosis transmembrane conductance regulator	CFTR	P13569	CHEMBL4051	Other ion channel	0.270837	1 / 1Â Â Â Â Â
6-phosphofructo-2-kinase/fructose-2,6-bisphosphatase 3	PFKFB3	Q16875	CHEMBL2331053	Enzyme	0.262582	2 / 2Â Â Â Â Â
AMY1C	AMY1A	P04745	CHEMBL2478	Enzyme	0.237885	1 / 1Â Â Â Â Â
G protein-coupled receptor kinase 6	GRK6	P43250	CHEMBL6144	Kinase	0.237885	2 / 4Â Â Â Â Â
Telomerase reverse transcriptase	TERT	O14746	CHEMBL2916	Enzyme	0.229686	9 / 22Â Â Â Â Â
Microtubule-associated protein tau	MAPT	P10636	CHEMBL1293224	Unclassified protein	0.171979	1 / 1Â Â Â Â Â

## Sheet: Genistein
Target	Common name	Uniprot ID	ChEMBL ID	Target Class	Probability*	Known actives (3D/2D)
Thromboxane-A synthase	TBXAS1	P24557	CHEMBL1835	Cytochrome P450	1	1 / 2Â Â Â Â Â
Monoamine oxidase A	MAOA	P21397	CHEMBL1951	Oxidoreductase	1	6 / 34Â Â Â Â Â
Epidermal growth factor receptor erbB1	EGFR	P00533	CHEMBL203	Kinase	1	7 / 6Â Â Â Â Â
Estrogen receptor alpha	ESR1	P03372	CHEMBL206	Nuclear receptor	1	76 / 77Â Â Â Â Â
Maltase-glucoamylase	MGAM	O43451	CHEMBL2074	Hydrolase	1	1 / 1Â Â Â Â Â
Serotonin 2a (5-HT2a) receptor	HTR2A	P28223	CHEMBL224	Family A G protein-coupled receptor	1	1 / 2Â Â Â Â Â
Serotonin 2c (5-HT2c) receptor	HTR2C	P28335	CHEMBL225	Family A G protein-coupled receptor	1	1 / 3Â Â Â Â Â
Adenosine A1 receptor (by homology)	ADORA1	P30542	CHEMBL226	Family A G protein-coupled receptor	1	6 / 20Â Â Â Â Â
Estrogen receptor beta	ESR2	Q92731	CHEMBL242	Nuclear receptor	1	94 / 66Â Â Â Â Â
Adenosine A2a receptor	ADORA2A	P29274	CHEMBL251	Family A G protein-coupled receptor	1	5 / 15Â Â Â Â Â
Estradiol 17-beta-dehydrogenase 1	HSD17B1	P14061	CHEMBL3181	Enzyme	1	10 / 5Â Â Â Â Â
Estrogen-related receptor alpha	ESRRA	P11474	CHEMBL3429	Nuclear receptor	1	2 / 2Â Â Â Â Â
Estrogen-related receptor beta	ESRRB	O95718	CHEMBL3751	Nuclear receptor	1	1 / 1Â Â Â Â Â
ATP-binding cassette sub-family G member 2	ABCG2	Q9UNQ0	CHEMBL5393	Primary active transporter	1	6 / 27Â Â Â Â Â
Carbonic anhydrase VII	CA7	P43166	CHEMBL2326	Lyase	0.559045	8 / 12Â Â Â Â Â
Carbonic anhydrase XII	CA12	O43570	CHEMBL3242	Lyase	0.559045	10 / 18Â Â Â Â Â
Carbonic anhydrase IV	CA4	P22748	CHEMBL3729	Lyase	0.551054	7 / 9Â Â Â Â Â
Aldehyde dehydrogenase	ALDH2	P05091	CHEMBL1935	Oxidoreductase	0.5429	1 / 47Â Â Â Â Â
Cytochrome P450 19A1	CYP19A1	P11511	CHEMBL1978	Cytochrome P450	0.510156	6 / 27Â Â Â Â Â
Arachidonate 12-lipoxygenase	ALOX12	P18054	CHEMBL3687	Enzyme	0.428281	9 / 11Â Â Â Â Â
Tyrosinase (by homology)	TYR	P14679	CHEMBL1973	Oxidoreductase	0.420067	2 / 2Â Â Â Â Â
Macrophage migration inhibitory factor	MIF	P14174	CHEMBL2085	Enzyme	0.420067	1 / 8Â Â Â Â Â
Estradiol 17-beta-dehydrogenase 2	HSD17B2	P37059	CHEMBL2789	Enzyme	0.387284	10 / 4Â Â Â Â Â
Xanthine dehydrogenase	XDH	P47989	CHEMBL1929	Oxidoreductase	0.34627	12 / 20Â Â Â Â Â
6-phosphofructo-2-kinase/fructose-2,6-bisphosphatase 3	PFKFB3	Q16875	CHEMBL2331053	Enzyme	0.280809	2 / 2Â Â Â Â Â
Receptor-type tyrosine-protein phosphatase S	PTPRS	Q13332	CHEMBL2396508	Phosphatase	0.247943	5 / 7Â Â Â Â Â
P-glycoprotein 1	ABCB1	P08183	CHEMBL4302	Primary active transporter	0.231637	12 / 39Â Â Â Â Â
Arachidonate 15-lipoxygenase	ALOX15	P16050	CHEMBL2903	Enzyme	0.174271	6 / 8Â Â Â Â Â
NADPH oxidase 4	NOX4	Q9NPH5	CHEMBL1250375	Enzyme	0.157929	6 / 6Â Â Â Â Â
Carbonyl reductase [NADPH] 1	CBR1	P16152	CHEMBL5586	Enzyme	0.149733	2 / 2Â Â Â Â Â
Interleukin-2	IL2	P60568	CHEMBL5880	Secreted protein	0.149733	0 / 4Â Â Â Â Â
Cyclooxygenase-1	PTGS1	P23219	CHEMBL221	Oxidoreductase	0.108771	0 / 3Â Â Â Â Â
Norepinephrine transporter	SLC6A2	P23975	CHEMBL222	Electrochemical transporter	0.108771	0 / 1Â Â Â Â Â
Carbonic anhydrase II	CA2	P00918	CHEMBL205	Lyase	0.108771	8 / 22Â Â Â Â Â
Monoamine oxidase B	MAOB	P27338	CHEMBL2039	Oxidoreductase	0.108771	0 / 77Â Â Â Â Â
Acetylcholinesterase	ACHE	P22303	CHEMBL220	Hydrolase	0.100579	4 / 33Â Â Â Â Â
Arachidonate 5-lipoxygenase	ALOX5	P09917	CHEMBL215	Oxidoreductase	0.100579	4 / 19Â Â Â Â Â
Serum paraoxonase/arylesterase 1	PON1	P27169	CHEMBL3167	Enzyme	0.100579	0 / 1Â Â Â Â Â
Carbonic anhydrase I	CA1	P00915	CHEMBL261	Lyase	0.100579	4 / 20Â Â Â Â Â
Cyclin-dependent kinase 5/CDK5 activator 1	CDK5R1 CDK5	Q15078 Q00535	CHEMBL1907600	Kinase	0.100579	6 / 6Â Â Â Â Â
Aldose reductase (by homology)	AKR1B1	P15121	CHEMBL1900	Enzyme	0.100579	16 / 44Â Â Â Â Â
Tankyrase-2	TNKS2	Q9H2K2	CHEMBL6154	Enzyme	0.100579	4 / 8Â Â Â Â Â
Tankyrase-1	TNKS	O95271	CHEMBL6164	Enzyme	0.100579	4 / 11Â Â Â Â Â
Steryl-sulfatase	STS	P08842	CHEMBL3559	Enzyme	0.100579	0 / 6Â Â Â Â Â
Tyrosine-protein kinase receptor FLT3	FLT3	P36888	CHEMBL1974	Kinase	0.100579	5 / 7Â Â Â Â Â
Cyclin-dependent kinase 1/cyclin B	CCNB3 CDK1 CCNB1 CCNB2	Q8WWL7 P06493 P14635 O95067	CHEMBL2094127	Other cytosolic protein	0.100579	4 / 4Â Â Â Â Â
Cyclooxygenase-2	PTGS2	P35354	CHEMBL230	Oxidoreductase	0.100579	1 / 8Â Â Â Â Â
Cyclin-dependent kinase 6	CDK6	Q00534	CHEMBL2508	Kinase	0.100579	3 / 3Â Â Â Â Â
Tyrosine-protein kinase SYK	SYK	P43405	CHEMBL2599	Kinase	0.100579	3 / 3Â Â Â Â Â
Glycogen synthase kinase-3 beta	GSK3B	P49841	CHEMBL262	Kinase	0.100579	3 / 7Â Â Â Â Â
Multidrug resistance-associated protein 1	ABCC1	P33527	CHEMBL3004	Primary active transporter	0.100579	7 / 10Â Â Â Â Â
Transthyretin	TTR	P02766	CHEMBL3194	Secreted protein	0.100579	2 / 2Â Â Â Â Â
Casein kinase II alpha	CSNK2A1	P68400	CHEMBL3629	Kinase	0.100579	3 / 3Â Â Â Â Â
Cystic fibrosis transmembrane conductance regulator	CFTR	P13569	CHEMBL4051	Other ion channel	0.100579	1 / 1Â Â Â Â Â
Cytochrome P450 1B1	CYP1B1	Q16678	CHEMBL4878	Cytochrome P450	0.100579	12 / 24Â Â Â Â Â
Aldo-keto reductase family 1 member B10	AKR1B10	O60218	CHEMBL5983	Enzyme	0.100579	2 / 3Â Â Â Â Â
Insulin-like growth factor binding protein 3	IGFBP3	P17936	CHEMBL3997	Secreted protein	0.100579	2 / 0Â Â Â Â Â
Induced myeloid leukemia cell differentiation protein Mcl-1	MCL1	Q07820	CHEMBL4361	Other cytosolic protein	0.100579	3 / 4Â Â Â Â Â
Alpha-synuclein	SNCA	P37840	CHEMBL6152	Unclassified protein	0.100579	2 / 0Â Â Â Â Â
Poly [ADP-ribose] polymerase-1	PARP1	P09874	CHEMBL3105	Enzyme	0.100579	3 / 6Â Â Â Â Â
Toll-like receptor (TLR7/TLR9)	TLR9	Q9NR96	CHEMBL5804	Toll-like and Il-1 receptors	0.100579	0 / 1Â Â Â Â Â
Corticotropin releasing factor receptor 1	CRHR1	P34998	CHEMBL1800	Family B G protein-coupled receptor	0.100579	1 / 0Â Â Â Â Â
Peroxisome proliferator-activated receptor alpha	PPARA	Q07869	CHEMBL239	Nuclear receptor	0.100579	1 / 1Â Â Â Â Â
Protein-tyrosine phosphatase 1B	PTPN1	P18031	CHEMBL335	Phosphatase	0.100579	5 / 21Â Â Â Â Â
Tissue-type plasminogen activator	PLAT	P00750	CHEMBL1873	Protease	0.100579	8 / 0Â Â Â Â Â
Thrombin and coagulation factor X	F10	P00742	CHEMBL244	Protease	0.100579	10 / 0Â Â Â Â Â
Urokinase-type plasminogen activator	PLAU	P00749	CHEMBL3286	Protease	0.100579	13 / 0Â Â Â Â Â
Serine/threonine-protein kinase PIM1	PIM1	P11309	CHEMBL2147	Kinase	0.100579	8 / 6Â Â Â Â Â
Serine/threonine-protein kinase Aurora-B	AURKB	Q96GD4	CHEMBL2185	Kinase	0.100579	3 / 3Â Â Â Â Â
Carbonic anhydrase III	CA3	P07451	CHEMBL2885	Lyase	0.100579	1 / 3Â Â Â Â Â
Carbonic anhydrase VI	CA6	P23280	CHEMBL3025	Lyase	0.100579	1 / 3Â Â Â Â Â
Carbonic anhydrase XIV	CA14	Q9ULX7	CHEMBL3510	Lyase	0.100579	1 / 3Â Â Â Â Â
Carbonic anhydrase IX	CA9	Q16790	CHEMBL3594	Lyase	0.100579	3 / 15Â Â Â Â Â
Carbonic anhydrase XIII	CA13	Q8N1Q1	CHEMBL3912	Lyase	0.100579	1 / 4Â Â Â Â Â
Carbonic anhydrase VA	CA5A	P35218	CHEMBL4789	Lyase	0.100579	1 / 3Â Â Â Â Â
Arginase-1 (by homology)	ARG1	P05089	CHEMBL1075097	Enzyme	0.100579	2 / 2Â Â Â Â Â
Insulin-like growth factor binding protein 6	IGFBP6	P24592	CHEMBL2139	Secreted protein	0.100579	1 / 0Â Â Â Â Â
Insulin-like growth factor binding protein 4	IGFBP4	P22692	CHEMBL2310	Secreted protein	0.100579	1 / 0Â Â Â Â Â
Insulin-like growth factor binding protein 5	IGFBP5	P24593	CHEMBL2665	Secreted protein	0.100579	1 / 0Â Â Â Â Â
Insulin-like growth factor binding protein 2	IGFBP2	P18065	CHEMBL3088	Secreted protein	0.100579	1 / 0Â Â Â Â Â
Insulin-like growth factor binding protein 1	IGFBP1	P08833	CHEMBL4178	Secreted protein	0.100579	1 / 0Â Â Â Â Â
Bcl2-antagonist of cell death (BAD)	BAD	Q92934	CHEMBL3817	Other cytosolic protein	0.100579	0 / 1Â Â Â Â Â
Glyoxalase I	GLO1	Q04760	CHEMBL2424	Enzyme	0.100579	3 / 3Â Â Â Â Â
Beta amyloid A4 protein	APP	P05067	CHEMBL2487	Membrane receptor	0.100579	2 / 3Â Â Â Â Â
Matrix metalloproteinase 9	MMP9	P14780	CHEMBL321	Protease	0.100579	2 / 2Â Â Â Â Â
Matrix metalloproteinase 2	MMP2	P08253	CHEMBL333	Protease	0.100579	2 / 2Â Â Â Â Â
Matrix metalloproteinase 12	MMP12	P39900	CHEMBL4393	Protease	0.100579	1 / 1Â Â Â Â Â
Lymphocyte differentiation antigen CD38	CD38	P28907	CHEMBL4660	Enzyme	0.100579	2 / 2Â Â Â Â Â
DNA topoisomerase I (by homology)	TOP1	P11387	CHEMBL1781	Isomerase	0.100579	1 / 1Â Â Â Â Â
Insulin-like growth factor I receptor	IGF1R	P08069	CHEMBL1957	Kinase	0	3 / 2Â Â Â Â Â
Carbonic anhydrase VB	CA5B	Q9Y2D0	CHEMBL3969	Lyase	0	0 / 2Â Â Â Â Â
Vascular endothelial growth factor receptor 2	KDR	P35968	CHEMBL279	Kinase	0	2 / 2Â Â Â Â Â
Serine/threonine-protein kinase PLK1	PLK1	P53350	CHEMBL3024	Kinase	0	2 / 3Â Â Â Â Â
Hepatocyte growth factor receptor	MET	P08581	CHEMBL3717	Kinase	0	4 / 2Â Â Â Â Â
ALK tyrosine kinase receptor	ALK	Q9UM73	CHEMBL4247	Kinase	0	2 / 2Â Â Â Â Â
Tyrosine-protein kinase receptor UFO	AXL	P30530	CHEMBL4895	Kinase	0	2 / 2Â Â Â Â Â
Peroxisome proliferator-activated receptor gamma	PPARG	P37231	CHEMBL235	Nuclear receptor	0	0 / 2Â Â Â Â Â
Protein-tyrosine phosphatase 4A3	PTP4A3	O75365	CHEMBL4162	Phosphatase	0	1 / 0Â Â Â Â Â
Protein farnesyltransferase	FNTA FNTB	P49354 P49356	CHEMBL2094108	Enzyme	0	1 / 0Â Â Â Â Â
Aryl hydrocarbon receptor	AHR	P35869	CHEMBL3201	Transcription factor	0	1 / 1Â Â Â Â Â

## Sheet: Luteolin
Target	Common name	Uniprot ID	ChEMBL ID	Target Class	Probability*	Known actives (3D/2D)
NADPH oxidase 4	NOX4	Q9NPH5	CHEMBL1250375	Enzyme	1	6 / 8Â Â Â Â Â
Aldose reductase	AKR1B1	P15121	CHEMBL1900	Enzyme	1	17 / 71Â Â Â Â Â
Cyclin-dependent kinase 5/CDK5 activator 1	CDK5R1 CDK5	Q15078 Q00535	CHEMBL1907600	Kinase	1	6 / 18Â Â Â Â Â
Xanthine dehydrogenase	XDH	P47989	CHEMBL1929	Oxidoreductase	1	12 / 20Â Â Â Â Â
Monoamine oxidase A	MAOA	P21397	CHEMBL1951	Oxidoreductase	1	5 / 18Â Â Â Â Â
Tyrosine-protein kinase receptor FLT3	FLT3	P36888	CHEMBL1974	Kinase	1	5 / 7Â Â Â Â Â
Carbonic anhydrase II	CA2	P00918	CHEMBL205	Lyase	1	8 / 14Â Â Â Â Â
Cyclin-dependent kinase 1/cyclin B	CCNB3 CDK1 CCNB1 CCNB2	Q8WWL7 P06493 P14635 O95067	CHEMBL2094127	Other cytosolic protein	1	4 / 11Â Â Â Â Â
Arachidonate 5-lipoxygenase	ALOX5	P09917	CHEMBL215	Oxidoreductase	1	5 / 47Â Â Â Â Â
Adenosine A1 receptor (by homology)	ADORA1	P30542	CHEMBL226	Family A G protein-coupled receptor	1	6 / 23Â Â Â Â Â
Carbonic anhydrase VII	CA7	P43166	CHEMBL2326	Lyase	1	8 / 11Â Â Â Â Â
Glyoxalase I	GLO1	Q04760	CHEMBL2424	Enzyme	1	3 / 4Â Â Â Â Â
Beta amyloid A4 protein	APP	P05067	CHEMBL2487	Membrane receptor	1	2 / 12Â Â Â Â Â
Tyrosine-protein kinase SYK	SYK	P43405	CHEMBL2599	Kinase	1	3 / 3Â Â Â Â Â
Glycogen synthase kinase-3 beta	GSK3B	P49841	CHEMBL262	Kinase	1	3 / 7Â Â Â Â Â
Poly [ADP-ribose] polymerase-1	PARP1	P09874	CHEMBL3105	Enzyme	1	3 / 9Â Â Â Â Â
Transthyretin	TTR	P02766	CHEMBL3194	Secreted protein	1	2 / 2Â Â Â Â Â
Matrix metalloproteinase 9	MMP9	P14780	CHEMBL321	Protease	1	2 / 2Â Â Â Â Â
Carbonic anhydrase XII	CA12	O43570	CHEMBL3242	Lyase	1	10 / 15Â Â Â Â Â
Matrix metalloproteinase 2	MMP2	P08253	CHEMBL333	Protease	1	2 / 2Â Â Â Â Â
Carbonic anhydrase IV	CA4	P22748	CHEMBL3729	Lyase	1	7 / 10Â Â Â Â Â
Matrix metalloproteinase 12	MMP12	P39900	CHEMBL4393	Protease	1	1 / 1Â Â Â Â Â
Lymphocyte differentiation antigen CD38	CD38	P28907	CHEMBL4660	Enzyme	1	2 / 2Â Â Â Â Â
Cytochrome P450 1B1	CYP1B1	Q16678	CHEMBL4878	Cytochrome P450	1	12 / 46Â Â Â Â Â
ATP-binding cassette sub-family G member 2	ABCG2	Q9UNQ0	CHEMBL5393	Primary active transporter	1	6 / 49Â Â Â Â Â
Aldo-keto reductase family 1 member B10	AKR1B10	O60218	CHEMBL5983	Enzyme	1	2 / 3Â Â Â Â Â
Tankyrase-2	TNKS2	Q9H2K2	CHEMBL6154	Enzyme	1	4 / 12Â Â Â Â Â
Tankyrase-1	TNKS	O95271	CHEMBL6164	Enzyme	1	4 / 28Â Â Â Â Â
DNA topoisomerase I (by homology)	TOP1	P11387	CHEMBL1781	Isomerase	1	1 / 1Â Â Â Â Â
Arginase-1 (by homology)	ARG1	P05089	CHEMBL1075097	Enzyme	1	2 / 2Â Â Â Â Â
Receptor-type tyrosine-protein phosphatase S	PTPRS	Q13332	CHEMBL2396508	Phosphatase	0.857023	7 / 8Â Â Â Â Â
Multidrug resistance-associated protein 1	ABCC1	P33527	CHEMBL3004	Primary active transporter	0.65802	7 / 11Â Â Â Â Â
Estradiol 17-beta-dehydrogenase 1	HSD17B1	P14061	CHEMBL3181	Enzyme	0.65802	10 / 4Â Â Â Â Â
Acetylcholinesterase	ACHE	P22303	CHEMBL220	Hydrolase	0.600412	4 / 27Â Â Â Â Â
Cyclin-dependent kinase 6	CDK6	Q00534	CHEMBL2508	Kinase	0.600412	3 / 4Â Â Â Â Â
P-glycoprotein 1	ABCB1	P08183	CHEMBL4302	Primary active transporter	0.534505	12 / 48Â Â Â Â Â
Estradiol 17-beta-dehydrogenase 2	HSD17B2	P37059	CHEMBL2789	Enzyme	0.468553	10 / 3Â Â Â Â Â
Cytochrome P450 19A1	CYP19A1	P11511	CHEMBL1978	Cytochrome P450	0.460289	6 / 19Â Â Â Â Â
Estrogen receptor beta	ESR2	Q92731	CHEMBL242	Nuclear receptor	0.460289	84 / 36Â Â Â Â Â
Adenosine A2a receptor (by homology)	ADORA2A	P29274	CHEMBL251	Family A G protein-coupled receptor	0.460289	5 / 11Â Â Â Â Â
Casein kinase II alpha	CSNK2A1	P68400	CHEMBL3629	Kinase	0.460289	3 / 2Â Â Â Â Â
Arachidonate 15-lipoxygenase	ALOX15	P16050	CHEMBL2903	Enzyme	0.43552	6 / 8Â Â Â Â Â
Arachidonate 12-lipoxygenase	ALOX12	P18054	CHEMBL3687	Enzyme	0.43552	9 / 11Â Â Â Â Â
Estrogen receptor alpha	ESR1	P03372	CHEMBL206	Nuclear receptor	0.386212	66 / 37Â Â Â Â Â
Cyclooxygenase-2	PTGS2	P35354	CHEMBL230	Oxidoreductase	0.386212	1 / 12Â Â Â Â Â
Cystic fibrosis transmembrane conductance regulator	CFTR	P13569	CHEMBL4051	Other ion channel	0.386212	1 / 1Â Â Â Â Â
AMY1C	AMY1A	P04745	CHEMBL2478	Enzyme	0.361228	1 / 1Â Â Â Â Â
G protein-coupled receptor kinase 6	GRK6	P43250	CHEMBL6144	Kinase	0.361228	2 / 4Â Â Â Â Â
Carbonic anhydrase I	CA1	P00915	CHEMBL261	Lyase	0.33674	4 / 6Â Â Â Â Â
Carbonic anhydrase IX	CA9	Q16790	CHEMBL3594	Lyase	0.33674	3 / 6Â Â Â Â Â
Cyclin-dependent kinase 2	CDK2	P24941	CHEMBL301	Kinase	0.328396	1 / 14Â Â Â Â Â
Telomerase reverse transcriptase	TERT	O14746	CHEMBL2916	Enzyme	0.320219	9 / 22Â Â Â Â Â
Cyclin-dependent kinase 1	CDK1	P06493	CHEMBL308	Kinase	0.303816	3 / 10Â Â Â Â Â
Tyrosinase	TYR	P14679	CHEMBL1973	Oxidoreductase	0.287307	2 / 2Â Â Â Â Â
Aryl hydrocarbon receptor	AHR	P35869	CHEMBL3201	Transcription factor	0.287307	1 / 1Â Â Â Â Â
Estrogen-related receptor alpha	ESRRA	P11474	CHEMBL3429	Nuclear receptor	0.287307	2 / 2Â Â Â Â Â
G-protein coupled receptor 35	GPR35	Q9HC97	CHEMBL1293267	Family A G protein-coupled receptor	0.279037	2 / 4Â Â Â Â Â
Vasopressin V2 receptor	AVPR2	P30518	CHEMBL1790	Family A G protein-coupled receptor	0.279037	1 / 1Â Â Â Â Â
Insulin-like growth factor I receptor	IGF1R	P08069	CHEMBL1957	Kinase	0.279037	3 / 3Â Â Â Â Â
Epidermal growth factor receptor erbB1	EGFR	P00533	CHEMBL203	Kinase	0.279037	6 / 30Â Â Â Â Â
Thrombin	F2	P00734	CHEMBL204	Protease	0.279037	11 / 3Â Â Â Â Â
Serine/threonine-protein kinase PIM1	PIM1	P11309	CHEMBL2147	Kinase	0.279037	8 / 7Â Â Â Â Â
Serine/threonine-protein kinase Aurora-B	AURKB	Q96GD4	CHEMBL2185	Kinase	0.279037	3 / 4Â Â Â Â Â
Dopamine D4 receptor	DRD4	P21917	CHEMBL219	Family A G protein-coupled receptor	0.279037	1 / 1Â Â Â Â Â
Myeloperoxidase	MPO	P05164	CHEMBL2439	Enzyme	0.279037	1 / 1Â Â Â Â Â
PI3-kinase p85-alpha subunit	PIK3R1	P27986	CHEMBL2506	Enzyme	0.279037	1 / 1Â Â Â Â Â
Death-associated protein kinase 1	DAPK1	P53355	CHEMBL2558	Kinase	0.279037	2 / 2Â Â Â Â Â
Liver glycogen phosphorylase	PYGL	P06737	CHEMBL2568	Enzyme	0.279037	1 / 1Â Â Â Â Â
Tyrosine-protein kinase SRC	SRC	P12931	CHEMBL267	Kinase	0.279037	3 / 10Â Â Â Â Â
Focal adhesion kinase 1	PTK2	Q05397	CHEMBL2695	Kinase	0.279037	1 / 2Â Â Â Â Â
Vascular endothelial growth factor receptor 2	KDR	P35968	CHEMBL279	Kinase	0.279037	2 / 3Â Â Â Â Â
Matrix metalloproteinase 13	MMP13	P45452	CHEMBL280	Protease	0.279037	1 / 1Â Â Â Â Â
Matrix metalloproteinase 3	MMP3	P08254	CHEMBL283	Protease	0.279037	1 / 1Â Â Â Â Â
Carbonic anhydrase III	CA3	P07451	CHEMBL2885	Lyase	0.279037	1 / 1Â Â Â Â Â
Serine/threonine-protein kinase PLK1	PLK1	P53350	CHEMBL3024	Kinase	0.279037	2 / 3Â Â Â Â Â
Carbonic anhydrase VI	CA6	P23280	CHEMBL3025	Lyase	0.279037	1 / 1Â Â Â Â Â
Protein kinase N1	PKN1	Q16512	CHEMBL3384	Kinase	0.279037	1 / 3Â Â Â Â Â
Carbonic anhydrase XIV	CA14	Q9ULX7	CHEMBL3510	Lyase	0.279037	1 / 1Â Â Â Â Â
Hepatocyte growth factor receptor	MET	P08581	CHEMBL3717	Kinase	0.279037	3 / 4Â Â Â Â Â
Serine/threonine-protein kinase NEK2	NEK2	P51955	CHEMBL3835	Kinase	0.279037	1 / 2Â Â Â Â Â
Interleukin-8 receptor A	CXCR1	P25024	CHEMBL4029	Family A G protein-coupled receptor	0.279037	1 / 1Â Â Â Â Â
CaM kinase II beta	CAMK2B	Q13554	CHEMBL4121	Kinase	0.279037	1 / 2Â Â Â Â Â
ALK tyrosine kinase receptor	ALK	Q9UM73	CHEMBL4247	Kinase	0.279037	2 / 4Â Â Â Â Â
Serine/threonine-protein kinase AKT	AKT1	P31749	CHEMBL4282	Kinase	0.279037	1 / 4Â Â Â Â Â
Serine/threonine-protein kinase NEK6	NEK6	Q9HC98	CHEMBL4309	Kinase	0.279037	1 / 2Â Â Â Â Â
Phospholipase A2 group 1B	PLA2G1B	P04054	CHEMBL4426	Enzyme	0.279037	1 / 1Â Â Â Â Â
Carbonic anhydrase VA	CA5A	P35218	CHEMBL4789	Lyase	0.279037	1 / 1Â Â Â Â Â
Beta-secretase 1	BACE1	P56817	CHEMBL4822	Protease	0.279037	5 / 14Â Â Â Â Â
Tyrosine-protein kinase receptor UFO	AXL	P30530	CHEMBL4895	Kinase	0.279037	2 / 4Â Â Â Â Â
NUAK family SNF1-like kinase 1	NUAK1	O60285	CHEMBL5784	Kinase	0.279037	1 / 2Â Â Â Â Â
Aldo-keto reductase family 1 member C2 (by homology)	AKR1C2	P52895	CHEMBL5847	Enzyme	0.279037	1 / 1Â Â Â Â Â
Aldo-keto reductase family 1 member C1 (by homology)	AKR1C1	Q04828	CHEMBL5905	Enzyme	0.279037	1 / 1Â Â Â Â Â
Aldo-keto-reductase family 1 member C3 (by homology)	AKR1C3	P42330	CHEMBL4681	Enzyme	0.279037	1 / 1Â Â Â Â Â
Aldo-keto reductase family 1 member C4 (by homology)	AKR1C4	P17516	CHEMBL4999	Enzyme	0.279037	1 / 1Â Â Â Â Â
Carbonic anhydrase XIII (by homology)	CA13	Q8N1Q1	CHEMBL3912	Lyase	0.279037	1 / 1Â Â Â Â Â
Aldehyde reductase (by homology)	AKR1A1	P14550	CHEMBL2246	Enzyme	0.279037	1 / 1Â Â Â Â Â
6-phosphofructo-2-kinase/fructose-2,6-bisphosphatase 3	PFKFB3	Q16875	CHEMBL2331053	Enzyme	0.147257	2 / 2Â Â Â Â Â
Plasminogen	PLG	P00747	CHEMBL1801	Protease	0.147257	6 / 3Â Â Â Â Â
Lysine-specific demethylase 4D-like	KDM4E	B2RXH2	CHEMBL1293226	Eraser	0.147257	2 / 2Â Â Â Â Â
Androgen Receptor	AR	P10275	CHEMBL1871	Nuclear receptor	0.139062	0 / 16Â Â Â Â Â

## Sheet: Naringenin
Target	Common name	Uniprot ID	ChEMBL ID	Target Class	Probability*	Known actives (3D/2D)
Cytochrome P450 19A1	CYP19A1	P11511	CHEMBL1978	Cytochrome P450	0.912946	20 / 52Â Â Â Â Â
Carbonic anhydrase VII	CA7	P43166	CHEMBL2326	Lyase	0.912946	15 / 7Â Â Â Â Â
Multidrug resistance-associated protein 1	ABCC1	P33527	CHEMBL3004	Primary active transporter	0.912946	2 / 2Â Â Â Â Â
Estradiol 17-beta-dehydrogenase 1	HSD17B1	P14061	CHEMBL3181	Enzyme	0.912946	109 / 1Â Â Â Â Â
Carbonic anhydrase XII	CA12	O43570	CHEMBL3242	Lyase	0.912946	36 / 6Â Â Â Â Â
Testis-specific androgen-binding protein	SHBG	P04278	CHEMBL3305	Secreted protein	0.912946	2 / 2Â Â Â Â Â
Carbonic anhydrase IV	CA4	P22748	CHEMBL3729	Lyase	0.912946	10 / 7Â Â Â Â Â
Cytochrome P450 1B1	CYP1B1	Q16678	CHEMBL4878	Cytochrome P450	0.912946	7 / 6Â Â Â Â Â
Carbonyl reductase [NADPH] 1	CBR1	P16152	CHEMBL5586	Enzyme	0.912946	1 / 1Â Â Â Â Â
Estrogen receptor alpha	ESR1	P03372	CHEMBL206	Nuclear receptor	0.583886	258 / 86Â Â Â Â Â
Estrogen receptor beta	ESR2	Q92731	CHEMBL242	Nuclear receptor	0.583886	250 / 78Â Â Â Â Â
Cyclooxygenase-1	PTGS1	P23219	CHEMBL221	Oxidoreductase	0.428281	10 / 13Â Â Â Â Â
Monoamine oxidase B	MAOB	P27338	CHEMBL2039	Oxidoreductase	0.362675	13 / 129Â Â Â Â Â
Adenosine A1 receptor	ADORA1	P30542	CHEMBL226	Family A G protein-coupled receptor	0.166097	8 / 3Â Â Â Â Â
Adenosine A3 receptor	ADORA3	P0DMS8	CHEMBL256	Family A G protein-coupled receptor	0.141522	3 / 2Â Â Â Â Â
ATP-binding cassette sub-family G member 2	ABCG2	Q9UNQ0	CHEMBL5393	Primary active transporter	0.125143	2 / 7Â Â Â Â Â
Taste receptor type 2 member 31	TAS2R31	P59538	CHEMBL2034804	Taste family G protein-coupled receptor	0.125143	1 / 3Â Â Â Â Â
Aldo-keto-reductase family 1 member C3	AKR1C3	P42330	CHEMBL4681	Enzyme	0.125143	0 / 7Â Â Â Â Â
Phospholipase A2 group 1B	PLA2G1B	P04054	CHEMBL4426	Enzyme	0.116965	0 / 1Â Â Â Â Â
Metabotropic glutamate receptor 5	GRM5	P41594	CHEMBL3227	Family C G protein-coupled receptor	0.116965	0 / 10Â Â Â Â Â
Acyl coenzyme A:cholesterol acyltransferase	CES1	P23141	CHEMBL2265	Enzyme	0.108771	0 / 1Â Â Â Â Â
Peroxisome proliferator-activated receptor gamma	PPARG	P37231	CHEMBL235	Nuclear receptor	0.108771	0 / 131Â Â Â Â Â
Carboxylesterase 2	CES2	O00748	CHEMBL3180	Enzyme	0.108771	0 / 1Â Â Â Â Â
Sodium/glucose cotransporter 2	SLC5A2	P31639	CHEMBL3884	Electrochemical transporter	0.100579	0 / 6Â Â Â Â Â
Matrix metalloproteinase 12	MMP12	P39900	CHEMBL4393	Protease	0.100579	10 / 3Â Â Â Â Â
DNA polymerase beta (by homology)	POLB	P06746	CHEMBL2392	Enzyme	0.100579	0 / 2Â Â Â Â Â
Matrix metalloproteinase 13	MMP13	P45452	CHEMBL280	Protease	0.100579	24 / 2Â Â Â Â Â
Phospholipase A2 group IIA	PLA2G2A	P14555	CHEMBL3474	Enzyme	0.100579	0 / 8Â Â Â Â Â
Phospholipase A2 group V	PLA2G5	P39877	CHEMBL4323	Enzyme	0.100579	0 / 3Â Â Â Â Â
Group X secretory phospholipase A2	PLA2G10	O15496	CHEMBL4342	Enzyme	0.100579	0 / 1Â Â Â Â Â
Beta-secretase 1	BACE1	P56817	CHEMBL4822	Protease	0.100579	22 / 14Â Â Â Â Â
Neuronal acetylcholine receptor protein alpha-7 subunit	CHRNA7	P36544	CHEMBL2492	Ligand-gated ion channel	0.100579	8 / 0Â Â Â Â Â
Kallikrein 1	KLK1	P06870	CHEMBL2319	Protease	0.100579	0 / 1Â Â Â Â Â
Kallikrein 2	KLK2	P20151	CHEMBL2442	Protease	0.100579	0 / 1Â Â Â Â Â
Retinoid X receptor alpha	RXRA	P19793	CHEMBL2061	Nuclear receptor	0.100579	0 / 16Â Â Â Â Â
Plasminogen activator inhibitor-1	SERPINE1	P05121	CHEMBL3475	Secreted protein	0.100579	9 / 3Â Â Â Â Â
Tyrosine-protein kinase SRC	SRC	P12931	CHEMBL267	Kinase	0.100579	35 / 3Â Â Â Â Â
Carbonic anhydrase II	CA2	P00918	CHEMBL205	Lyase	0.100579	69 / 4Â Â Â Â Â
Carbonic anhydrase I	CA1	P00915	CHEMBL261	Lyase	0.100579	60 / 3Â Â Â Â Â
17-beta-hydroxysteroid dehydrogenase 14	HSD17B14	Q9BPX1	CHEMBL3712868	Enzyme	0.100579	1 / 0Â Â Â Â Â
Stem cell growth factor receptor	KIT	P10721	CHEMBL1936	Kinase	0.100579	2 / 3Â Â Â Â Â
Vascular endothelial growth factor receptor 2	KDR	P35968	CHEMBL279	Kinase	0.100579	9 / 9Â Â Â Â Â
Fibroblast growth factor receptor 1	FGFR1	P11362	CHEMBL3650	Kinase	0.100579	3 / 3Â Â Â Â Â
Hepatocyte growth factor receptor	MET	P08581	CHEMBL3717	Kinase	0.100579	21 / 4Â Â Â Â Â
Carbonic anhydrase III	CA3	P07451	CHEMBL2885	Lyase	0.100579	2 / 3Â Â Â Â Â
Carbonic anhydrase VI	CA6	P23280	CHEMBL3025	Lyase	0.100579	4 / 2Â Â Â Â Â
Carbonic anhydrase XIII	CA13	Q8N1Q1	CHEMBL3912	Lyase	0.100579	3 / 3Â Â Â Â Â
Carbonic anhydrase VB	CA5B	Q9Y2D0	CHEMBL3969	Lyase	0.100579	4 / 2Â Â Â Â Â
Carbonic anhydrase VA	CA5A	P35218	CHEMBL4789	Lyase	0.100579	5 / 3Â Â Â Â Â
Quinone reductase 2	NQO2	P16083	CHEMBL3959	Enzyme	0.100579	6 / 0Â Â Â Â Â
Cathepsin (B and K)	CTSB	P07858	CHEMBL4072	Protease	0.100579	0 / 1Â Â Â Â Â
NADPH oxidase 4	NOX4	Q9NPH5	CHEMBL1250375	Enzyme	0.100579	9 / 0Â Â Â Â Â
Aldose reductase	AKR1B1	P15121	CHEMBL1900	Enzyme	0.100579	34 / 47Â Â Â Â Â
Dual specificty protein kinase CLK1	CLK1	P49759	CHEMBL4224	Kinase	0.100579	20 / 0Â Â Â Â Â
Dual specificity tyrosine-phosphorylation-regulated kinase 1B	DYRK1B	Q9Y463	CHEMBL5543	Kinase	0.100579	18 / 0Â Â Â Â Â
Butyrylcholinesterase	BCHE	P06276	CHEMBL1914	Hydrolase	0.100579	3 / 3Â Â Â Â Â
Carbonic anhydrase IX	CA9	Q16790	CHEMBL3594	Lyase	0.100579	43 / 1Â Â Â Â Â
Estrogen-related receptor alpha	ESRRA	P11474	CHEMBL3429	Nuclear receptor	0.100579	17 / 0Â Â Â Â Â
Estrogen-related receptor beta	ESRRB	O95718	CHEMBL3751	Nuclear receptor	0.100579	17 / 0Â Â Â Â Â
Cyclin-dependent kinase 5/CDK5 activator 1	CDK5R1 CDK5	Q15078 Q00535	CHEMBL1907600	Kinase	0.100579	12 / 0Â Â Â Â Â
Insulin-like growth factor I receptor	IGF1R	P08069	CHEMBL1957	Kinase	0.100579	18 / 0Â Â Â Â Â
Insulin receptor	INSR	P06213	CHEMBL1981	Kinase	0.100579	5 / 0Â Â Â Â Â
Dual-specificity tyrosine-phosphorylation regulated kinase 1A	DYRK1A	Q13627	CHEMBL2292	Kinase	0.100579	35 / 1Â Â Â Â Â
Estradiol 17-beta-dehydrogenase 2	HSD17B2	P37059	CHEMBL2789	Enzyme	0.100579	106 / 0Â Â Â Â Â
Insulin-like growth factor binding protein 3	IGFBP3	P17936	CHEMBL3997	Secreted protein	0.100579	1 / 0Â Â Â Â Â
Matrix metalloproteinase 2	MMP2	P08253	CHEMBL333	Protease	0.100579	75 / 7Â Â Â Â Â
14-3-3 protein gamma	YWHAG	P61981	CHEMBL1293296	Unclassified protein	0.100579	1 / 0Â Â Â Â Â
NAD-dependent deacetylase sirtuin 2	SIRT2	Q8IXJ6	CHEMBL4462	Eraser	0.100579	0 / 27Â Â Â Â Â
Coagulation factor VII/tissue factor	F3	P13726	CHEMBL4081	Surface antigen	0.100579	8 / 0Â Â Â Â Â
Prostanoid EP1 receptor	PTGER1	P34995	CHEMBL1811	Family A G protein-coupled receptor	0.100579	0 / 15Â Â Â Â Â
Prostanoid EP2 receptor	PTGER2	P43116	CHEMBL1881	Family A G protein-coupled receptor	0.100579	0 / 16Â Â Â Â Â
Prostanoid EP3 receptor	PTGER3	P43115	CHEMBL3710	Family A G protein-coupled receptor	0.100579	0 / 12Â Â Â Â Â
Apoptosis regulator Bcl-X	BCL2L1	Q07817	CHEMBL4625	Other ion channel	0.100579	1 / 0Â Â Â Â Â
PI3-kinase p110-beta subunit	PIK3CB	P42338	CHEMBL3145	Enzyme	0.100579	3 / 0Â Â Â Â Â
Cytochrome P450 2C9	CYP2C9	P11712	CHEMBL3397	Cytochrome P450	0.100579	2 / 0Â Â Â Â Â
Cytochrome P450 3A4	CYP3A4	P08684	CHEMBL340	Cytochrome P450	0.100579	2 / 0Â Â Â Â Â
PI3-kinase p110-alpha subunit	PIK3CA	P42336	CHEMBL4005	Enzyme	0.100579	16 / 0Â Â Â Â Â
Transitional endoplasmic reticulum ATPase	VCP	P55072	CHEMBL1075145	Primary active transporter	0.100579	4 / 0Â Â Â Â Â
Placenta growth factor	PGF	P49763	CHEMBL1697671	Unclassified protein	0.100579	0 / 3Â Â Â Â Â
Vascular endothelial growth factor A	VEGFA	P15692	CHEMBL1783	Secreted protein	0.100579	0 / 3Â Â Â Â Â
Endothelin receptor ET-A	EDNRA	P25101	CHEMBL252	Family A G protein-coupled receptor	0.100579	3 / 28Â Â Â Â Â
Serine/threonine-protein kinase/endoribonuclease IRE1	ERN1	O75460	CHEMBL1163101	Enzyme	0.100579	21 / 0Â Â Â Â Â
Matrix metalloproteinase 3	MMP3	P08254	CHEMBL283	Protease	0.100579	24 / 0Â Â Â Â Â
Beta amyloid A4 protein	APP	P05067	CHEMBL2487	Membrane receptor	0.100579	13 / 2Â Â Â Â Â
Glycogen synthase kinase-3 beta	GSK3B	P49841	CHEMBL262	Kinase	0.100579	18 / 0Â Â Â Â Â
Apoptosis regulator Bcl-2	BCL2	P10415	CHEMBL4860	Other ion channel	0.100579	7 / 8Â Â Â Â Â
Matrix metalloproteinase 9	MMP9	P14780	CHEMBL321	Protease	0.100579	78 / 2Â Â Â Â Â
Serine/threonine-protein kinase WEE1	WEE1	P30291	CHEMBL5491	Kinase	0.100579	59 / 0Â Â Â Â Â
Tyrosine-protein kinase LCK	LCK	P06239	CHEMBL258	Kinase	0.100579	16 / 0Â Â Â Â Â
Tyrosine-protein kinase SYK	SYK	P43405	CHEMBL2599	Kinase	0.100579	8 / 0Â Â Â Â Â
Cyclin-dependent kinase 2/cyclin E1	CCNE1 CDK2	P24864 P24941	CHEMBL1907605	Kinase	0.100579	2 / 0Â Â Â Â Â
CDK3/Cyclin E	CCNE1 CDK3	P24864 Q00526	CHEMBL3038471	Kinase	0.100579	2 / 0Â Â Â Â Â
Cyclin-dependent kinase 4	CDK4	P11802	CHEMBL331	Kinase	0.100579	6 / 0Â Â Â Â Â
Serine/threonine-protein kinase Aurora-A	AURKA	O14965	CHEMBL4722	Kinase	0.100579	20 / 0Â Â Â Â Â
Alpha-synuclein	SNCA	P37840	CHEMBL6152	Unclassified protein	0.100579	11 / 0Â Â Â Â Â
Arachidonate 12-lipoxygenase	ALOX12	P18054	CHEMBL3687	Enzyme	0.100579	8 / 4Â Â Â Â Â
Hepatocyte nuclear factor 4-alpha	HNF4A	P41235	CHEMBL5398	Unclassified protein	0.100579	0 / 5Â Â Â Â Â
Cyclin-dependent kinase 1/cyclin B1	CDK1 CCNB1	P06493 P14635	CHEMBL1907602	Other cytosolic protein	0	1 / 0Â Â Â Â Â
G-protein coupled receptor kinase 2	GRK2	P25098	CHEMBL4079	Kinase	0	2 / 0Â Â Â Â Â
Dual specificity protein phosphatase 3	DUSP3	P51452	CHEMBL2635	Phosphatase	0	1 / 0Â Â Â Â Â

## Sheet: Quercetin
Target	Common name	Uniprot ID	ChEMBL ID	Target Class	Probability*	Known actives (3D/2D)
NADPH oxidase 4	NOX4	Q9NPH5	CHEMBL1250375	Enzyme	1	7 / 8Â Â Â Â Â
Vasopressin V2 receptor	AVPR2	P30518	CHEMBL1790	Family A G protein-coupled receptor	1	1 / 1Â Â Â Â Â
Aldose reductase	AKR1B1	P15121	CHEMBL1900	Enzyme	1	18 / 72Â Â Â Â Â
Xanthine dehydrogenase	XDH	P47989	CHEMBL1929	Oxidoreductase	1	12 / 20Â Â Â Â Â
Monoamine oxidase A	MAOA	P21397	CHEMBL1951	Oxidoreductase	1	4 / 14Â Â Â Â Â
Insulin-like growth factor I receptor	IGF1R	P08069	CHEMBL1957	Kinase	1	3 / 3Â Â Â Â Â
Tyrosine-protein kinase receptor FLT3	FLT3	P36888	CHEMBL1974	Kinase	1	5 / 7Â Â Â Â Â
Cytochrome P450 19A1	CYP19A1	P11511	CHEMBL1978	Cytochrome P450	1	5 / 18Â Â Â Â Â
Epidermal growth factor receptor erbB1	EGFR	P00533	CHEMBL203	Kinase	1	5 / 28Â Â Â Â Â
Thrombin	F2	P00734	CHEMBL204	Protease	1	11 / 3Â Â Â Â Â
Carbonic anhydrase II	CA2	P00918	CHEMBL205	Lyase	1	7 / 15Â Â Â Â Â
Serine/threonine-protein kinase PIM1	PIM1	P11309	CHEMBL2147	Kinase	1	7 / 7Â Â Â Â Â
Arachidonate 5-lipoxygenase	ALOX5	P09917	CHEMBL215	Oxidoreductase	1	5 / 46Â Â Â Â Â
Serine/threonine-protein kinase Aurora-B	AURKB	Q96GD4	CHEMBL2185	Kinase	1	3 / 4Â Â Â Â Â
Dopamine D4 receptor	DRD4	P21917	CHEMBL219	Family A G protein-coupled receptor	1	1 / 1Â Â Â Â Â
Adenosine A1 receptor (by homology)	ADORA1	P30542	CHEMBL226	Family A G protein-coupled receptor	1	6 / 23Â Â Â Â Â
Carbonic anhydrase VII	CA7	P43166	CHEMBL2326	Lyase	1	8 / 14Â Â Â Â Â
Glyoxalase I	GLO1	Q04760	CHEMBL2424	Enzyme	1	3 / 4Â Â Â Â Â
Myeloperoxidase	MPO	P05164	CHEMBL2439	Enzyme	1	1 / 1Â Â Â Â Â
PI3-kinase p85-alpha subunit	PIK3R1	P27986	CHEMBL2506	Enzyme	1	1 / 1Â Â Â Â Â
Adenosine A2a receptor (by homology)	ADORA2A	P29274	CHEMBL251	Family A G protein-coupled receptor	1	5 / 11Â Â Â Â Â
Death-associated protein kinase 1	DAPK1	P53355	CHEMBL2558	Kinase	1	2 / 2Â Â Â Â Â
Liver glycogen phosphorylase	PYGL	P06737	CHEMBL2568	Enzyme	1	1 / 1Â Â Â Â Â
Carbonic anhydrase I	CA1	P00915	CHEMBL261	Lyase	1	3 / 5Â Â Â Â Â
Glycogen synthase kinase-3 beta	GSK3B	P49841	CHEMBL262	Kinase	1	3 / 6Â Â Â Â Â
Tyrosine-protein kinase SRC	SRC	P12931	CHEMBL267	Kinase	1	2 / 10Â Â Â Â Â
Focal adhesion kinase 1	PTK2	Q05397	CHEMBL2695	Kinase	1	1 / 2Â Â Â Â Â
Estradiol 17-beta-dehydrogenase 2	HSD17B2	P37059	CHEMBL2789	Enzyme	1	8 / 3Â Â Â Â Â
Vascular endothelial growth factor receptor 2	KDR	P35968	CHEMBL279	Kinase	1	2 / 3Â Â Â Â Â
Matrix metalloproteinase 13	MMP13	P45452	CHEMBL280	Protease	1	1 / 1Â Â Â Â Â
Matrix metalloproteinase 3	MMP3	P08254	CHEMBL283	Protease	1	1 / 1Â Â Â Â Â
Carbonic anhydrase III	CA3	P07451	CHEMBL2885	Lyase	1	1 / 1Â Â Â Â Â
Arachidonate 15-lipoxygenase	ALOX15	P16050	CHEMBL2903	Enzyme	1	4 / 8Â Â Â Â Â
Multidrug resistance-associated protein 1	ABCC1	P33527	CHEMBL3004	Primary active transporter	1	7 / 11Â Â Â Â Â
Serine/threonine-protein kinase PLK1	PLK1	P53350	CHEMBL3024	Kinase	1	2 / 3Â Â Â Â Â
Carbonic anhydrase VI	CA6	P23280	CHEMBL3025	Lyase	1	1 / 1Â Â Â Â Â
Cyclin-dependent kinase 1	CDK1	P06493	CHEMBL308	Kinase	1	2 / 13Â Â Â Â Â
Matrix metalloproteinase 9	MMP9	P14780	CHEMBL321	Protease	1	2 / 2Â Â Â Â Â
Carbonic anhydrase XII	CA12	O43570	CHEMBL3242	Lyase	1	8 / 17Â Â Â Â Â
Matrix metalloproteinase 2	MMP2	P08253	CHEMBL333	Protease	1	2 / 2Â Â Â Â Â
Protein kinase N1	PKN1	Q16512	CHEMBL3384	Kinase	1	1 / 3Â Â Â Â Â
Carbonic anhydrase XIV	CA14	Q9ULX7	CHEMBL3510	Lyase	1	1 / 1Â Â Â Â Â
Carbonic anhydrase IX	CA9	Q16790	CHEMBL3594	Lyase	1	3 / 5Â Â Â Â Â
Casein kinase II alpha	CSNK2A1	P68400	CHEMBL3629	Kinase	1	3 / 2Â Â Â Â Â
Arachidonate 12-lipoxygenase	ALOX12	P18054	CHEMBL3687	Enzyme	1	5 / 10Â Â Â Â Â
Hepatocyte growth factor receptor	MET	P08581	CHEMBL3717	Kinase	1	2 / 4Â Â Â Â Â
Carbonic anhydrase IV	CA4	P22748	CHEMBL3729	Lyase	1	7 / 13Â Â Â Â Â
Serine/threonine-protein kinase NEK2	NEK2	P51955	CHEMBL3835	Kinase	1	1 / 2Â Â Â Â Â
Interleukin-8 receptor A	CXCR1	P25024	CHEMBL4029	Family A G protein-coupled receptor	1	1 / 1Â Â Â Â Â
CaM kinase II beta	CAMK2B	Q13554	CHEMBL4121	Kinase	1	1 / 2Â Â Â Â Â
ALK tyrosine kinase receptor	ALK	Q9UM73	CHEMBL4247	Kinase	1	2 / 4Â Â Â Â Â
Serine/threonine-protein kinase AKT	AKT1	P31749	CHEMBL4282	Kinase	1	1 / 4Â Â Â Â Â
P-glycoprotein 1	ABCB1	P08183	CHEMBL4302	Primary active transporter	1	11 / 48Â Â Â Â Â
Serine/threonine-protein kinase NEK6	NEK6	Q9HC98	CHEMBL4309	Kinase	1	1 / 2Â Â Â Â Â
Phospholipase A2 group 1B	PLA2G1B	P04054	CHEMBL4426	Enzyme	1	1 / 1Â Â Â Â Â
Carbonic anhydrase VA	CA5A	P35218	CHEMBL4789	Lyase	1	1 / 1Â Â Â Â Â
Beta-secretase 1	BACE1	P56817	CHEMBL4822	Protease	1	8 / 14Â Â Â Â Â
Cytochrome P450 1B1	CYP1B1	Q16678	CHEMBL4878	Cytochrome P450	1	12 / 46Â Â Â Â Â
Tyrosine-protein kinase receptor UFO	AXL	P30530	CHEMBL4895	Kinase	1	2 / 4Â Â Â Â Â
ATP-binding cassette sub-family G member 2	ABCG2	Q9UNQ0	CHEMBL5393	Primary active transporter	1	6 / 50Â Â Â Â Â
NUAK family SNF1-like kinase 1	NUAK1	O60285	CHEMBL5784	Kinase	1	1 / 2Â Â Â Â Â
Aldo-keto reductase family 1 member C2 (by homology)	AKR1C2	P52895	CHEMBL5847	Enzyme	1	1 / 1Â Â Â Â Â
Aldo-keto reductase family 1 member C1 (by homology)	AKR1C1	Q04828	CHEMBL5905	Enzyme	1	1 / 1Â Â Â Â Â
Aldo-keto-reductase family 1 member C3 (by homology)	AKR1C3	P42330	CHEMBL4681	Enzyme	1	1 / 1Â Â Â Â Â
Aldo-keto reductase family 1 member C4 (by homology)	AKR1C4	P17516	CHEMBL4999	Enzyme	1	1 / 1Â Â Â Â Â
Carbonic anhydrase XIII (by homology)	CA13	Q8N1Q1	CHEMBL3912	Lyase	1	1 / 1Â Â Â Â Â
Aldehyde reductase (by homology)	AKR1A1	P14550	CHEMBL2246	Enzyme	1	1 / 1Â Â Â Â Â
G-protein coupled receptor 35	GPR35	Q9HC97	CHEMBL1293267	Family A G protein-coupled receptor	1	2 / 4Â Â Â Â Â
Microtubule-associated protein tau	MAPT	P10636	CHEMBL1293224	Unclassified protein	0.680284	1 / 1Â Â Â Â Â
Lysine-specific demethylase 4D-like	KDM4E	B2RXH2	CHEMBL1293226	Eraser	0.680284	2 / 2Â Â Â Â Â
DNA topoisomerase II alpha	TOP2A	P11388	CHEMBL1806	Isomerase	0.680284	1 / 1Â Â Â Â Â
Insulin receptor	INSR	P06213	CHEMBL1981	Kinase	0.680284	1 / 1Â Â Â Â Â
Acetylcholinesterase	ACHE	P22303	CHEMBL220	Hydrolase	0.680284	4 / 27Â Â Â Â Â
Myosin light chain kinase, smooth muscle	MYLK	Q15746	CHEMBL2428	Kinase	0.680284	1 / 1Â Â Â Â Â
Tyrosine-protein kinase SYK	SYK	P43405	CHEMBL2599	Kinase	0.680284	3 / 3Â Â Â Â Â
PI3-kinase p110-gamma subunit	PIK3CG	P48736	CHEMBL3267	Enzyme	0.680284	3 / 1Â Â Â Â Â
DNA-(apurinic or apyrimidinic site) lyase	APEX1	P27695	CHEMBL5619	Enzyme	0.680284	1 / 1Â Â Â Â Â
Receptor-type tyrosine-protein phosphatase S	PTPRS	Q13332	CHEMBL2396508	Phosphatase	0.545872	6 / 8Â Â Â Â Â
Estrogen receptor beta	ESR2	Q92731	CHEMBL242	Nuclear receptor	0.545872	62 / 29Â Â Â Â Â
DNA-3-methyladenine glycosylase	MPG	P29372	CHEMBL3396943	Enzyme	0.545872	1 / 1Â Â Â Â Â
Solute carrier family 22 member 12	SLC22A12	Q96S37	CHEMBL6120	Electrochemical transporter	0.545872	4 / 1Â Â Â Â Â
Cyclin-dependent kinase 5/CDK5 activator 1	CDK5R1 CDK5	Q15078 Q00535	CHEMBL1907600	Kinase	0.538062	6 / 18Â Â Â Â Â
Cyclin-dependent kinase 1/cyclin B	CCNB3 CDK1 CCNB1 CCNB2	Q8WWL7 P06493 P14635 O95067	CHEMBL2094127	Other cytosolic protein	0.538062	4 / 9Â Â Â Â Â
Arginase-1 (by homology)	ARG1	P05089	CHEMBL1075097	Enzyme	0.538062	2 / 2Â Â Â Â Â
Cyclin-dependent kinase 6	CDK6	Q00534	CHEMBL2508	Kinase	0.498513	3 / 4Â Â Â Â Â
Cyclin-dependent kinase 2	CDK2	P24941	CHEMBL301	Kinase	0.498513	1 / 17Â Â Â Â Â
Tyrosinase	TYR	P14679	CHEMBL1973	Oxidoreductase	0.395895	2 / 3Â Â Â Â Â
Estradiol 17-beta-dehydrogenase 1	HSD17B1	P14061	CHEMBL3181	Enzyme	0.395895	8 / 4Â Â Â Â Â
Aryl hydrocarbon receptor	AHR	P35869	CHEMBL3201	Transcription factor	0.395895	1 / 1Â Â Â Â Â
Estrogen-related receptor alpha	ESRRA	P11474	CHEMBL3429	Nuclear receptor	0.395895	2 / 2Â Â Â Â Â
Beta amyloid A4 protein	APP	P05067	CHEMBL2487	Membrane receptor	0.26156	2 / 12Â Â Â Â Â
Poly [ADP-ribose] polymerase-1	PARP1	P09874	CHEMBL3105	Enzyme	0.26156	3 / 9Â Â Â Â Â
Transthyretin	TTR	P02766	CHEMBL3194	Secreted protein	0.26156	2 / 2Â Â Â Â Â
Matrix metalloproteinase 12	MMP12	P39900	CHEMBL4393	Protease	0.26156	1 / 1Â Â Â Â Â
Lymphocyte differentiation antigen CD38	CD38	P28907	CHEMBL4660	Enzyme	0.26156	2 / 3Â Â Â Â Â
Aldo-keto reductase family 1 member B10	AKR1B10	O60218	CHEMBL5983	Enzyme	0.26156	2 / 3Â Â Â Â Â
Tankyrase-2	TNKS2	Q9H2K2	CHEMBL6154	Enzyme	0.26156	4 / 12Â Â Â Â Â
Tankyrase-1	TNKS	O95271	CHEMBL6164	Enzyme	0.26156	4 / 28Â Â Â Â Â
DNA topoisomerase I (by homology)	TOP1	P11387	CHEMBL1781	Isomerase	0.26156	1 / 1Â Â Â Â Â
Telomerase reverse transcriptase	TERT	O14746	CHEMBL2916	Enzyme	0.198389	9 / 22Â Â Â Â Â

## Sheet: Apigenin
Target	Common name	Uniprot ID	ChEMBL ID	Target Class	Probability*	Known actives (3D/2D)
NADPH oxidase 4	NOX4	Q9NPH5	CHEMBL1250375	Enzyme	1	6 / 8Â Â Â Â Â
Aldose reductase (by homology)	AKR1B1	P15121	CHEMBL1900	Enzyme	1	17 / 70Â Â Â Â Â
Cyclin-dependent kinase 5/CDK5 activator 1	CDK5R1 CDK5	Q15078 Q00535	CHEMBL1907600	Kinase	1	6 / 18Â Â Â Â Â
Xanthine dehydrogenase	XDH	P47989	CHEMBL1929	Oxidoreductase	1	12 / 20Â Â Â Â Â
Monoamine oxidase A	MAOA	P21397	CHEMBL1951	Oxidoreductase	1	6 / 26Â Â Â Â Â
Tyrosine-protein kinase receptor FLT3	FLT3	P36888	CHEMBL1974	Kinase	1	6 / 7Â Â Â Â Â
Cytochrome P450 19A1	CYP19A1	P11511	CHEMBL1978	Cytochrome P450	1	6 / 19Â Â Â Â Â
Estrogen receptor alpha	ESR1	P03372	CHEMBL206	Nuclear receptor	1	76 / 49Â Â Â Â Â
Cyclin-dependent kinase 1/cyclin B	CCNB3 CDK1 CCNB1 CCNB2	Q8WWL7 P06493 P14635 O95067	CHEMBL2094127	Other cytosolic protein	1	4 / 12Â Â Â Â Â
Acetylcholinesterase	ACHE	P22303	CHEMBL220	Hydrolase	1	4 / 26Â Â Â Â Â
Adenosine A1 receptor (by homology)	ADORA1	P30542	CHEMBL226	Family A G protein-coupled receptor	1	6 / 23Â Â Â Â Â
Cyclooxygenase-2	PTGS2	P35354	CHEMBL230	Oxidoreductase	1	2 / 11Â Â Â Â Â
Estrogen receptor beta	ESR2	Q92731	CHEMBL242	Nuclear receptor	1	96 / 52Â Â Â Â Â
Cyclin-dependent kinase 6	CDK6	Q00534	CHEMBL2508	Kinase	1	3 / 4Â Â Â Â Â
Adenosine A2a receptor (by homology)	ADORA2A	P29274	CHEMBL251	Family A G protein-coupled receptor	1	5 / 11Â Â Â Â Â
Tyrosine-protein kinase SYK	SYK	P43405	CHEMBL2599	Kinase	1	3 / 3Â Â Â Â Â
Glycogen synthase kinase-3 beta	GSK3B	P49841	CHEMBL262	Kinase	1	3 / 7Â Â Â Â Â
Multidrug resistance-associated protein 1	ABCC1	P33527	CHEMBL3004	Primary active transporter	1	7 / 11Â Â Â Â Â
Estradiol 17-beta-dehydrogenase 1	HSD17B1	P14061	CHEMBL3181	Enzyme	1	9 / 4Â Â Â Â Â
Transthyretin	TTR	P02766	CHEMBL3194	Secreted protein	1	2 / 2Â Â Â Â Â
Casein kinase II alpha	CSNK2A1	P68400	CHEMBL3629	Kinase	1	4 / 2Â Â Â Â Â
Cystic fibrosis transmembrane conductance regulator	CFTR	P13569	CHEMBL4051	Other ion channel	1	1 / 1Â Â Â Â Â
Cytochrome P450 1B1	CYP1B1	Q16678	CHEMBL4878	Cytochrome P450	1	12 / 47Â Â Â Â Â
ATP-binding cassette sub-family G member 2	ABCG2	Q9UNQ0	CHEMBL5393	Primary active transporter	1	6 / 47Â Â Â Â Â
Aldo-keto reductase family 1 member B10	AKR1B10	O60218	CHEMBL5983	Enzyme	1	2 / 3Â Â Â Â Â
Tankyrase-2	TNKS2	Q9H2K2	CHEMBL6154	Enzyme	1	4 / 12Â Â Â Â Â
Tankyrase-1	TNKS	O95271	CHEMBL6164	Enzyme	1	4 / 28Â Â Â Â Â
Arachidonate 5-lipoxygenase	ALOX5	P09917	CHEMBL215	Oxidoreductase	0.600253	5 / 46Â Â Â Â Â
Poly [ADP-ribose] polymerase-1	PARP1	P09874	CHEMBL3105	Enzyme	0.600253	3 / 9Â Â Â Â Â
Carbonic anhydrase II	CA2	P00918	CHEMBL205	Lyase	0.559045	8 / 15Â Â Â Â Â
Carbonic anhydrase VII	CA7	P43166	CHEMBL2326	Lyase	0.559045	8 / 11Â Â Â Â Â
Carbonic anhydrase XII	CA12	O43570	CHEMBL3242	Lyase	0.559045	10 / 16Â Â Â Â Â
P-glycoprotein 1	ABCB1	P08183	CHEMBL4302	Primary active transporter	0.559045	12 / 47Â Â Â Â Â
Carbonic anhydrase IV	CA4	P22748	CHEMBL3729	Lyase	0.48554	7 / 11Â Â Â Â Â
Arachidonate 12-lipoxygenase	ALOX12	P18054	CHEMBL3687	Enzyme	0.47744	9 / 11Â Â Â Â Â
Receptor-type tyrosine-protein phosphatase S	PTPRS	Q13332	CHEMBL2396508	Phosphatase	0.411906	7 / 8Â Â Â Â Â
Glyoxalase I	GLO1	Q04760	CHEMBL2424	Enzyme	0.370888	3 / 4Â Â Â Â Â
Beta amyloid A4 protein	APP	P05067	CHEMBL2487	Membrane receptor	0.370888	2 / 13Â Â Â Â Â
Matrix metalloproteinase 9	MMP9	P14780	CHEMBL321	Protease	0.370888	2 / 2Â Â Â Â Â
Matrix metalloproteinase 2	MMP2	P08253	CHEMBL333	Protease	0.370888	2 / 2Â Â Â Â Â
Matrix metalloproteinase 12	MMP12	P39900	CHEMBL4393	Protease	0.370888	1 / 1Â Â Â Â Â
Lymphocyte differentiation antigen CD38	CD38	P28907	CHEMBL4660	Enzyme	0.370888	2 / 2Â Â Â Â Â
DNA topoisomerase I (by homology)	TOP1	P11387	CHEMBL1781	Isomerase	0.370888	1 / 1Â Â Â Â Â
Arginase-1 (by homology)	ARG1	P05089	CHEMBL1075097	Enzyme	0.370888	2 / 2Â Â Â Â Â
Estrogen-related receptor alpha	ESRRA	P11474	CHEMBL3429	Nuclear receptor	0.354465	2 / 2Â Â Â Â Â
6-phosphofructo-2-kinase/fructose-2,6-bisphosphatase 3	PFKFB3	Q16875	CHEMBL2331053	Enzyme	0.329868	2 / 2Â Â Â Â Â
Arachidonate 15-lipoxygenase	ALOX15	P16050	CHEMBL2903	Enzyme	0.329868	6 / 8Â Â Â Â Â
AMY1C	AMY1A	P04745	CHEMBL2478	Enzyme	0.329868	1 / 1Â Â Â Â Â
G protein-coupled receptor kinase 6	GRK6	P43250	CHEMBL6144	Kinase	0.329868	2 / 4Â Â Â Â Â
Tyrosinase	TYR	P14679	CHEMBL1973	Oxidoreductase	0.272563	2 / 3Â Â Â Â Â
Estradiol 17-beta-dehydrogenase 2	HSD17B2	P37059	CHEMBL2789	Enzyme	0.272563	9 / 3Â Â Â Â Â
Aryl hydrocarbon receptor	AHR	P35869	CHEMBL3201	Transcription factor	0.272563	1 / 1Â Â Â Â Â
Carbonic anhydrase I	CA1	P00915	CHEMBL261	Lyase	0.256228	4 / 7Â Â Â Â Â
Carbonic anhydrase IX	CA9	Q16790	CHEMBL3594	Lyase	0.256228	3 / 7Â Â Â Â Â
Carbonyl reductase [NADPH] 1	CBR1	P16152	CHEMBL5586	Enzyme	0.247943	3 / 2Â Â Â Â Â
Androgen Receptor	AR	P10275	CHEMBL1871	Nuclear receptor	0.247943	0 / 16Â Â Â Â Â
Telomerase reverse transcriptase	TERT	O14746	CHEMBL2916	Enzyme	0.239575	9 / 21Â Â Â Â Â
Serine/threonine-protein kinase PIM1	PIM1	P11309	CHEMBL2147	Kinase	0.231637	8 / 7Â Â Â Â Â
Epidermal growth factor receptor erbB1	EGFR	P00533	CHEMBL203	Kinase	0.198834	9 / 30Â Â Â Â Â
Cyclin-dependent kinase 1	CDK1	P06493	CHEMBL308	Kinase	0.190657	3 / 10Â Â Â Â Â
Lysine-specific demethylase 4D-like	KDM4E	B2RXH2	CHEMBL1293226	Eraser	0.166097	2 / 2Â Â Â Â Â
Tyrosine-protein kinase LCK	LCK	P06239	CHEMBL258	Kinase	0.149733	5 / 3Â Â Â Â Â
Serine/threonine-protein kinase Aurora-B	AURKB	Q96GD4	CHEMBL2185	Kinase	0.141522	3 / 4Â Â Â Â Â
NEDD8-activating enzyme E1 regulatory subunit	NAE1	Q13564	CHEMBL2016431	Unclassified protein	0.141522	0 / 1Â Â Â Â Â
Thromboxane-A synthase	TBXAS1	P24557	CHEMBL1835	Cytochrome P450	0.141522	1 / 2Â Â Â Â Â
Insulin-like growth factor I receptor	IGF1R	P08069	CHEMBL1957	Kinase	0.133338	3 / 3Â Â Â Â Â
Vascular endothelial growth factor receptor 2	KDR	P35968	CHEMBL279	Kinase	0.125143	2 / 3Â Â Â Â Â
Serine/threonine-protein kinase PLK1	PLK1	P53350	CHEMBL3024	Kinase	0.125143	2 / 3Â Â Â Â Â
Hepatocyte growth factor receptor	MET	P08581	CHEMBL3717	Kinase	0.125143	4 / 4Â Â Â Â Â
ALK tyrosine kinase receptor	ALK	Q9UM73	CHEMBL4247	Kinase	0.125143	2 / 4Â Â Â Â Â
Tyrosine-protein kinase receptor UFO	AXL	P30530	CHEMBL4895	Kinase	0.125143	2 / 4Â Â Â Â Â
Butyrylcholinesterase	BCHE	P06276	CHEMBL1914	Hydrolase	0.125143	1 / 7Â Â Â Â Â
Adenosine A3 receptor	ADORA3	P0DMS8	CHEMBL256	Family A G protein-coupled receptor	0.125143	1 / 21Â Â Â Â Â
Cyclin-dependent kinase 2	CDK2	P24941	CHEMBL301	Kinase	0.125143	1 / 12Â Â Â Â Â
Serotonin 2c (5-HT2c) receptor	HTR2C	P28335	CHEMBL225	Family A G protein-coupled receptor	0.125143	1 / 2Â Â Â Â Â
G-protein coupled receptor 35	GPR35	Q9HC97	CHEMBL1293267	Family A G protein-coupled receptor	0.116965	2 / 4Â Â Â Â Â
Death-associated protein kinase 1	DAPK1	P53355	CHEMBL2558	Kinase	0.116965	2 / 2Â Â Â Â Â
DNA-3-methyladenine glycosylase	MPG	P29372	CHEMBL3396943	Enzyme	0.116965	1 / 1Â Â Â Â Â
Solute carrier family 22 member 12	SLC22A12	Q96S37	CHEMBL6120	Electrochemical transporter	0.116965	6 / 1Â Â Â Â Â
Beta-galactoside alpha-2,6-sialyltransferase 1	ST6GAL1	P15907	CHEMBL3596075	Transferase	0.108771	0 / 2Â Â Â Â Â
Thrombin	F2	P00734	CHEMBL204	Protease	0.108771	11 / 3Â Â Â Â Â
Plasminogen	PLG	P00747	CHEMBL1801	Protease	0.108771	6 / 3Â Â Â Â Â
Vasopressin V2 receptor	AVPR2	P30518	CHEMBL1790	Family A G protein-coupled receptor	0.108771	1 / 1Â Â Â Â Â
Dopamine D4 receptor	DRD4	P21917	CHEMBL219	Family A G protein-coupled receptor	0.108771	1 / 1Â Â Â Â Â
Myeloperoxidase	MPO	P05164	CHEMBL2439	Enzyme	0.108771	1 / 1Â Â Â Â Â
PI3-kinase p85-alpha subunit	PIK3R1	P27986	CHEMBL2506	Enzyme	0.108771	1 / 1Â Â Â Â Â
Liver glycogen phosphorylase	PYGL	P06737	CHEMBL2568	Enzyme	0.108771	1 / 1Â Â Â Â Â
Tyrosine-protein kinase SRC	SRC	P12931	CHEMBL267	Kinase	0.108771	5 / 8Â Â Â Â Â
Focal adhesion kinase 1	PTK2	Q05397	CHEMBL2695	Kinase	0.108771	1 / 2Â Â Â Â Â
Matrix metalloproteinase 13	MMP13	P45452	CHEMBL280	Protease	0.108771	1 / 1Â Â Â Â Â
Matrix metalloproteinase 3	MMP3	P08254	CHEMBL283	Protease	0.108771	1 / 1Â Â Â Â Â
Carbonic anhydrase III	CA3	P07451	CHEMBL2885	Lyase	0.108771	1 / 2Â Â Â Â Â
Carbonic anhydrase VI	CA6	P23280	CHEMBL3025	Lyase	0.108771	1 / 1Â Â Â Â Â
Protein kinase N1	PKN1	Q16512	CHEMBL3384	Kinase	0.108771	1 / 3Â Â Â Â Â
Carbonic anhydrase XIV	CA14	Q9ULX7	CHEMBL3510	Lyase	0.108771	1 / 2Â Â Â Â Â
Serine/threonine-protein kinase NEK2	NEK2	P51955	CHEMBL3835	Kinase	0.108771	1 / 2Â Â Â Â Â
Interleukin-8 receptor A	CXCR1	P25024	CHEMBL4029	Family A G protein-coupled receptor	0.108771	1 / 1Â Â Â Â Â
CaM kinase II beta	CAMK2B	Q13554	CHEMBL4121	Kinase	0.108771	1 / 2Â Â Â Â Â
Serine/threonine-protein kinase AKT	AKT1	P31749	CHEMBL4282	Kinase	0.108771	1 / 4Â Â Â Â Â
Serine/threonine-protein kinase NEK6	NEK6	Q9HC98	CHEMBL4309	Kinase	0.108771	1 / 2Â Â Â Â Â

## Sheet: Resveratrol
Target	Common name	Uniprot ID	ChEMBL ID	Target Class	Probability*	Known actives (3D/2D)
Monoamine oxidase A	MAOA	P21397	CHEMBL1951	Oxidoreductase	1	4 / 6Â Â Â Â Â
Carbonic anhydrase II	CA2	P00918	CHEMBL205	Lyase	1	51 / 9Â Â Â Â Â
Estrogen receptor alpha	ESR1	P03372	CHEMBL206	Nuclear receptor	1	272 / 28Â Â Â Â Â
Cyclooxygenase-1	PTGS1	P23219	CHEMBL221	Oxidoreductase	1	9 / 24Â Â Â Â Â
Norepinephrine transporter	SLC6A2	P23975	CHEMBL222	Electrochemical transporter	1	2 / 3Â Â Â Â Â
Cyclooxygenase-2	PTGS2	P35354	CHEMBL230	Oxidoreductase	1	13 / 20Â Â Â Â Â
Carbonic anhydrase VII	CA7	P43166	CHEMBL2326	Lyase	1	14 / 9Â Â Â Â Â
Beta amyloid A4 protein	APP	P05067	CHEMBL2487	Membrane receptor	1	7 / 33Â Â Â Â Â
Carbonic anhydrase I	CA1	P00915	CHEMBL261	Lyase	1	48 / 9Â Â Â Â Â
Carbonic anhydrase III	CA3	P07451	CHEMBL2885	Lyase	1	3 / 3Â Â Â Â Â
Carbonic anhydrase VI	CA6	P23280	CHEMBL3025	Lyase	1	5 / 6Â Â Â Â Â
PI3-kinase p110-beta subunit	PIK3CB	P42338	CHEMBL3145	Enzyme	1	2 / 1Â Â Â Â Â
Carbonic anhydrase XII	CA12	O43570	CHEMBL3242	Lyase	1	27 / 9Â Â Â Â Â
Cytochrome P450 1A2	CYP1A2	P05177	CHEMBL3356	Cytochrome P450	1	2 / 4Â Â Â Â Â
Cytochrome P450 2C9	CYP2C9	P11712	CHEMBL3397	Cytochrome P450	1	2 / 1Â Â Â Â Â
Cytochrome P450 3A4	CYP3A4	P08684	CHEMBL340	Cytochrome P450	1	2 / 1Â Â Â Â Â
Carbonic anhydrase XIV	CA14	Q9ULX7	CHEMBL3510	Lyase	1	13 / 9Â Â Â Â Â
Carbonic anhydrase IX	CA9	Q16790	CHEMBL3594	Lyase	1	34 / 9Â Â Â Â Â
Cytochrome P450 2C19	CYP2C19	P33261	CHEMBL3622	Cytochrome P450	1	3 / 1Â Â Â Â Â
Carbonic anhydrase IV	CA4	P22748	CHEMBL3729	Lyase	1	8 / 3Â Â Â Â Â
Carbonic anhydrase XIII	CA13	Q8N1Q1	CHEMBL3912	Lyase	1	4 / 3Â Â Â Â Â
Quinone reductase 2	NQO2	P16083	CHEMBL3959	Enzyme	1	5 / 18Â Â Â Â Â
Carbonic anhydrase VB	CA5B	Q9Y2D0	CHEMBL3969	Lyase	1	5 / 5Â Â Â Â Â
PI3-kinase p110-alpha subunit	PIK3CA	P42336	CHEMBL4005	Enzyme	1	11 / 1Â Â Â Â Â
Carbonic anhydrase VA	CA5A	P35218	CHEMBL4789	Lyase	1	5 / 6Â Â Â Â Â
Tyrosine-protein kinase LCK	LCK	P06239	CHEMBL258	Kinase	0.319151	10 / 5Â Â Â Â Â
Tyrosine-protein kinase SYK	SYK	P43405	CHEMBL2599	Kinase	0.319151	5 / 1Â Â Â Â Â
Cytochrome P450 1B1	CYP1B1	Q16678	CHEMBL4878	Cytochrome P450	0.0940054	4 / 25Â Â Â Â Â
Cytochrome P450 19A1	CYP19A1	P11511	CHEMBL1978	Cytochrome P450	0.0579569	14 / 24Â Â Â Â Â
Arachidonate 5-lipoxygenase	ALOX5	P09917	CHEMBL215	Oxidoreductase	0.0579569	5 / 19Â Â Â Â Â
Transthyretin	TTR	P02766	CHEMBL3194	Secreted protein	0.0579569	2 / 3Â Â Â Â Â
Aryl hydrocarbon receptor	AHR	P35869	CHEMBL3201	Transcription factor	0.0579569	0 / 5Â Â Â Â Â
Tubulin beta-1 chain	TUBB1	Q9H4B7	CHEMBL1915	Structural protein	0.0579569	0 / 23Â Â Â Â Â
Epidermal growth factor receptor erbB1	EGFR	P00533	CHEMBL203	Kinase	0.0489529	23 / 20Â Â Â Â Â
Tubulin beta-3 chain	TUBB3	Q13509	CHEMBL2597	Structural protein	0.0489529	0 / 1Â Â Â Â Â
P-glycoprotein 1	ABCB1	P08183	CHEMBL4302	Primary active transporter	0.0489529	0 / 1Â Â Â Â Â
Aldose reductase	AKR1B1	P15121	CHEMBL1900	Enzyme	0.0489529	18 / 11Â Â Â Â Â
Cytochrome P450 1A1	CYP1A1	P04798	CHEMBL2231	Cytochrome P450	0.0489529	0 / 9Â Â Â Â Â
Matrix metalloproteinase 9	MMP9	P14780	CHEMBL321	Protease	0.0489529	31 / 4Â Â Â Â Â
Matrix metalloproteinase 1	MMP1	P03956	CHEMBL332	Protease	0.0489529	28 / 4Â Â Â Â Â
Matrix metalloproteinase 2	MMP2	P08253	CHEMBL333	Protease	0.0489529	32 / 5Â Â Â Â Â
Nuclear factor NF-kappa-B p65 subunit	RELA	Q04206	CHEMBL5533	Transcription factor	0.0489529	1 / 12Â Â Â Â Â
Tyrosinase	TYR	P14679	CHEMBL1973	Oxidoreductase	0.0489529	4 / 0Â Â Â Â Â
Dual specificty protein kinase CLK1	CLK1	P49759	CHEMBL4224	Kinase	0.0489529	11 / 0Â Â Â Â Â
Protein tyrosine kinase 2 beta	PTK2B	Q14289	CHEMBL5469	Kinase	0.0489529	0 / 1Â Â Â Â Â
Estrogen-related receptor alpha	ESRRA	P11474	CHEMBL3429	Nuclear receptor	0.0489529	15 / 0Â Â Â Â Â
Estrogen-related receptor beta	ESRRB	O95718	CHEMBL3751	Nuclear receptor	0.0489529	15 / 0Â Â Â Â Â
Insulin-like growth factor I receptor	IGF1R	P08069	CHEMBL1957	Kinase	0.0489529	19 / 0Â Â Â Â Â
Arachidonate 15-lipoxygenase	ALOX15	P16050	CHEMBL2903	Enzyme	0.0489529	18 / 0Â Â Â Â Â
Estradiol 17-beta-dehydrogenase 2	HSD17B2	P37059	CHEMBL2789	Enzyme	0.0489529	92 / 0Â Â Â Â Â
Estradiol 17-beta-dehydrogenase 1	HSD17B1	P14061	CHEMBL3181	Enzyme	0.0489529	98 / 0Â Â Â Â Â
Insulin receptor	INSR	P06213	CHEMBL1981	Kinase	0.0489529	5 / 0Â Â Â Â Â
Dual-specificity tyrosine-phosphorylation regulated kinase 1A	DYRK1A	Q13627	CHEMBL2292	Kinase	0.0489529	26 / 0Â Â Â Â Â
Dual specificity tyrosine-phosphorylation-regulated kinase 1B	DYRK1B	Q9Y463	CHEMBL5543	Kinase	0.0489529	10 / 0Â Â Â Â Â
Stem cell growth factor receptor	KIT	P10721	CHEMBL1936	Kinase	0.0489529	1 / 0Â Â Â Â Â
Tyrosine-protein kinase SRC	SRC	P12931	CHEMBL267	Kinase	0.0489529	34 / 0Â Â Â Â Â
Leukotriene B4 receptor 1	LTB4R	Q15722	CHEMBL3911	Family A G protein-coupled receptor	0.0489529	2 / 0Â Â Â Â Â
Androgen Receptor	AR	P10275	CHEMBL1871	Nuclear receptor	0.0489529	14 / 0Â Â Â Â Â
Serine/threonine-protein kinase/endoribonuclease IRE1	ERN1	O75460	CHEMBL1163101	Enzyme	0.0489529	10 / 0Â Â Â Â Â
Estrogen receptor beta	ESR2	Q92731	CHEMBL242	Nuclear receptor	0.0489529	244 / 19Â Â Â Â Â
17-beta-hydroxysteroid dehydrogenase 14	HSD17B14	Q9BPX1	CHEMBL3712868	Enzyme	0.0489529	1 / 0Â Â Â Â Â
Histone deacetylase 2	HDAC2	Q92769	CHEMBL1937	Eraser	0.0489529	29 / 0Â Â Â Â Â
Multidrug resistance-associated protein 1	ABCC1	P33527	CHEMBL3004	Primary active transporter	0.0489529	2 / 0Â Â Â Â Â
Histone deacetylase 8	HDAC8	Q9BY41	CHEMBL3192	Eraser	0.0489529	33 / 0Â Â Â Â Â
Testis-specific androgen-binding protein	SHBG	P04278	CHEMBL3305	Secreted protein	0.0489529	2 / 0Â Â Â Â Â
Carbonyl reductase [NADPH] 1	CBR1	P16152	CHEMBL5586	Enzyme	0.0489529	1 / 0Â Â Â Â Â
Cytochrome P450 11B1	CYP11B1	P15538	CHEMBL1908	Cytochrome P450	0.0489529	3 / 0Â Â Â Â Â
Cytochrome P450 11B2	CYP11B2	P19099	CHEMBL2722	Cytochrome P450	0.0489529	3 / 0Â Â Â Â Â
Cytochrome P450 17A1	CYP17A1	P05093	CHEMBL3522	Cytochrome P450	0.0489529	3 / 0Â Â Â Â Â
Cyclin-dependent kinase 2/cyclin E1	CCNE1 CDK2	P24864 P24941	CHEMBL1907605	Kinase	0	2 / 1Â Â Â Â Â
Transitional endoplasmic reticulum ATPase	VCP	P55072	CHEMBL1075145	Primary active transporter	0	2 / 0Â Â Â Â Â
Tissue-type plasminogen activator	PLAT	P00750	CHEMBL1873	Protease	0	7 / 0Â Â Â Â Â
Thrombin and coagulation factor X	F10	P00742	CHEMBL244	Protease	0	43 / 0Â Â Â Â Â
Calpain 1	CAPN1	P07384	CHEMBL3891	Protease	0	10 / 0Â Â Â Â Â
Dopamine D2 receptor	DRD2	P14416	CHEMBL217	Family A G protein-coupled receptor	0	14 / 1Â Â Â Â Â
3-phosphoinositide dependent protein kinase-1	PDPK1	O15530	CHEMBL2534	Kinase	0	1 / 0Â Â Â Â Â
Dual specificity protein phosphatase 3	DUSP3	P51452	CHEMBL2635	Phosphatase	0	1 / 0Â Â Â Â Â
Apoptosis regulator Bcl-X	BCL2L1	Q07817	CHEMBL4625	Other ion channel	0	1 / 0Â Â Â Â Â
Apoptosis regulator Bcl-2	BCL2	P10415	CHEMBL4860	Other ion channel	0	4 / 0Â Â Â Â Â
Protein-tyrosine phosphatase 1B	PTPN1	P18031	CHEMBL335	Phosphatase	0	3 / 3Â Â Â Â Â
Serine/threonine-protein kinase RAF	RAF1	P04049	CHEMBL1906	Kinase	0	22 / 0Â Â Â Â Â
Calmodulin	CALM1	P62158	CHEMBL6093	Unclassified protein	0	1 / 0Â Â Â Â Â
Nitric-oxide synthase, brain	NOS1	P29475	CHEMBL3568	Enzyme	0	14 / 0Â Â Â Â Â
Microtubule-associated protein tau	MAPT	P10636	CHEMBL1293224	Unclassified protein	0	2 / 1Â Â Â Â Â
Coagulation factor VII/tissue factor	F3	P13726	CHEMBL4081	Surface antigen	0	6 / 4Â Â Â Â Â
Thymidylate synthase (by homology)	TYMS	P04818	CHEMBL1952	Transferase	0	10 / 0Â Â Â Â Â
Serine/threonine-protein kinase mTOR	MTOR	P42345	CHEMBL2842	Kinase	0	9 / 0Â Â Â Â Â
Insulin-like growth factor binding protein 3	IGFBP3	P17936	CHEMBL3997	Secreted protein	0	1 / 0Â Â Â Â Â
Nitric oxide synthase, inducible	NOS2	P35228	CHEMBL4481	Enzyme	0	4 / 0Â Â Â Â Â
Nitric-oxide synthase, endothelial	NOS3	P29474	CHEMBL4803	Enzyme	0	5 / 0Â Â Â Â Â
Adenylate cyclase type V	ADCY5	O95622	CHEMBL3189	Enzyme	0	3 / 0Â Â Â Â Â
Serine/threonine-protein kinase WEE1	WEE1	P30291	CHEMBL5491	Kinase	0	35 / 0Â Â Â Â Â
Tyrosine-protein kinase ABL	ABL1	P00519	CHEMBL1862	Kinase	0	7 / 0Â Â Â Â Â
Tyrosine-protein kinase receptor FLT3	FLT3	P36888	CHEMBL1974	Kinase	0	2 / 0Â Â Â Â Â
LIM domain kinase 1	LIMK1	P53667	CHEMBL3836	Kinase	0	6 / 0Â Â Â Â Â
Kinesin-like protein 1	KIF11	P52732	CHEMBL4581	Other cytosolic protein	0	1 / 0Â Â Â Â Â
NADPH oxidase 4	NOX4	Q9NPH5	CHEMBL1250375	Enzyme	0	7 / 0Â Â Â Â Â
14-3-3 protein gamma	YWHAG	P61981	CHEMBL1293296	Unclassified protein	0	1 / 0Â Â Â Â Â
Cyclin-dependent kinase 5/CDK5 activator 1	CDK5R1 CDK5	Q15078 Q00535	CHEMBL1907600	Kinase	0	11 / 0Â Â Â Â Â
Serotonin 1a (5-HT1a) receptor	HTR1A	P08908	CHEMBL214	Family A G protein-coupled receptor	0	2 / 0Â Â Â Â Â

## Sheet: Pterostilbene
Target	Common name	Uniprot ID	ChEMBL ID	Target Class	Probability*	Known actives (3D/2D)
Cyclooxygenase-1	PTGS1	P23219	CHEMBL221	Oxidoreductase	0.987451	47 / 27Â Â Â Â Â
Cyclooxygenase-2	PTGS2	P35354	CHEMBL230	Oxidoreductase	0.987451	104 / 55Â Â Â Â Â
Quinone reductase 2	NQO2	P16083	CHEMBL3959	Enzyme	0.987451	26 / 18Â Â Â Â Â
Cytochrome P450 1B1	CYP1B1	Q16678	CHEMBL4878	Cytochrome P450	0.987451	5 / 25Â Â Â Â Â
Estrogen receptor alpha	ESR1	P03372	CHEMBL206	Nuclear receptor	0.646167	428 / 34Â Â Â Â Â
Aryl hydrocarbon receptor	AHR	P35869	CHEMBL3201	Transcription factor	0.3163	0 / 4Â Â Â Â Â
Tubulin beta-1 chain	TUBB1	Q9H4B7	CHEMBL1915	Structural protein	0.23776	11 / 29Â Â Â Â Â
Tubulin beta-3 chain	TUBB3	Q13509	CHEMBL2597	Structural protein	0.167042	2 / 1Â Â Â Â Â
P-glycoprotein 1	ABCB1	P08183	CHEMBL4302	Primary active transporter	0.167042	11 / 6Â Â Â Â Â
Cytochrome P450 19A1	CYP19A1	P11511	CHEMBL1978	Cytochrome P450	0.151315	207 / 34Â Â Â Â Â
Nuclear factor NF-kappa-B p65 subunit	RELA	Q04206	CHEMBL5533	Transcription factor	0.143473	4 / 11Â Â Â Â Â
Carbonic anhydrase I	CA1	P00915	CHEMBL261	Lyase	0.12775	291 / 10Â Â Â Â Â
Carbonic anhydrase XII	CA12	O43570	CHEMBL3242	Lyase	0.12775	159 / 12Â Â Â Â Â
Carbonic anhydrase XIV	CA14	Q9ULX7	CHEMBL3510	Lyase	0.12775	62 / 12Â Â Â Â Â
Carbonic anhydrase IX	CA9	Q16790	CHEMBL3594	Lyase	0.12775	210 / 13Â Â Â Â Â
Carbonic anhydrase IV	CA4	P22748	CHEMBL3729	Lyase	0.12775	19 / 4Â Â Â Â Â
Carbonic anhydrase XIII	CA13	Q8N1Q1	CHEMBL3912	Lyase	0.12775	12 / 6Â Â Â Â Â
Carbonic anhydrase VB	CA5B	Q9Y2D0	CHEMBL3969	Lyase	0.12775	21 / 8Â Â Â Â Â
Carbonic anhydrase VA	CA5A	P35218	CHEMBL4789	Lyase	0.12775	23 / 9Â Â Â Â Â
Carbonic anhydrase II	CA2	P00918	CHEMBL205	Lyase	0.12775	347 / 10Â Â Â Â Â
Carbonic anhydrase VII	CA7	P43166	CHEMBL2326	Lyase	0.12775	58 / 13Â Â Â Â Â
Carbonic anhydrase VI	CA6	P23280	CHEMBL3025	Lyase	0.12775	14 / 10Â Â Â Â Â
Monoamine oxidase A	MAOA	P21397	CHEMBL1951	Oxidoreductase	0.12775	80 / 10Â Â Â Â Â
PI3-kinase p110-alpha subunit	PIK3CA	P42336	CHEMBL4005	Enzyme	0.119895	138 / 1Â Â Â Â Â
Cytochrome P450 3A4	CYP3A4	P08684	CHEMBL340	Cytochrome P450	0.119895	9 / 2Â Â Â Â Â
Beta amyloid A4 protein	APP	P05067	CHEMBL2487	Membrane receptor	0.119895	32 / 57Â Â Â Â Â
Epidermal growth factor receptor erbB1	EGFR	P00533	CHEMBL203	Kinase	0.119895	200 / 34Â Â Â Â Â
Cytochrome P450 1A2	CYP1A2	P05177	CHEMBL3356	Cytochrome P450	0.119895	5 / 4Â Â Â Â Â
Tyrosine-protein kinase LCK	LCK	P06239	CHEMBL258	Kinase	0.119895	42 / 5Â Â Â Â Â
PI3-kinase p110-beta subunit	PIK3CB	P42338	CHEMBL3145	Enzyme	0.119895	41 / 1Â Â Â Â Â
Norepinephrine transporter	SLC6A2	P23975	CHEMBL222	Electrochemical transporter	0.119895	71 / 3Â Â Â Â Â
Cytochrome P450 2C9	CYP2C9	P11712	CHEMBL3397	Cytochrome P450	0.112042	2 / 2Â Â Â Â Â
Cytochrome P450 2C19	CYP2C19	P33261	CHEMBL3622	Cytochrome P450	0.112042	5 / 2Â Â Â Â Â
Microtubule-associated protein tau	MAPT	P10636	CHEMBL1293224	Unclassified protein	0.112042	7 / 1Â Â Â Â Â
Tyrosine-protein kinase SYK	SYK	P43405	CHEMBL2599	Kinase	0.112042	26 / 1Â Â Â Â Â
Carbonic anhydrase III	CA3	P07451	CHEMBL2885	Lyase	0.112042	2 / 4Â Â Â Â Â
HMG-CoA reductase	HMGCR	P04035	CHEMBL402	Oxidoreductase	0.112042	0 / 1Â Â Â Â Â
Cytochrome P450 1A1	CYP1A1	P04798	CHEMBL2231	Cytochrome P450	0.112042	1 / 9Â Â Â Â Â
Arachidonate 5-lipoxygenase	ALOX5	P09917	CHEMBL215	Oxidoreductase	0.112042	187 / 29Â Â Â Â Â
Huntingtin	HTT	P42858	CHEMBL5514	Unclassified protein	0.112042	3 / 0Â Â Â Â Â
Cytochrome P450 11B1	CYP11B1	P15538	CHEMBL1908	Cytochrome P450	0.112042	89 / 0Â Â Â Â Â
Cytochrome P450 11B2	CYP11B2	P19099	CHEMBL2722	Cytochrome P450	0.112042	94 / 0Â Â Â Â Â
Cytochrome P450 17A1	CYP17A1	P05093	CHEMBL3522	Cytochrome P450	0.112042	44 / 0Â Â Â Â Â
Bromodomain-containing protein 4	BRD4	O60885	CHEMBL1163125	Reader	0.112042	33 / 0Â Â Â Â Â
Serine/threonine-protein kinase RAF	RAF1	P04049	CHEMBL1906	Kinase	0.112042	108 / 0Â Â Â Â Â
Glucagon receptor	GCGR	P47871	CHEMBL1985	Family B G protein-coupled receptor	0.112042	16 / 0Â Â Â Â Â
c-Jun N-terminal kinase 1	MAPK8	P45983	CHEMBL2276	Kinase	0.112042	31 / 0Â Â Â Â Â
Ribosomal protein S6 kinase alpha 1	RPS6KA1	Q15418	CHEMBL2553	Kinase	0.112042	8 / 0Â Â Â Â Â
MAP kinase p38 alpha	MAPK14	Q16539	CHEMBL260	Kinase	0.112042	105 / 0Â Â Â Â Â
c-Jun N-terminal kinase 3	MAPK10	P53779	CHEMBL2637	Kinase	0.112042	30 / 0Â Â Â Â Â
Casein kinase I delta	CSNK1D	P48730	CHEMBL2828	Kinase	0.112042	6 / 0Â Â Â Â Â
cAMP-dependent protein kinase beta-1 catalytic subunit	PRKACB	P22694	CHEMBL2918	Kinase	0.112042	1 / 0Â Â Â Â Â
Dual specificity mitogen-activated protein kinase kinase 2	MAP2K2	P36507	CHEMBL2964	Kinase	0.112042	2 / 0Â Â Â Â Â
MAP kinase p38 beta	MAPK11	Q15759	CHEMBL3961	Kinase	0.112042	8 / 0Â Â Â Â Â
Dual specificity protein kinase TTK	TTK	P33981	CHEMBL3983	Kinase	0.112042	19 / 0Â Â Â Â Â
cAMP-dependent protein kinase alpha-catalytic subunit	PRKACA	P17612	CHEMBL4101	Kinase	0.112042	16 / 0Â Â Â Â Â
c-Jun N-terminal kinase 2	MAPK9	P45984	CHEMBL4179	Kinase	0.112042	14 / 0Â Â Â Â Â
Serine/threonine-protein kinase 2	SLK	Q9H2G2	CHEMBL4202	Kinase	0.112042	3 / 0Â Â Â Â Â
Tyrosine-protein kinase FRK	FRK	P42685	CHEMBL4223	Kinase	0.112042	3 / 0Â Â Â Â Â
Serine/threonine-protein kinase 36	STK36	Q9NRP7	CHEMBL4312	Kinase	0.112042	1 / 0Â Â Â Â Â
Serine/threonine-protein kinase GAK	GAK	O14976	CHEMBL4355	Kinase	0.112042	2 / 0Â Â Â Â Â
Ephrin type-A receptor 6	EPHA6	Q9UF33	CHEMBL4526	Kinase	0.112042	3 / 0Â Â Â Â Â
TRAF2- and NCK-interacting kinase	TNIK	Q9UKE5	CHEMBL4527	Kinase	0.112042	3 / 0Â Â Â Â Â
Tyrosine-protein kinase BRK	PTK6	Q13882	CHEMBL4601	Kinase	0.112042	17 / 0Â Â Â Â Â
MAP kinase p38 gamma	MAPK12	P53778	CHEMBL4674	Kinase	0.112042	1 / 0Â Â Â Â Â
Ribosomal protein S6 kinase alpha 6	RPS6KA6	Q9UK32	CHEMBL4924	Kinase	0.112042	2 / 0Â Â Â Â Â
Casein kinase I epsilon	CSNK1E	P49674	CHEMBL4937	Kinase	0.112042	3 / 0Â Â Â Â Â
Serine/threonine-protein kinase RIPK2	RIPK2	O43353	CHEMBL5014	Kinase	0.112042	7 / 0Â Â Â Â Â
Serine/threonine-protein kinase MRCK beta	CDC42BPB	Q9Y5S2	CHEMBL5052	Kinase	0.112042	1 / 0Â Â Â Â Â
Discoidin domain-containing receptor 2	DDR2	Q16832	CHEMBL5122	Kinase	0.112042	3 / 0Â Â Â Â Â
Serine/threonine-protein kinase B-raf	BRAF	P15056	CHEMBL5145	Kinase	0.112042	143 / 0Â Â Â Â Â
Activin receptor type-1B	ACVR1B	P36896	CHEMBL5310	Kinase	0.112042	2 / 0Â Â Â Â Â
Epithelial discoidin domain-containing receptor 1	DDR1	Q08345	CHEMBL5319	Kinase	0.112042	10 / 0Â Â Â Â Â
Serine/threonine protein kinase NLK	NLK	Q9UBE8	CHEMBL5364	Kinase	0.112042	2 / 0Â Â Â Â Â
Activin receptor type-2B	ACVR2B	Q13705	CHEMBL5466	Kinase	0.112042	2 / 0Â Â Â Â Â
Casein kinase I isoform alpha-like	CSNK1A1L	Q8N752	CHEMBL5520	Kinase	0.112042	2 / 0Â Â Â Â Â
Citron Rho-interacting kinase	CIT	O14578	CHEMBL5579	Kinase	0.112042	1 / 0Â Â Â Â Â
Serine/threonine-protein kinase MRCK gamma	CDC42BPG	Q6DT37	CHEMBL5615	Kinase	0.112042	1 / 0Â Â Â Â Â
Uncharacterized aarF domain-containing protein kinase 4	COQ8B	Q96D53	CHEMBL5753	Kinase	0.112042	3 / 0Â Â Â Â Â
Serine/threonine-protein kinase LATS2	LATS2	Q9NRM7	CHEMBL5907	Kinase	0.112042	2 / 0Â Â Â Â Â
Serine/threonine-protein kinase 32B	STK32B	Q9NY57	CHEMBL5912	Kinase	0.112042	2 / 0Â Â Â Â Â
Histone deacetylase 1	HDAC1	Q13547	CHEMBL325	Eraser	0.112042	469 / 0Â Â Â Â Â
Dual-specificity tyrosine-phosphorylation regulated kinase 1A	DYRK1A	Q13627	CHEMBL2292	Kinase	0.112042	86 / 0Â Â Â Â Â
Leukocyte elastase	ELANE	P08246	CHEMBL248	Protease	0.112042	11 / 0Â Â Â Â Â
dCTP pyrophosphatase 1	DCTPP1	Q9H773	CHEMBL3769292	Enzyme	0.112042	9 / 0Â Â Â Â Â
Cyclin-dependent kinase 5/CDK5 activator 1	CDK5R1 CDK5	Q15078 Q00535	CHEMBL1907600	Kinase	0.112042	50 / 0Â Â Â Â Â
Catechol O-methyltransferase	COMT	P21964	CHEMBL2023	Transferase	0.112042	24 / 0Â Â Â Â Â
Macrophage migration inhibitory factor	MIF	P14174	CHEMBL2085	Enzyme	0.112042	47 / 0Â Â Â Â Â
Histone deacetylase 6	HDAC6	Q9UBN7	CHEMBL1865	Eraser	0.112042	354 / 0Â Â Â Â Â
11-beta-hydroxysteroid dehydrogenase 1	HSD11B1	P28845	CHEMBL4235	Enzyme	0.112042	151 / 3Â Â Â Â Â
Neuronal acetylcholine receptor; alpha4/beta2	CHRNA4 CHRNB2	P43681 P17787	CHEMBL1907589	Ligand-gated ion channel	0.112042	33 / 0Â Â Â Â Â
Neuronal acetylcholine receptor; alpha3/beta4	CHRNA3 CHRNB4	P32297 P30926	CHEMBL1907594	Ligand-gated ion channel	0.112042	6 / 0Â Â Â Â Â
Histone deacetylase 3	HDAC3	O15379	CHEMBL1829	Eraser	0.112042	136 / 0Â Â Â Â Â
Glutaminyl-peptide cyclotransferase	QPCT	Q16769	CHEMBL4508	Enzyme	0.112042	29 / 0Â Â Â Â Â
Serine/threonine-protein kinase Chk1	CHEK1	O14757	CHEMBL4630	Kinase	0.112042	137 / 0Â Â Â Â Â
Serine/threonine-protein kinase WEE1	WEE1	P30291	CHEMBL5491	Kinase	0.112042	110 / 0Â Â Â Â Â
Tyrosine-protein kinase receptor FLT3	FLT3	P36888	CHEMBL1974	Kinase	0.112042	57 / 0Â Â Â Â Â
Cyclin-dependent kinase 2/cyclin E	CCNE2 CDK2 CCNE1	O96020 P24941 P24864	CHEMBL2094126	Other cytosolic protein	0.112042	10 / 0Â Â Â Â Â
Cyclin-dependent kinase 1/cyclin B	CCNB3 CDK1 CCNB1 CCNB2	Q8WWL7 P06493 P14635 O95067	CHEMBL2094127	Other cytosolic protein	0.112042	22 / 0Â Â Â Â Â
Cyclin-dependent kinase 2/cyclin A	CDK2 CCNA1 CCNA2	P24941 P78396 P20248	CHEMBL2094128	Other cytosolic protein	0.112042	36 / 0Â Â Â Â Â
