# Supplementary material for: Establishing network pharmacology between natural polyphenols and Alzheimer’s disease using bioinformatic tools – An advancement in Alzheimer’s research
Source: Toxicol Rep. 2024 Aug 23;13:101715. doi: 10.1016/j.toxrep.2024.101715 (PMC11402327; doi:10.1016/j.toxrep.2024.101715)
Supplement: Supplementary file 9 — Supplementary material [file mmc7.xlsx]

## Sheet: Sheet1
[duplicates removed polyphenols]	[AD]:	[AD] and [polyphenols]:	[polyphenols]
FLT4	ADAM10	ACE	FLT4
KDR	HFE	APP	KDR
TEK	APOE	GSK3B	TEK
SRC	TREM2	MAPT	SRC
LYN	PSEN1	PLAU	LYN
FGR	IDE	BACE1	FGR
SQLE	IL1B	INSR	SQLE
PLK4	LEP	BCL2	PLK4
PLK1	NPY	IGF1R	PLK1
BRAF	BDNF	MPO	BRAF
AURKB	CASP3	NOS3	AURKB
AURKA	IGF2	CHRNA7	AURKA
AKT1	ATP5F1A	ESR1	AKT1
ERBB2	INS	MAOB	ERBB2
PDGFRB	BAX	ACHE	PDGFRB
NUAK1	ABCA7	PPARG	NUAK1
MAP3K8	TOMM40	BCHE	MAP3K8
IGF1R	CLU	VEGFA	IGF1R
INSR	CR1	F2	INSR
MET	A2M	CALM1	MET
HSPA1A	EPHA1	MAPK14	HSPA1A
GSK3B	CD2AP	CTNNB1	GSK3B
GPR35	BIN1	MME	GPR35
PTK2	APOC1	NFE2L2	PTK2
EGFR	PSEN2	NGFR	EGFR
EPHB4	SORL1	NOS2	EPHB4
CCND1 CDK4	PICALM	PTGS2	CCND1 CDK4
CDK2 CCNA1 CCNA2	VSNL1	NTRK2	CDK2 CCNA1 CCNA2
CSNK2A1	INPP5D	PTGS1	CSNK2A1
CA14	NECTIN2	GSR	CA14
CA13	MS4A4A	IKBKB	CA13
CA12	PCDH11X	PTK2B	CA12
CA7	CASS4	VCP	CA7
CA6	CYP46A1	ST6GAL1	CA6
CA5A	CST3	HDAC6	CA5A
CA9	CYP2D6	AKR1C4	CA9
CA4	DHCR24	CNR2	CA4
CA2	DPYSL2	COMT	CA2
CA1	NCSTN	PARP1	CA1
BACE1	HMOX1	CTSB	BACE1
AKR1B1	IGF1	CYP19A1	AKR1B1
GSR	IL6	DAPK1	GSR
XDH	MIR146A	DYRK1A	XDH
TNNC1 TNNT2 TNNI3	MTHFR	AKT1	TNNC1 TNNT2 TNNI3
PTPN1	PRNP	ESR2	PTPN1
MAOA	RELN	ALDH2	MAOA
ESR2	TFAM	SIRT2	ESR2
ESR1	TNF	SIRT1	ESR1
HSD17B3	CD33	ALOX5	HSD17B3
DAO	CRH	MTOR	DAO
PTGS2	SOD2	FYN	PTGS2
CDK5R1 CDK5	PLCG2	QPCT	CDK5R1 CDK5
CES2	UNC5C	GRM5	CES2
CBR1	ABI3	HTR2A	CBR1
CA5B	WWOX	MAOA	CA5B
ALOX5	TF	MMP9	ALOX5
SNCA	CHRNB2	NOS1	SNCA
KCNA5	SLC30A6	SERPINE1	KCNA5
KCNA3	PGRMC1	ABCB1	KCNA3
AXL	EIF2S1	PIK3CA	AXL
LCK	ARC	PIK3CB	LCK
FYN	ENO1	PIK3CG	FYN
TTR	HLA-DRB5	PLA2G1B	TTR
SHBG	IGF2R	PLG	SHBG
TERT	TPI1	PON1	TERT
STS	SNAR-I	PPARA	STS
SRD5A1	IQCK	STK32B	SRD5A1
PON1	AMFR	MAPK8	PON1
ERN1	MIR100	REN	ERN1
PIM1	MIR296	SLC6A3	PIM1
NQO1	MIR375	SNCA	NQO1
PDE4D	SLC2A4	TLR4	PDE4D
NFKB1	SLC30A4	TTR	NFKB1
NTRK2	MIR708	CAPN1	NTRK2
SIRT1	MIR3622B	CDK1	SIRT1
SLC16A3	MIR4467	HDAC2	SLC16A3
MAOB	CDK5	IL2	MAOB
MIF	PPARGC1A	CSNK1D	MIF
OPRK1	CHAT	HTT	OPRK1
IKBKB	TPP1	HMGCR	IKBKB
GPR55	AGER	HSD11B1	GPR55
GRK6	GAPDH	AR	GRK6
DYRK1A	GAPDHS	STAT3	DYRK1A
SLC6A3	IRS1	OGA	SLC6A3
APEX1	LRP1	ECE1	APEX1
CYP1B1	MAP2	MMP3	CYP1B1
CYP1A2	NGF	NFKB1	CYP1A2
CYP19A1	PIN1	ABCG2	CYP19A1
CA3	PYY	CRHR1	CA3
CNR2	MIR505	CYP3A4	CNR2
CNR1	NGB	HSPA1A	CNR1
BCHE	S100B	IGFBP3	BCHE
ALOX15	SOD1	MIF	ALOX15
AR	SYP	PLA2G2A	AR
ALK	MIR766	SYK	ALK
AKR1C3	ADAMTS1	CNR1	AKR1C3
AKR1C1	CAV1	NQO1	AKR1C1
ALDH2	DNM1	EGFR	ALDH2
ACHE	APLP2	ELANE	ACHE
PFKFB3	ADAM17	IGFBP2	PFKFB3
MMP9	MFN2	MMP2	CA2
MMP1	HSF1	MAPK10	CA7
MMP2	CCR5	PTPN1	CA1
APP	HSPD1	DDR1	CA6
NFE2L2	IL33	ADORA2A	CA12
STAT3	CIB1	CYP2C9	CA14
HSD11B1	HSPB1	GRK2	CA9
TLR4	CASP8	DAO	CA5A
PTGS1	SERPINF1	DRD4	CA5B
CYP1A1	MT2A	ALOX15	MAOB
NQO2	ATP7A	PDE4D	AKR1B1
CPA1	BCL2L2	PDGFRB	ALOX5
KDM4E	INS-IGF2	TLR9	MMP9
KDM3A	CASP9	POLB	MMP1
KDM6B	ADAM9	FTO	MMP2
FTO	CASP12	HDAC3	PTPN1
KDM4A	FERMT2	MGAM	CA13
KDM4C	ABCA1	CDK4	CA3
TUBB1	PLCB1	AKR1A1	APP
RELA	GRN	CIT	NFE2L2
SLC16A1	SQSTM1	CLK1	STAT3
TLR9	GAB2	CYP17A1	HSD11B1
AKR1B10	HLA-DRB1	EDNRA	ESR2
PRKCE	NFIC	GLO1	CA4
F3	CSF1R	APEX1	TLR4
NOS2	HSPG2	HTR2C	PTGS1
NGFR	APOB	STS	MET
TUBB3	MARK4	OPRK1	CYP1A1
ABCB1	MS4A6A	MAP2K2	CYP1A2
FBP1	CELF1	RELA	NQO2
TOP2A	SYNJ1	RXRA	CYP1B1
GLO1	ZCWPW1	SHBG	CPA1
ACE	F13A1	SLC6A2	EGFR
REN	APOC2	TERT	PTGS2
PARP1	MS4A4E	CD38	TTR
AHR	APH1B	CES1	KDM4E
KDM2A	EXOC3L2	CHEK1	KDM3A
TPMT	AKAP9	CSNK1E	KDM6B
CTNNB1	PILRA	CYP1A2	FTO
F2	LAMP1	ERN1	KDM4A
SLC13A5	FRMD4A	FLT4	KDM4C
IKBKG IKBKB CHUK	DST	HDAC1	TUBB1
ECE1	MADD	HTR1A	RELA
KMO	PLXNA4	KDR	FYN
ITGAL ICAM1 ITGB2	ADAMTS4	ARG1	LCK
AMPD3	SPON1	MCL1	SLC16A1
PTGDR2	SLC24A4	MET	TLR9
MME	IL34	MMP1	AKR1B10
MAPK8	GLIS3	ABCC1	ALOX15
SLC6A2	MTHFD1L	PGF	PRKCE
AKR1C4	IL6R	PLK1	F3
ACLY	DCHS2	MAPK9	NOS2
DTYMK	AICDA	PTGER3	NGFR
OGA	BCL3	TYR	CCND1 CDK4
DYRK1B	SPI1	CA2	TUBB3
PTPN2	TGFB2	ADA	ABCB1
PYGL	COL18A1	CAMKK2	FBP1
PYGM	MEGF10	CFTR	TOP2A
ADA	TRIP4	ADORA1	GLO1
EDNRA	CADPS2	CSNK2A1	BACE1
ALPL	TSPOAP1-AS1	CYP2C19	ACE
MAPT	CDH13	AKR1C2	REN
NOX4	CELF2	DRD2	PARP1
CAMKK2	OSBPL6	AHR	MAOA
ABCG2	NDUFAF6	ERBB2	AHR
IGFBP3	AP2A2	ESRRA	KDM2A
TYR	DSG2	F3	TPMT
FLT3	EPHX2	FGFR1	CTNNB1
HSD17B2	SORCS3	BRD4	F2
ABCC1	LAMA1	ALOX12	SLC13A5
HSD17B1	LUZP2	FRK	IKBKG IKBKB CHUK
ESRRA	RBFOX1	ABL1	ECE1
ADORA1	MAPK7	HNF4A	KMO
SYK	FMN2	HSD17B1	ITGAL ICAM1 ITGB2
ALOX12	PTPRG	IGFBP1	AMPD3
PTPRS	EXOC4	IGFBP5	PTGDR2
ADORA2A	SGK1	CXCR1	MME
CCNB3 CDK1 CCNB1 CCNB2	TCF7L2	KIF11	MAPK8
ARG1	UBE2L3	LCK	SLC6A2
DAPK1	ZAP70	LYN	AKR1C4
MPG	TLN2	MMP13	ACLY
SLC22A12	SPPL2A	MPG	DTYMK
TNKS2	SUCLG2	NQO2	OGA
TNKS	ALDH1A2	NOX4	AKR1C3
CDK6	SLC16A7	PFKFB3	MIF
CDK2	OTOF	PIK3R1	DAO
AVPR2	ZGLP1	PLAT	DYRK1B
DRD4	SLC8A1-AS1	AVPR2	PTPN2
MPO	LINC00476	PRKACA	SLC6A3
PIK3R1	INHCAP	PRKACB	PYGL
MMP13	TRIM51CP	PRKCE	PYGM
MMP3	LINC00271	PTGER1	ADA
CDK1	SDR42E2	PTGER2	GSK3B
PKN1	BACE1-AS	RAF1	EDNRA
NEK2	PGAM5P1	SLC5A2	ALPL
CXCR1	LINC01672	SLC16A1	MAPT
CAMK2B	ARL17B	SQLE	NOX4
NEK6	KRBOX1	WEE1	CAMKK2
PLA2G1B	ALOX12-AS1	KMO	ABCG2
AKR1C2	AZIN1-AS1	CES2	IGFBP3
AKR1A1	APOC4-APOC2	NAE1	NOX4
MMP12	DNM1L	SLC16A3	AKR1B1
CD38	GPC6	KDM4A	XDH
TOP1	COX10-AS1		TYR
CFTR	OVCH1-AS1		FLT3
AMY1A	G3BP1		CA2
TBXAS1	FARP1		ALOX5
MGAM	STAG3L5P		CA7
HTR2A	STAG3L5P-PVRIG2P-PILRB		HSD17B2
HTR2C	LINC02653		ABCC1
ESRRB	LINC01712		HSD17B1
IL2	LINC01725		AHR
MCL1	LINC01508		CA12
CRHR1	LINC02268		ESRRA
PPARA	LINC02325		ABCB1
PLAT	MEF2C-AS1		CYP1B1
F10	TSHZ1		ABCG2
PLAU	DCAF7		ADORA1
IGFBP6	SIGMAR1		CA4
IGFBP4	BCKDK		ACHE
IGFBP5	RTN3		MAOA
IGFBP2	ABCA8		GLO1
IGFBP1	CDR1		SYK
BAD	GEMIN7-AS1		GSK3B
PPARG	UPK3B		MMP9
PTP4A3	LINC00972		MMP2
FNTA FNTB	LINC02008		ALOX15
PLG	AHSA1		ALOX12
ADORA3	KHDRBS1		PTPRS
TAS2R31	MTCO2P12		ADORA2A
GRM5	CETP		CDK5R1 CDK5
CES1	STAG3		CCNB3 CDK1 CCNB1 CCNB2
SLC5A2	AHCYL1		ARG1
POLB	LINC01965		GPR35
PLA2G2A	TPPP		ESR2
PLA2G5	CLASRP		DAPK1
PLA2G10	CHI3L1		MPG
CHRNA7	PSIP1		SLC22A12
KLK1	CHN2		TTR
KLK2	CDCA5		AKR1B10
RXRA	ACOT7		TNKS2
SERPINE1	CHRNA2		TNKS
HSD17B14	CHRNA4		CDK6
KIT	NLRP3		CDK2
FGFR1	ALPK2		CYP19A1
CTSB	MED12L		CSNK2A1
CLK1	ARAP2		EGFR
YWHAG	C10orf71		AVPR2
SIRT2	SERPINA3		IGF1R
PTGER1	LRRK2		F2
PTGER2	CLPTM1		PIM1
PTGER3	ANO4		AURKB
BCL2L1	AGBL1		DRD4
PIK3CB	ACKR2		MPO
CYP2C9	CEACAM20		PIK3R1
CYP3A4	ZNF813		PYGL
PIK3CA	COL4A4		CA1
VCP	COL12A1		SRC
PGF	CP		PTK2
VEGFA	CR1L		KDR
BCL2	CREB1		MMP13
WEE1	CRK		MMP3
CCNE1 CDK2	CRMP1		CA3
CCNE1 CDK3	CRP		PLK1
CDK4	CSF2		CA6
HNF4A	LINC00343		CDK1
CDK1 CCNB1	TCAM1P		PKN1
GRK2	IGSF23		CA14
DUSP3	CTNNA2		CA9
MYLK	CTSD		MET
PIK3CG	RMDN2		NEK2
NAE1	CUX1		CXCR1
ST6GAL1	SLC25A48		CAMK2B
CYP2C19	NKAIN2		ALK
PTK2B	CYP8B1		AKT1
LTB4R	FSIP1		NEK6
HDAC2	DBN1		PLA2G1B
HDAC8	DMXL1		CA5A
CYP11B1	BMPER		BACE1
CYP11B2	DLG4		AXL
CYP17A1	DLX5		NUAK1
CAPN1	DPP4		AKR1C2
DRD2	RCAN1		AKR1C1
PDPK1	AGT		AKR1C3
RAF1	PLPP4		AKR1C4
CALM1	AIF1		CA13
NOS1	ABCA2		AKR1A1
TYMS	SPRED2		APP
MTOR	C3orf67		PARP1
NOS3	ENO2		MMP12
ADCY5	C9orf72		CD38
ABL1	EPHB2		TOP1
LIMK1	EPO		ESR1
KIF11	EYA4		PTGS2
HTR1A	ALB		CFTR
HMGCR	FANCD2		PFKFB3
HTT	CCDC83		AMY1A
BRD4	CCDC89		GRK6
GCGR	KDM1B		TERT
RPS6KA1	FCN2		MAPT
MAPK14	ATXN7L1		TBXAS1
MAPK10	ADGRF2		MAOA
CSNK1D	FGF10		EGFR
PRKACB	DKK1		ESR1
MAP2K2	MYO16		MGAM
MAPK11	ZNF292		HTR2A
TTK	HECW1		HTR2C
PRKACA	COLGALT2		ADORA1
MAPK9	FBXL7		ESR2
SLK	PRRC2C		ADORA2A
FRK	KAZN		HSD17B1
STK36	CLEC16A		ESRRA
GAK	WWC1		ESRRB
EPHA6	ACSL6		ABCG2
TNIK	SZT2		CA7
PTK6	SIRT3		CA12
MAPK12	NCS1		CA4
RPS6KA6	TARDBP		ALDH2
CSNK1E	SMUG1		CYP19A1
RIPK2	DAPK2		ALOX12
CDC42BPB	CBLC		TYR
DDR2	NUP62		MIF
ACVR1B	PLD3		HSD17B2
DDR1	SGK3		XDH
NLK	STH		PFKFB3
ACVR2B	CALHM1		PTPRS
CSNK1A1L	GABPA		ABCB1
CIT	GABRA2		ALOX15
CDC42BPG	PCSK9		NOX4
COQ8B	ANKRD31		CBR1
LATS2	STEAP1B		IL2
STK32B	GABRG3		PTGS1
HDAC1	BACE2		SLC6A2
ELANE	RNF19A		CA2
DCTPP1	GAP43		MAOB
COMT	CNTNAP2		ACHE
HDAC6	POLDIP2		ALOX5
CHRNA4 CHRNB2	TRPC4AP		PON1
CHRNA3 CHRNB4	GATA1		CA1
HDAC3	GCG		CDK5R1 CDK5
QPCT	GCHFR		AKR1B1
CHEK1	TSPAN16		TNKS2
CCNE2 CDK2 CCNE1	GDNF		TNKS
	GFAP		STS
	GIP		FLT3
	SIGLEC7		CCNB3 CDK1 CCNB1 CCNB2
	PDE7B		PTGS2
	HPGDS		CDK6
	TNRC6A		SYK
	GOLIM4		GSK3B
	GLP1R		ABCC1
	FAM181A-AS1		TTR
	PPP1R37		CSNK2A1
	NKPD1		CFTR
	EPHA1-AS1		CYP1B1
	TRIQK		AKR1B10
	NKAIN3		IGFBP3
	PPP1R42		MCL1
	BZW2		SNCA
	GRIN2B		PARP1
	NR3C1		TLR9
	DDX25		CRHR1
	GTF2H1		PPARA
	PARVB		PTPN1
	GULOP		PLAT
	IL19		F10
	UBQLN1		PLAU
	ANXA1		PIM1
	HSD17B10		AURKB
	HCLS1		CA3
	HCRT		CA6
	CFH		CA14
	APBB1		CA9
	AGFG2		CA13
	HRES1		CA5A
	HSPA4		ARG1
	HSP90AA1		IGFBP6
	APOA1		IGFBP4
	HTR6		IGFBP5
	IAPP		IGFBP2
	TAS2R62P		IGFBP1
	TAS2R64P		BAD
	APOC1P1		GLO1
	RSPO4		APP
	TGM6		MMP9
	MCIDAS		MMP2
	ACTBL2		MMP12
	IFNG		CD38
	APOC4		TOP1
	APOD		IGF1R
	IGFALS		CA5B
	CASTOR3		KDR
	GPR141		PLK1
	FAS		MET
	IL1A		ALK
	IL2RB		AXL
	IL4		PPARG
	CXCL8		PTP4A3
	IL10		FNTA FNTB
	IL12A		AHR
	IL17A		NOX4
	IL18		AKR1B1
	AQP4		CDK5R1 CDK5
	INSIG1		XDH
	EIF3E		MAOA
	IRF2		FLT3
	SIMC1		CA2
	PNPLA7		CCNB3 CDK1 CCNB1 CCNB2
	KCNN2		ALOX5
	KNG1		ADORA1
	SH2D4B		CA7
	SCIMP		GLO1
	CEACAM22P		APP
	BLOC1S3		SYK
	BHMG1		GSK3B
	LAMC2		PARP1
	RPSA		TTR
	LCN2		MMP9
	LDLR		CA12
	LINC01567		MMP2
	LINC01185		CA4
	LPA		MMP12
	LPL		CD38
	LTBP2		CYP1B1
	BCAM		ABCG2
	MIR107		AKR1B10
	MIR132		TNKS2
	MIR29A		TNKS
	MIR34A		TOP1
	ARVCF		ARG1
	AFF1		PTPRS
	TRPM1		ABCC1
	MNAT1		HSD17B1
	MOBP		ACHE
	POTEKP		CDK6
	PMS2CL		ABCB1
	MSH2		HSD17B2
	PALM2AKAP2		CYP19A1
	MT3		ESR2
	COX2		ADORA2A
	RNR2		CSNK2A1
	NEFL		ALOX15
	NPC1		ALOX12
	NRGN		ESR1
	RNF165		PTGS2
	OGG1		CFTR
	ITSN2		AMY1A
	APH1A		GRK6
	RMDN1		CA1
	DCTN4		CA9
	WAC		CDK2
	SNX9		TERT
	LARS1		CDK1
	RAPGEF6		TYR
	PIK3CD		AHR
	PMS2P1		ESRRA
	IL6-AS1		GPR35
	CYCS		AVPR2
	POLD1		IGF1R
	TMED9		EGFR
	EPDR1		F2
	BCAS3		PIM1
	CDKAL1		AURKB
	RMDN3		DRD4
	PTPA		MPO
	WDR41		PIK3R1
	PRKAA1		DAPK1
	PRKAA2		PYGL
	SYBU		SRC
	PRKAB1		PTK2
	EDEM2		KDR
	PRKCA		MMP13
	PRKCB		MMP3
	MAPK1		CA3
	NDUFA12		PLK1
	EIF2AK2		CA6
	NIT2		PKN1
	CEACAM19		CA14
	CDC42SE2		MET
	TULP4		NEK2
	DSCAML1		CXCR1
	ARHGAP20		CAMK2B
	SH3RF1		ALK
	VAT1L		AKT1
	PTPRA		NEK6
	PVALB		PLA2G1B
	PVR		CA5A
	RAC1		BACE1
	MOK		AXL
	RELB		NUAK1
	REST		AKR1C2
	ACTB		AKR1C1
	ROS1		AKR1C3
	SORT1		AKR1C4
	CCL2		CA13
	CX3CL1		AKR1A1
	ANO3		PFKFB3
	POTEM		PLG
	ZNF862		KDM4E
	CSMD1		AR
	LINC01184		CYP19A1
	PINK1		CA7
	SLC1A2		ABCC1
	SLC6A4		HSD17B1
	SNAP25		CA12
	SNCB		SHBG
	SNCG		CA4
	SOAT1		CYP1B1
	BRCA2		CBR1
	SST		ESR1
	TCF3		ESR2
	TFF1		PTGS1
	TGFB1		MAOB
	TH		ADORA1
	TSPO		ADORA3
	THY1		ABCG2
	TLR2		TAS2R31
	ACTG1		AKR1C3
	TNFRSF1B		PLA2G1B
	TP53		GRM5
	C3		CES1
	ACTG2		PPARG
	MEIKIN		CES2
	TYROBP		SLC5A2
	UBB		MMP12
	UCHL1		POLB
	UTRN		MMP13
	VDR		PLA2G2A
	VLDLR		PLA2G5
	YWHAZ		PLA2G10
	ZNF232		BACE1
	AHNAK		CHRNA7
	CALB1		KLK1
	TFEB		KLK2
	AIMP2		RXRA
	PPP1R3B		SERPINE1
	SAP30L		SRC
	ANKRD55		CA2
	GEMIN7		CA1
	CLMN		HSD17B14
	EHMT1		KIT
	TMC5		KDR
	THSD4		FGFR1
	CCDC134		MET
	SP6		CA3
	PDCD1LG2		CA6
	SETD7		CA13
	HYI		CA5B
	CASP1		CA5A
	CASP6		NQO2
	KAT8		CTSB
	CAT		NOX4
	AGPS		AKR1B1
	DENR		CLK1
	KHSRP		DYRK1B
	RUNX1T1		BCHE
	ABCB11		CA9
	PDE5A		ESRRA
	BECN1		ESRRB
	CRADD		CDK5R1 CDK5
	GGACT		IGF1R
	SUCLA2		INSR
	CDK5R1		DYRK1A
	CACNA1G		HSD17B2
	HERC2		IGFBP3
	FAM181A		MMP2
	MPZL1		YWHAG
	CCRL2		SIRT2
	TENM3-AS1		F3
	L3MBTL4		PTGER1
	UBXN11		PTGER2
	AP4M1		PTGER3
	LRAT		BCL2L1
	TMEM132C		PIK3CB
	STRADA		CYP2C9
	MSC		CYP3A4
	CD14		PIK3CA
	KL		VCP
	ADIPOQ		PGF
	LIPG		VEGFA
	GRAP2		EDNRA
	ITM2B		ERN1
	GSTO1		MMP3
	FHL5		APP
	CD36		GSK3B
	SCARB1		BCL2
	SLC4A8		MMP9
	RAB3D		WEE1
	CLOCK		LCK
	CD40		SYK
	MICAL2		CCNE1 CDK2
	FNIP1		CCNE1 CDK3
	PHF14		CDK4
	CD68		AURKA
	ST18		SNCA
	HDAC9		ALOX12
	ELMO1		HNF4A
	MVP		CDK1 CCNB1
	ABCB6		GRK2
	PRRT2		DUSP3
	SORCS1		NOX4
	COX8A		AVPR2
	EGR1		AKR1B1
	GSN		XDH
	ITGAM		MAOA
	OLR1		IGF1R
	P2RX7		FLT3
	PDE4A		CYP19A1
	HSD17B7		EGFR
	ATP7B		F2
	MAPK3		CA2
	KLK6		PIM1
	RAB5A		ALOX5
	S100A9		AURKB
	CCL11		DRD4
	BLMH		ADORA1
	POTEF		CA7
	SUMO1		GLO1
	VDAC1		MPO
	LRP8		PIK3R1
	COL25A1		ADORA2A
	CASR		DAPK1
	NR1I2		PYGL
	ESCO1		CA1
	MRGPRX3		GSK3B
	MRGPRX4		SRC
	GPR151		PTK2
	PLB1		HSD17B2
	DBH		KDR
	OXER1		MMP13
	DLST		MMP3
	AGTR1		CA3
	GPRC6A		ALOX15
	NLRP1		ABCC1
	LPAR3		PLK1
	MRGPRX1		CA6
	ANK1		CDK1
	NRG1		MMP9
	APLP1		CA12
	IL1RN		MMP2
	IL13		PKN1
	ACAT1		CA14
	LRP2		CA9
	MIR155		CSNK2A1
	VN1R17P		ALOX12
	GPR166P		MET
	NFIA		CA4
	NFIB		NEK2
	NFIX		CXCR1
	NTRK1		CAMK2B
	OGDH		ALK
	PAEP		AKT1
	GAL		ABCB1
	PLA2G4A		NEK6
	PPID		PLA2G1B
	VPS35		CA5A
	PSENEN		BACE1
	LGR6		CYP1B1
	REG1A		AXL
	SET		ABCG2
	BLVRA		NUAK1
	SOX2		AKR1C2
	TFCP2		AKR1C1
	XBP1		AKR1C3
	FZD4		AKR1C4
	C4B_2		CA13
	KAT5		AKR1A1
	CNTF		GPR35
	RBM45		MAPT
	SLCO6A1		KDM4E
	CREBBP		TOP2A
	FGF2		INSR
	ADNP		ACHE
	FPR2		MYLK
	CHMP2B		SYK
	SGSM3		PIK3CG
	GRIA1		APEX1
	GRIA2		PTPRS
	CTNNA3		ESR2
	GSTM1		MPG
	KCNIP3		SLC22A12
	HIF1A		CDK5R1 CDK5
	APBA1		CCNB3 CDK1 CCNB1 CCNB2
	HP		ARG1
	APCS		CDK6
	ICAM1		CDK2
	HSD17B13		TYR
	APRT		HSD17B1
	GSTK1		AHR
	KLC1		ESRRA
	LBP		APP
	MIR206		PARP1
	MFAP1		TTR
	COX1		MMP12
	NOTCH1		CD38
	NTF3		AKR1B10
	PAWR		TNKS2
	SERPINA1		TNKS
	GSAP		TOP1
	TMEM106B		TERT
	ST3GAL4		NOX4
	BRCA1		AKR1B1
	TFRC		CDK5R1 CDK5
	TNFRSF1A		XDH
	C4A		MAOA
	C4B		FLT3
	DHRS11		CYP19A1
	PLA2G6		ESR1
	TTBK1		CCNB3 CDK1 CCNB1 CCNB2
	RIPK1		ACHE
	EIF2AK3		ADORA1
	CD44		PTGS2
	ABCG1		ESR2
	PPIF		CDK6
	C1D		ADORA2A
	TMED10		SYK
	KLK8		GSK3B
	CPOX		ABCC1
	CSF3		HSD17B1
	PDIK1L		TTR
	CX3CR1		CSNK2A1
	MARK2		CFTR
	FGF1		CYP1B1
	FKBP4		ABCG2
	FKBP5		AKR1B10
	FOXO3		TNKS2
	FLT1		TNKS
	FUS		ALOX5
	GJA1		PARP1
	ANPEP		CA2
	GRIN2A		CA7
	GSTP1		CA12
	HMGA1		ABCB1
	IFNB1		CA4
	CXCL10		ALOX12
	MIR29C		PTPRS
	MARK1		GLO1
	MEFV		APP
	MYC		MMP9
	SLC11A2		MMP2
	PHF1		MMP12
	PON2		CD38
	PREP		TOP1
	SLC17A7		ARG1
	S100A1		ESRRA
	SP1		PFKFB3
	SREBF2		ALOX15
	C5AR1		AMY1A
	VCAM1		GRK6
	CALB2		TYR
	CAST		HSD17B2
	SHANK3		AHR
	CH25H		CA1
	XPR1		CA9
	COX5A		CBR1
	CD40LG		AR
	CDC42		TERT
	NAT2		PIM1
	RANBP9		EGFR
	ABCC9		CDK1
	PGR-AS1		KDM4E
	RIDA		LCK
	TUBA1B		AURKB
	LINC02210-CRHR1		NAE1
	CEBPB		TBXAS1
	CEBPD		IGF1R
	TXNIP		KDR
	NES		PLK1
	CPLX1		MET
	GSTO2		ALK
	BPIFA2		AXL
	CRYAB		BCHE
	PWAR1		ADORA3
	CCN2		CDK2
	ADRB2		HTR2C
	DAB1		GPR35
	DECR1		DAPK1
	DLD		MPG
	DNAH8		SLC22A12
	EDN1		ST6GAL1
	EEF2		F2
	ELAVL2		PLG
	EPHA4		AVPR2
	ETS2		DRD4
	F2R		MPO
	SYNM		PIK3R1
	FN1		PYGL
	FOS		SRC
	ABCA4		PTK2
	GDF2		MMP13
	GH1		MMP3
	TMEM97		CA3
	HTRA2		CA6
	GLUL		PKN1
	GPR3		CA14
	TMED10P1		NEK2
	GRK5		CXCR1
	GRM2		CAMK2B
	GSTT1		AKT1
	EEF2K		NEK6
	HLA-A		MAOA
	HMGB1		CA2
	HSPA1B		ESR1
	HSPA5		PTGS1
	HSPA8		SLC6A2
	PWAR4		PTGS2
	MIR137		CA7
	MIR21		APP
	MIR212		CA1
	MIR29B1		CA3
	MEF2C		CA6
	MMP14		PIK3CB
	MIR342		CA12
	MSMB		CYP1A2
	MYCL		CYP2C9
	ATM		CYP3A4
	NEDD9		CA14
	NTSR1		CA9
	P4HB		CYP2C19
	PRKN		CA4
	NME8		CA13
	IL23A		NQO2
	PECAM1		CA5B
	CALML5		PIK3CA
	PLTP		CA5A
	TREM1		LCK
	POU5F1		SYK
	SAMD9		CYP1B1
	PSPN		CYP19A1
	LGMN		ALOX5
	HTRA1		TTR
	PSPH		AHR
	PTBP1		TUBB1
	PTEN		EGFR
	NDRG2		TUBB3
	HAMP		ABCB1
	PTPRC		AKR1B1
	BCYRN1		CYP1A1
	MIR455		MMP9
	POU5F1P3		MMP1
	POU5F1P4		MMP2
	RTN4R		RELA
	SLC2A1		TYR
	SLC2A3		CLK1
	SPTBN1		PTK2B
	STXBP3		ESRRA
	SYN1		ESRRB
	SYT1		IGF1R
	PRDX2		ALOX15
	TGM2		HSD17B2
	TIMP1		HSD17B1
	SERPING1		INSR
	CLDN5		DYRK1A
	TRPM2		DYRK1B
	VIM		KIT
	XRCC1		SRC
	RAB7A		LTB4R
	PLA2G7		AR
	SLC52A2		ERN1
	LIN28A		ESR2
	TP63		HSD17B14
	CBS		HDAC2
	APLN		ABCC1
	KALRN		HDAC8
	F2RL3		SHBG
	NTN1		CBR1
	ROCK2		CYP11B1
	ADAMTS2		CYP11B2
	CD59		CYP17A1
	C20orf181		CCNE1 CDK2
	OPTN		VCP
	CEBPZ		PLAT
	CDKN2A		F10
	CDR2		CAPN1
	PLK2		DRD2
	HPSE		PDPK1
	RAB10		DUSP3
	MMP24		BCL2L1
	ADCYAP1		BCL2
	COL11A2		PTPN1
	ADM		RAF1
	C1orf52		CALM1
	ADRA2B		NOS1
	CYP2B6		MAPT
	CD55		F3
	DCX		TYMS
	DDIT3		MTOR
	DIO2		IGFBP3
	DRD1		NOS2
	AGTR2		NOS3
	EIF4E		ADCY5
	ELK3		WEE1
	GGA3		ABL1
	CRTC1		FLT3
	FOLH1		LIMK1
	SRRM2		KIF11
	FXN		NOX4
	MS4A6E		YWHAG
	FNDC5		CDK5R1 CDK5
	GAD1		HTR1A
	GBA		PTGS1
	DISC1		PTGS2
	NEAT1		NQO2
	GPT		CYP1B1
	REM1		ESR1
	GZMB		AHR
	UBE2K		TUBB1
	HNRNPA1		TUBB3
	APBB2		ABCB1
	HSPA9		CYP19A1
	HSPB2		RELA
	HTR1F		CA1
	HTR4		CA12
	APOA4		CA14
	IFNA1		CA9
	IFNA13		CA4
	APOC3		CA13
	LRRTM3		CA5B
	KLK3		CA5A
	IL9		CA2
	AQP1		CA7
	IDO1		CA6
	ITGAX		MAOA
	ITPR3		PIK3CA
	LGALS3		CYP3A4
	LIPA		APP
	LRP6		EGFR
	ARNTL		CYP1A2
	MIR106B		LCK
	MIR142		PIK3CB
	MIR222		SLC6A2
	MIR29B2		CYP2C9
	MFGE8		CYP2C19
	MELTF		MAPT
	MGAT3		SYK
	MS		CA3
	ND2		HMGCR
	MTR		CYP1A1
	ATF4		ALOX5
	NUBP1		HTT
	NFATC2		CYP11B1
	NOTCH3		CYP11B2
	NPTX2		CYP17A1
	NR4A2		BRD4
	MIR424		RAF1
	P2RY2		GCGR
	PRDX1		MAPK8
	HSPA14		RPS6KA1
	PDE9A		MAPK14
	PDK1		MAPK10
	PLD1		CSNK1D
	POMC		PRKACB
	PPY		MAP2K2
	FAM20C		MAPK11
	ACKR3		TTK
	MCOLN1		PRKACA
	SEMA6A		MAPK9
	STIM2		SLK
	CIP2A		FRK
	PTPN4		STK36
	BCL2A1		GAK
	RENBP		EPHA6
	ATXN1		TNIK
	CCL5		PTK6
	SRR		MAPK12
	CXCL12		RPS6KA6
	LRRC4		CSNK1E
	ABCG4		RIPK2
	SELENOP		CDC42BPB
	SH3GL2		DDR2
	SI		BRAF
	WNK1		ACVR1B
	BMP4		DDR1
	SLC18A2		NLK
	SLC18A3		ACVR2B
	SRPK2		CSNK1A1L
	SSTR4		CIT
	BSG		CDC42BPG
	TBP		COQ8B
	C2		LATS2
	TRPC6		STK32B
	UGCG		HDAC1
	NR1H2		DYRK1A
	VGF		ELANE
	XPNPEP1		DCTPP1
	SLC30A3		CDK5R1 CDK5
	CXCR4		COMT
	MMEL1		MIF
	TREML2		HDAC6
	NANOG		HSD11B1
	COASY		CHRNA4 CHRNB2
	CALM3		CHRNA3 CHRNB4
	CAMK2A		HDAC3
	MAP1LC3B		QPCT
	EBPL		CHEK1
	OGT		WEE1
	ATCAY		FLT3
	IRS2		CCNE2 CDK2 CCNE1
	MBTPS1		CCNB3 CDK1 CCNB1 CCNB2
	PABPC4		CDK2 CCNA1 CCNA2
	WNT3A
	SLC25A27
	KLK4
	HDAC4
	KEAP1
	AD11
	GDF11
	GPHN
	STUB1
	LILRB2
	OLFM1
	SLC9A6
	CREB3
	PITRM1
	SCGN
	CXCR6
	CETN1
	NCKAP1
	LOC107987479
	CPLX2
	EDAR
	METAP2
	IMMT
	SDS
	ADAP1
	ADAM30
	CHGA
	CHRM1
	CHRM2
	CKB
	ATF2
	CS
	CSF1
	ADRA1A
	CTRL
	CTSS
	ADRB1
	CYBB
	SARDH
	DMRT1
	DNM2
	DNMT3B
	DRD3
	TSC22D3
	EGF
	DCP1B
	ENPEP
	ERBB4
	AKT2
	F2RL1
	F12
	FAAH
	FABP3
	FAT1
	FCGR3A
	FCGR3B
	FDPS
	FGFR3
	LMTK2
	NLGN1
	SBNO2
	SHANK2
	PAXIP1
	SPEN
	NCOA6
	FLNA
	DNMBP
	NPTXR
	PRND
	PPP1R15A
	CIZ1
	TPSG1
	GGA1
	GAS6
	GC
	AATF
	GLB1
	RBMS3
	ANGPT1
	CISD3
	ANGPT2
	GPR42
	GPX1
	GRB2
	GRIN1
	PYCARD
	CD274
	CXCL1
	GSTM3
	SLC40A1
	ANXA5
	HK1
	HMGCS2
	APBA2
	HPS1
	HTC2
	GOLGA6A
	IGFBP7
	INPPL1
	ITPR1
	JUN
	MALAT1
	L1CAM
	LAMP2
	LHCGR
	LIF
	LMNA
	LMNB1
	CHCHD10
	LOX
	LYZ
	MIR181C
	MIR188
	MIR200A
	MIR200B
	MIR26B
	ARRB2
	MBP
	MECP2
	MEOX2
	MYD88
	NEFM
	NEUROD1
	ACO1
	NPPA
	NPTX1
	NTS
	OPRD1
	ORM1
	P2RY1
	PCK1
	PCNA
	CHCHD2
	SDF4
	GOLM1
	PER1
	PLD2
	PLXNA2
	DDIT4
	PPARD
	AVP
	SBNO1
	RCBTB1
	PPP3R1
	PAG1
	MAP2K1
	PRL
	CTNNBL1
	PROS1
	RETN
	PNO1
	PCBP4
	BACH1
	BAG1
	PTGDS
	CFAP97
	ACE2
	NPS
	RBP4
	OPN1LW
	RGS2
	RGS4
	ROCK1
	CTXN3
	RPS6
	RPS6KB1
	RYR2
	RYR3
	SAA1
	ATXN2
	SCD
	SRL
	CCL3
	SFPQ
	SGCA
	GORASP1
	SKIL
	OCM
	HNRNPA1P10
	SPP1
	BRS3
	TAC1
	TAP2
	TAT
	CNTN2
	TGFBR2
	TIMP2
	TLE1
	TM7SF2
	TP73
	TPH1
	TPT1
	TSC2
	CCR2
	TXN
	UBE2I
	BEST1
	TRPV1
	XK
	YY1
	CAD
	EFHD2
	CALCA
	ECHDC3
	RIN3
	CALM2
	ANP32A
	TAM
	CAPN2
	CASP2
	CASP4
	PPP1R1B
	SYVN1
	MAK16
	TNFSF10
	SPHK1
	LPAR2
	PPIG
	NRXN3
	MED23
	MAPK8IP1
	BAG3
	PTGES
	APBA3
	PRDX6
	CARTPT
	CD69
	CD74
	SNAP91
	SV2A
	CDH1
	ACOT8
	BCL2L11
	TMED7-TICAM2
	TOM1
	ARMCX5-GPRASP2
	NR1H3
	LRPPRC
	PDIA6
	SORBS3
	TRIM13
	FLOT1
	KCNMB2
	CDKN1A
	CDKN1B
	CBSL
	TPTEP2-CSNK1E
	SIRPB1
	CDR1-AS
	KLF2
	CPQ
	RAPGEF3
	LRP1-AS
	CTCF
	ORI6
	PTGES3
	CFL2
	CGA
	CGB3
	PDE10A
	LILRB1
	EHMT2
	STIP1
	ADAMTS13
	CHIT1
	CHEK2
	CHM
	PADI2
	HRH3
	PHB2
	MGLL
	AZIN2
	CHRNA3
	DBA2
	GPRASP2
	H3P17
	H3P40
	APOA5
	ADD3
	TPH2
	CCR3
	ADH1B
	HSPB6
	COL3A1
	COL17A1
	AHSA2P
	CD200R1
	COX10
	CPE
	SLC32A1
	CRYZ
	SLC2A14
	TTBK2
	APCDD1
	CTBP1
	CTF1
	CTNND2
	CTSG
	SGO1
	DPPA2
	CTSZ
	CXADR
	GADD45A
	AEBP1
	DEFA1
	PTCRA
	DLG2
	DLG3
	DMD
	DNMT1
	DOCK2
	ATN1
	DUSP1
	DUSP6
	E2F1
	AHSG
	MLKL
	ELK1
	ELN
	EP300
	ALAS1
	F11
	FABP5
	BPTF
	FGF14
	FKBP1A
	MMRN1
	TPX2
	SV2C
	KIF21B
	NMNAT2
	FOXO1
	FLG
	ASTN2
	MCF2L
	SYNE1
	FOSB
	PPIL2
	ALPP
	MSRB3
	TAB3
	GCA
	SH2B1
	PTCD1
	APPL1
	AMD1
	AMD1P2
	HSPB8
	GGT1
	CBLIF
	SIT1
	PDCD4
	AMPH
	PCSK1N
	GLI2
	GLS
	GMFB
	ABO
	GPC1
	GPI
	IFNL3
	CXCR3
	GPR17
	DLL1
	FFAR1
	GRIA3
	FLVCR1
	SETD2
	TBK1
	NCAPH2
	PADI1
	NRBF2
	HCRTR2
	HGF
	HHEX
	ANXA6
	HLA-B
	HLA-C
	HMOX2
	HNMT
	APC
	APEH
	HTR1B
	APOA2
	HTR7
	RAB7B
	TMEM119
	TREML1
	MOGAT3
	TICAM2
	IL1R1
	IL1RAP
	IL5
	IL6ST
	CXCR2
	IL9R
	IL15
	IL16
	ILK
	IMPA1
	ING1
	ITGAL
	ITGB1
	ITGB2
	ITIH4
	KCNB1
	AGRN
	KIF5A
	RHOA
	ARMS2
	RTL1
	STMN1
	LIG3
	LIPC
	SMIM10L2A
	LNPEP
	MIRLET7B
	MIR125A
	MIR144
	MIR15B
	MIR195
	MIR214
	ARR3
	MIR219A1
	MIR22
	MIR98
	SMAD2
	ARSA
	MARK3
	MBL2
	CD46
	MEF2A
	MAP3K5
	MICB
	CD200
	ASL
	MPZ
	EIF2AK4
	CDNF
	MIR326
	MIR339
	MSD
	MSI1
	COX3
	MTHFD1
	ND4
	MTNR1A
	ZFHX3
	ATD
	NAP1L1
	NCAM1
	NCAM2
	NCL
	NEFH
	NFATC3
	NFATC4
	ATP12A
	NM
	NOTCH4
	PNP
	NPM1
	NTF4
	CISD2
	MIR384
	ATP4A
	ODC1
	OPRL1
	OPRM1
	OTC
	P2RX4
	PEBP1
	PLA2G3
	PAK1
	IL22
	GEMIN4
	MBL3P
	REG3A
	HEBP1
	FOXP3
	ASCC1
	TMED7
	FIS1
	PRLH
	CRYL1
	ADIPOR1
	PCSK1
	NRN1
	PDCD1
	UBR5
	ANGPT4
	BIN2
	PRRX2
	LCMT1
	PDE7A
	TRMO
	SIRT6
	GDE1
	LSR
	SERPINB6
	PI4KA
	PKM
	SERPINF2
	FXYD1
	PRRX1
	PNMT
	PON3
	POU2F1
	PPIA
	AHI1
	TRPM7
	SLC25A38
	PPP1CA
	ACP3
	PPP1R1A
	PPP1R10
	PPP2CA
	PPP2R2B
	ADI1
	PPP3CA
	PLXNA3
	PRKAR1A
	HHAT
	PRSS3
	MASP1
	AZU1
	PSD
	SPHK2
	PSMB6
	PSMB9
	PNPLA2
	PDSS2
	MIR451A
	MIR193B
	KIDINS220
	ALS2
	TRIB3
	GRHL3
	NLRC4
	PZP
	RAB3A
	RAB4A
	RAB6A
	RAP1A
	IL21
	CCND1
	RFC1
	RPL29
	RRAS
	S100A6
	S100A12
	CFB
	CCL4
	BCAN
	SDC2
	NEUROD6
	SEL1L
	TNMD
	MOAP1
	SETMAR
	SRSF2
	LOC643387
	AZI2
	SIL1
	HHIP
	SGCG
	SMIM10L2B
	ITSN1
	PDIA2
	BMI1
	ST8SIA1
	SIM2
	SLC1A3
	CXADRP1
	GGTLC5P
	BMP6
	SLC19A1
	SLPI
	SMPD1
	BNIP3
	SPARC
	SPAST
	SPG7
	ST13
	STAT1
	SULT2A1
	BST1
	SYN2
	TGFBR1
	TGM1
	THAS
	TIA1
	TLR5
	C1QA
	TNFAIP1
	C1R
	C3AR1
	HSP90B2P
	TTPA
	GGTLC3
	DEFA1B
	GGT2
	TXNRD1
	TYK2
	GGTLC4P
	TYRO3
	TYRP1
	UMOD
	UNG
	USF1
	USF2
	VAV1
	VIP
	VWF
	WNT1
	XBP1P1
	YES1
	SLC30A1
	AD10
	CARD14
	CP20
	DHX40
	CALCR
	NAA25
	NR4A3
	TET1
	PPP1R2C
	LPAL2
	BHLHB9
	NPL
	CALR
	CAMK4
	SNX27
	CDR3
	CAMP
	USP9X
	BRAP
	ARHGAP24
	CRISPLD2
	CASP7
	SPARCL1
	MINDY4
	RHBDD1
	PPP1R9B
	PTPN5
	UBASH3B
	LGR5
	HSD17B6
	TNK1
	CFLAR
	CCK
	PER3
	PER2
	ARHGEF7
	WASF1
	NAV3
	CHRFAM7A
	HSPB3
	TRPA1
	HAP1
	SOCS3
	MCU
	CCT
	CREB3L1
	LMF2
	SYNGR1
	IL1RL1
	ARHGEF2
	SLC33A1
	NOG
	CD8A
	TSPOAP1
	SOCS6
	KLF4
	CGB5
	FTMT
	CD80
	CGB8
	OPN4
	FOXQ1
	AIM2
	HOMER1
	ATG5
	NAPSA
	ADAMTS3
	GDF15
	NPEPPS
	VPS26A
	CD47
	CLSTN3
	SNPH
	SCRN1
	NCAPD2
	NR1I3
	CDH2
	CDKN2B-AS1
	KCNE3
	TANK
	SRA1
	MIR873
	MIR301B
	MIR937
	ACE3P
	SOD2-OT1
	AD14
	MFT2
	SH2B3
	GNE
	TSPY10
	DEFB4B
	MIR1246
	MIR1229
	MIR1306
	MIR664A
	MIR1908
	FAS-AS1
	PARK16
	MIR320E
	SH2D3C
	MTRNR2L12
	LINC00672
	OCLN
	SNHG19
	MICA
	SOX21-AS1
	TMX2-CTNND1
	FXYD6-FXYD2
	P2RX5-TAX1BP3
	MIR4668
	MIR4487
	IL18BP
	PQBP1
	GDNF-AS1
	CERT1
	LINC-ROR
	ACTR2
	TSPAN3
	NOTCH2NLC
	CTDSP2
	OPN1MW3
	BCAP31
	NAMPT
	LINC01080
	WASF2
	MPHOSPH6
	EIF1
	TOPORS
	DDX39A
	OLIG2
	CALCOCO2
	RABEPK
	MIR6840
	MIR6845
	GLYAT
	CDK9
	STAM2
	ABCC4
	RAMP2
	LOC102723407
	LOC102724334
	APC2
	APBB3
	TCIRG1
	LANCL1
	LAMC3
	CDKN2D
	TLR6
	CCL26
	WARS2
	NPM3
	SEMA3A
	TUBB4B
	SYCP2
	RACK1
	ADARB1
	PEMT
	SPAG11B
	CDSN
	IFITM3
	YAP1
	PRMT5
	CFDP1
	FAM3C
	GPNMB
	COG5
	ATP5PD
	CEACAM5
	NXF1
	SEMA4D
	HYOU1
	ZNRD2
	THRA1/BTR
	PRDX4
	CECR
	SLC35A1
	CCT2
	NPC2
	TXNRD2
	CST12P
	SIRT1-AS
	CD226
	DCTN6
	USP39
	NRG3
	CFL1
	CHL1
	DHS
	ARPP19
	ADCY2
	GJB6
	HSPH1
	WASF3
	ALDH1L1
	CCL27
	C1QL1
	PRDX3
	PRSS21
	EBNA1BP2
	COPS5
	ERVK-32
	IL24
	RAB31
	LOC110366354
	ADRM1
	CHD1
	RAPGEF4
	STMN2
	RER1
	MNS16A
	STIN2-VNTR
	FAF1
	SLC7A9
	TBC1D8
	CHGB
	CORO1A
	WDR45
	WDHD1
	WIF1
	IFT43
	STX1B
	TREX1
	KLF8
	NACC1
	CHRM3
	PARK7
	ECD
	TMEM54
	SYNPO
	LNCRNA-ATB
	UCN3
	SLC26A7
	OMA1
	CISH
	H3P7
	H3P13
	H3P23
	H3P28
	H3P11
	GRIN3A
	GRIN3B
	AGAP2
	CLC
	CLCN3
	EXOSC6
	CLK2
	CLN3
	CLN5
	LRIG3
	H4-16
	TDRD9
	PLD4
	FRMD6
	SOCS4
	PLIN2
	CCR6
	ABCC2
	MSI2
	SLC38A10
	SEZ6
	SPNS2
	OSCAR
	CNP
	CNTFR
	CNTN1
	BHLHE23
	ADH6
	ACMSD
	COL11A1
	CPO
	MTERF4
	KCNH8
	LYZL4
	LRRC15
	SLC31A1
	OCIAD2
	GNPDA2
	IL31RA
	PPARGC1B
	COX6B1
	COX15
	CPB1
	CPN1
	CPS1
	CPT1A
	MAGEC3
	CRHBP
	DEFB104A
	SELENOM
	CBLN4
	CTCFL
	SREK1
	HECTD2
	CACUL1
	CSE1L
	SESN3
	PIWIL4
	CSF2RB
	LAYN
	CSF3R
	OR2AG1
	CSN2
	PRIMA1
	CSNK1G2
	CSNK1G3
	VCAN
	CSPG4
	ZNF569
	PHF13
	CTBS
	PM20D1
	GLIS1
	IL23R
	CTNS
	ADRA2A
	CTNND1
	PROM2
	CTSK
	GPBAR1
	CTSL
	GDF7
	CYLD
	SLC2A12
	AMOTL1
	CYP2D7
	CYP2J2
	CYP11A1
	PRUNE2
	CBLL2
	ZDHHC15
	CYP26A1
	CYP27A1
	DGKQ
	DAXX
	DBI
	RHBDL3
	DCN
	TMPRSS6
	TLE5
	SGMS2
	DEFB4A
	DES
	CFD
	AAVS1
	DHFR
	DIAPH1
	SEPTIN1
	DIO1
	DLG1
	DNA2
	DNASE1
	DNTT
	DOCK3
	DPYSL3
	JAG1
	DSC1
	DSC3
	DSG1
	DSPP
	DVL1
	EBM
	NR0B1
	EEF1A1
	EFNA5
	EGR2
	EIF2S3
	UBR1
	EIF4A1
	NSMCE1
	EIF4A2
	EIF4EBP1
	EIF4G2
	EIF5
	SERPINB1
	ELAVL4
	TMEM201
	PIKFYVE
	KLHDC8B
	CENPV
	EMP1
	CTTN
[truncated: 1,195 more rows]
