# Supplementary material for: Establishing network pharmacology between natural polyphenols and Alzheimer’s disease using bioinformatic tools – An advancement in Alzheimer’s research
Source: Toxicol Rep. 2024 Aug 23;13:101715. doi: 10.1016/j.toxrep.2024.101715 (PMC11402327; doi:10.1016/j.toxrep.2024.101715)
Supplement: Supplementary file 10 — Supplementary material [file mmc8.xlsx]

## Sheet: Sheet1
#node1	node2	node1_string_id	node2_string_id	neighborhood_on_chromosome	gene_fusion	phylogenetic_cooccurrence	homology	coexpression	experimentally_determined_interaction	database_annotated	automated_textmining	combined_score
ABCB1	CFTR	9606.ENSP00000478255	9606.ENSP00000003084	0	0	0	0.562	0.247	0.076	0	0.434	0.572
ABCB1	SIRT1	9606.ENSP00000478255	9606.ENSP00000212015	0	0	0	0	0.094	0.052	0	0.522	0.554
ABCB1	APEX1	9606.ENSP00000478255	9606.ENSP00000216714	0	0	0	0	0	0.292	0	0.218	0.423
ABCB1	MMP2	9606.ENSP00000478255	9606.ENSP00000219070	0	0	0	0	0.111	0	0	0.374	0.42
ABCB1	PON1	9606.ENSP00000478255	9606.ENSP00000222381	0	0	0	0	0.105	0	0	0.64	0.664
ABCB1	NFKB1	9606.ENSP00000478255	9606.ENSP00000226574	0	0	0	0	0.055	0.065	0	0.407	0.43
ABCB1	CYP2C9	9606.ENSP00000478255	9606.ENSP00000260682	0	0	0	0	0.067	0.069	0	0.727	0.742
ABCB1	KDR	9606.ENSP00000478255	9606.ENSP00000263923	0	0	0	0	0.054	0	0	0.452	0.46
ABCB1	STAT3	9606.ENSP00000478255	9606.ENSP00000264657	0	0	0	0	0	0	0	0.8	0.8
ABCB1	ERBB2	9606.ENSP00000478255	9606.ENSP00000269571	0	0	0	0	0.071	0	0	0.581	0.594
ABCB1	EGFR	9606.ENSP00000478255	9606.ENSP00000275493	0	0	0	0	0.071	0	0	0.607	0.619
ABCB1	HMGCR	9606.ENSP00000478255	9606.ENSP00000287936	0	0	0	0	0	0.071	0	0.441	0.458
ABCB1	HNF4A	9606.ENSP00000478255	9606.ENSP00000312987	0	0	0	0	0.069	0	0	0.385	0.404
ABCB1	MET	9606.ENSP00000478255	9606.ENSP00000317272	0	0	0	0	0.069	0.054	0	0.386	0.412
ABCB1	GSK3B	9606.ENSP00000478255	9606.ENSP00000324806	0	0	0	0	0.05	0.054	0	0.411	0.425
ABCB1	CYP1A2	9606.ENSP00000478255	9606.ENSP00000342007	0	0	0	0	0.086	0.069	0	0.65	0.676
ABCB1	CES1	9606.ENSP00000478255	9606.ENSP00000353720	0	0	0	0	0.067	0	0	0.462	0.477
ABCB1	COMT	9606.ENSP00000478255	9606.ENSP00000354511	0	0	0	0	0.053	0	0	0.584	0.59
ABCB1	MTOR	9606.ENSP00000478255	9606.ENSP00000354558	0	0	0	0	0	0.072	0	0.459	0.476
ABCB1	PARP1	9606.ENSP00000478255	9606.ENSP00000355759	0	0	0	0	0	0	0	0.544	0.544
ABCB1	PTGS2	9606.ENSP00000478255	9606.ENSP00000356438	0	0	0	0	0	0	0	0.41	0.41
ABCB1	MCL1	9606.ENSP00000478255	9606.ENSP00000358022	0	0	0	0	0.049	0	0	0.419	0.423
ABCB1	CYP2C19	9606.ENSP00000478255	9606.ENSP00000360372	0	0	0	0	0.067	0.069	0	0.85	0.858
ABCB1	MMP9	9606.ENSP00000478255	9606.ENSP00000361405	0	0	0	0	0.111	0	0	0.418	0.46
ABCB1	ABL1	9606.ENSP00000478255	9606.ENSP00000361423	0	0	0	0	0.05	0.054	0	0.513	0.524
ABCB1	BCL2	9606.ENSP00000478255	9606.ENSP00000381185	0	0	0	0	0.049	0.166	0	0.622	0.674
ABCB1	ABCC1	9606.ENSP00000478255	9606.ENSP00000382342	0	0	0	0.592	0.234	0.076	0	0.466	0.589
ABCB1	ESR1	9606.ENSP00000478255	9606.ENSP00000405330	0	0	0	0	0.045	0	0	0.526	0.528
ABCB1	AKT1	9606.ENSP00000478255	9606.ENSP00000451828	0	0	0	0	0.05	0.054	0	0.607	0.616
ABCB1	IGF1R	9606.ENSP00000478255	9606.ENSP00000497069	0	0	0	0	0.05	0.07	0	0.441	0.463
ABCB1	ABCG2	9606.ENSP00000478255	9606.ENSP00000498246	0	0.001	0	0.561	0.093	0.1	0	0.492	0.549
ABCB1	CTNNB1	9606.ENSP00000478255	9606.ENSP00000495360	0	0	0	0	0.046	0.047	0	0.577	0.581
ABCB1	CYP3A4	9606.ENSP00000478255	9606.ENSP00000498939	0	0	0	0	0.11	0.05	0	0.876	0.886
ABCC1	CYP2C9	9606.ENSP00000382342	9606.ENSP00000260682	0	0	0	0	0.093	0.05	0	0.367	0.407
ABCC1	STAT3	9606.ENSP00000382342	9606.ENSP00000264657	0	0	0	0	0.082	0	0	0.376	0.402
ABCC1	ERBB2	9606.ENSP00000382342	9606.ENSP00000269571	0	0	0	0	0.057	0	0	0.426	0.436
ABCC1	EGFR	9606.ENSP00000382342	9606.ENSP00000275493	0	0	0	0	0.059	0	0	0.48	0.49
ABCC1	CYP2C19	9606.ENSP00000382342	9606.ENSP00000360372	0	0	0	0	0.093	0.05	0	0.364	0.404
ABCC1	BCL2	9606.ENSP00000382342	9606.ENSP00000381185	0	0	0	0	0.102	0	0	0.507	0.538
ABCC1	HDAC2	9606.ENSP00000382342	9606.ENSP00000430432	0	0	0	0	0.069	0.066	0	0.44	0.471
ABCC1	AKT1	9606.ENSP00000382342	9606.ENSP00000451828	0	0.001	0	0	0.07	0.054	0	0.511	0.533
ABCC1	CYP3A4	9606.ENSP00000382342	9606.ENSP00000498939	0	0	0	0	0.078	0.05	0	0.54	0.562
ABCC1	CTNNB1	9606.ENSP00000382342	9606.ENSP00000495360	0	0	0	0	0.053	0.047	0	0.636	0.643
ABCC1	ABCG2	9606.ENSP00000382342	9606.ENSP00000498246	0	0	0	0	0.057	0.1	0	0.968	0.971
ABCG2	CFTR	9606.ENSP00000498246	9606.ENSP00000003084	0	0	0	0	0.057	0.1	0	0.711	0.733
ABCG2	NFKB1	9606.ENSP00000498246	9606.ENSP00000226574	0	0	0	0	0	0.048	0	0.398	0.402
ABCG2	CYP2C9	9606.ENSP00000498246	9606.ENSP00000260682	0	0	0	0	0.067	0.066	0	0.652	0.67
ABCG2	PDGFRB	9606.ENSP00000498246	9606.ENSP00000261799	0	0	0	0	0.067	0.053	0	0.4	0.423
ABCG2	KDR	9606.ENSP00000498246	9606.ENSP00000263923	0	0	0	0	0.094	0.057	0	0.474	0.511
ABCG2	STAT3	9606.ENSP00000498246	9606.ENSP00000264657	0	0	0	0	0	0	0	0.659	0.659
ABCG2	ERBB2	9606.ENSP00000498246	9606.ENSP00000269571	0	0	0	0	0.063	0	0	0.734	0.74
ABCG2	EGFR	9606.ENSP00000498246	9606.ENSP00000275493	0	0	0	0	0.084	0	0	0.656	0.671
ABCG2	PPARG	9606.ENSP00000498246	9606.ENSP00000287820	0	0	0	0	0.094	0.053	0	0.365	0.408
ABCG2	HMGCR	9606.ENSP00000498246	9606.ENSP00000287936	0	0	0	0	0.049	0	0	0.45	0.455
ABCG2	HNF4A	9606.ENSP00000498246	9606.ENSP00000312987	0	0	0	0	0.069	0	0	0.385	0.403
ABCG2	MET	9606.ENSP00000498246	9606.ENSP00000317272	0	0	0	0	0.062	0.044	0	0.479	0.492
ABCG2	GSK3B	9606.ENSP00000498246	9606.ENSP00000324806	0	0	0	0	0.055	0.044	0	0.402	0.413
ABCG2	CYP1A2	9606.ENSP00000498246	9606.ENSP00000342007	0	0	0	0	0.067	0.066	0	0.616	0.636
ABCG2	CES1	9606.ENSP00000498246	9606.ENSP00000353720	0	0	0	0	0.055	0.045	0	0.393	0.405
ABCG2	PARP1	9606.ENSP00000498246	9606.ENSP00000355759	0	0	0	0	0.068	0	0	0.463	0.478
ABCG2	MCL1	9606.ENSP00000498246	9606.ENSP00000358022	0	0	0	0	0.055	0	0	0.399	0.407
ABCG2	CYP2C19	9606.ENSP00000498246	9606.ENSP00000360372	0	0	0	0	0.067	0.066	0	0.631	0.651
ABCG2	MMP9	9606.ENSP00000498246	9606.ENSP00000361405	0	0	0	0	0	0	0	0.438	0.438
ABCG2	ABL1	9606.ENSP00000498246	9606.ENSP00000361423	0	0	0	0	0.055	0.044	0	0.479	0.488
ABCG2	SYK	9606.ENSP00000498246	9606.ENSP00000364898	0	0	0	0	0.055	0.044	0	0.439	0.449
ABCG2	BCL2	9606.ENSP00000498246	9606.ENSP00000381185	0	0	0	0	0.055	0	0	0.597	0.603
ABCG2	ESR1	9606.ENSP00000498246	9606.ENSP00000405330	0	0	0	0	0.087	0.053	0	0.524	0.552
ABCG2	SLC16A1	9606.ENSP00000498246	9606.ENSP00000441065	0	0	0	0	0.056	0.046	0	0.436	0.448
ABCG2	AKT1	9606.ENSP00000498246	9606.ENSP00000451828	0	0	0	0	0.057	0.044	0	0.612	0.619
ABCG2	CTNNB1	9606.ENSP00000498246	9606.ENSP00000495360	0	0	0	0	0	0	0	0.593	0.593
ABCG2	IGF1R	9606.ENSP00000498246	9606.ENSP00000497069	0	0	0	0	0.055	0.044	0	0.408	0.418
ABCG2	CYP3A4	9606.ENSP00000498246	9606.ENSP00000498939	0	0	0	0	0.081	0.066	0	0.778	0.793
ABL1	APEX1	9606.ENSP00000361423	9606.ENSP00000216714	0	0	0	0	0.05	0	0	0.446	0.451
ABL1	MPO	9606.ENSP00000361423	9606.ENSP00000225275	0	0	0	0	0.067	0	0	0.471	0.485
ABL1	CD38	9606.ENSP00000361423	9606.ENSP00000226279	0	0	0	0	0	0	0	0.594	0.594
ABL1	NFKB1	9606.ENSP00000361423	9606.ENSP00000226574	0	0	0	0	0.085	0.095	0	0.434	0.49
ABL1	IL2	9606.ENSP00000361423	9606.ENSP00000226730	0	0	0	0	0	0	0	0.419	0.418
ABL1	MAPK14	9606.ENSP00000361423	9606.ENSP00000229795	0	0	0	0.621	0.09	0.11	0.5	0.205	0.635
ABL1	CDK4	9606.ENSP00000361423	9606.ENSP00000257904	0	0	0	0.607	0.097	0.098	0.4	0.511	0.729
ABL1	PDGFRB	9606.ENSP00000361423	9606.ENSP00000261799	0	0	0	0.581	0.093	0.316	0	0.376	0.58
ABL1	BRD4	9606.ENSP00000361423	9606.ENSP00000263377	0	0	0	0	0.072	0	0	0.448	0.466
ABL1	PIK3CA	9606.ENSP00000361423	9606.ENSP00000263967	0	0	0	0	0.049	0.069	0	0.754	0.763
ABL1	STAT3	9606.ENSP00000361423	9606.ENSP00000264657	0	0	0	0	0.121	0.096	0	0.611	0.664
ABL1	ERBB2	9606.ENSP00000361423	9606.ENSP00000269571	0	0	0	0.591	0.049	0.615	0	0.325	0.731
ABL1	EGFR	9606.ENSP00000361423	9606.ENSP00000275493	0	0	0	0.591	0.067	0.79	0	0.347	0.861
ABL1	NTRK2	9606.ENSP00000361423	9606.ENSP00000277120	0	0	0	0.634	0	0	0.9	0.145	0.91
ABL1	APP	9606.ENSP00000361423	9606.ENSP00000284981	0	0	0	0	0.106	0.292	0	0.326	0.536
ABL1	TERT	9606.ENSP00000361423	9606.ENSP00000309572	0	0	0	0	0	0.049	0	0.599	0.603
ABL1	GSK3B	9606.ENSP00000361423	9606.ENSP00000324806	0	0	0	0.566	0.049	0	0	0.497	0.501
ABL1	MAPT	9606.ENSP00000361423	9606.ENSP00000340820	0	0	0	0	0	0.515	0	0.248	0.619
ABL1	FYN	9606.ENSP00000361423	9606.ENSP00000346671	0	0	0.075	0.876	0.083	0.136	0.9	0.422	0.949
ABL1	MTOR	9606.ENSP00000361423	9606.ENSP00000354558	0	0	0	0	0.067	0.315	0	0.557	0.692
ABL1	PARP1	9606.ENSP00000361423	9606.ENSP00000355759	0	0	0	0	0.047	0.292	0	0.713	0.789
ABL1	MCL1	9606.ENSP00000361423	9606.ENSP00000358022	0	0	0	0	0.086	0	0	0.741	0.753
ABL1	PTPN1	9606.ENSP00000361423	9606.ENSP00000360683	0	0	0	0	0.049	0.346	0	0.37	0.574
ABL1	AKT1	9606.ENSP00000361423	9606.ENSP00000451828	0	0	0	0.577	0.102	0	0	0.369	0.409
ABL1	HDAC1	9606.ENSP00000361423	9606.ENSP00000362649	0	0	0	0	0.042	0.068	0	0.398	0.415
ABL1	HDAC6	9606.ENSP00000361423	9606.ENSP00000365804	0	0	0	0	0.075	0.068	0	0.381	0.42
ABL1	RELA	9606.ENSP00000361423	9606.ENSP00000384273	0	0	0	0	0.115	0.098	0	0.349	0.435
ABL1	LCK	9606.ENSP00000361423	9606.ENSP00000477713	0	0	0.06	0.882	0.06	0	0	0.427	0.449
ABL1	FRK	9606.ENSP00000361423	9606.ENSP00000476145	0	0	0.063	0.894	0.056	0	0	0.432	0.453
ABL1	CDK1	9606.ENSP00000361423	9606.ENSP00000378699	0	0	0	0.659	0.067	0.334	0	0.192	0.454
ABL1	LYN	9606.ENSP00000361423	9606.ENSP00000428924	0	0	0.068	0.877	0.06	0	0	0.441	0.467
ABL1	MAPK8	9606.ENSP00000361423	9606.ENSP00000378974	0	0	0	0.581	0.044	0.088	0	0.445	0.473
ABL1	CHEK1	9606.ENSP00000361423	9606.ENSP00000391090	0	0	0	0	0	0.067	0	0.48	0.494
ABL1	DDR1	9606.ENSP00000361423	9606.ENSP00000427552	0	0	0	0.615	0.063	0	0	0.487	0.498
ABL1	AR	9606.ENSP00000361423	9606.ENSP00000363822	0	0	0	0	0.042	0.178	0	0.428	0.511
ABL1	IGF1R	9606.ENSP00000361423	9606.ENSP00000497069	0	0	0	0.604	0.049	0	0	0.522	0.525
ABL1	RAF1	9606.ENSP00000361423	9606.ENSP00000401888	0	0	0	0.59	0.044	0	0	0.531	0.532
ABL1	NQO2	9606.ENSP00000361423	9606.ENSP00000369822	0	0	0	0	0	0	0	0.541	0.541
ABL1	ESR1	9606.ENSP00000361423	9606.ENSP00000405330	0	0	0	0	0	0.071	0	0.528	0.543
ABL1	MME	9606.ENSP00000361423	9606.ENSP00000418525	0	0	0	0	0	0	0	0.574	0.574
ABL1	SYK	9606.ENSP00000361423	9606.ENSP00000364898	0	0	0	0.73	0.053	0	0	0.592	0.597
ABL1	ALOX5	9606.ENSP00000361423	9606.ENSP00000363512	0	0	0	0	0.083	0.066	0	0.575	0.605
ABL1	BCL2	9606.ENSP00000361423	9606.ENSP00000381185	0	0	0	0	0.055	0	0	0.668	0.673
ABL1	SNCA	9606.ENSP00000361423	9606.ENSP00000500990	0	0	0	0	0.073	0.603	0	0.558	0.823
ABL1	PIK3R1	9606.ENSP00000361423	9606.ENSP00000428056	0	0	0	0.551	0.062	0.793	0	0.203	0.832
ABL1	CTNNB1	9606.ENSP00000361423	9606.ENSP00000495360	0	0	0	0	0.095	0.539	0.5	0.785	0.949
ACE	SIRT1	9606.ENSP00000290866	9606.ENSP00000212015	0	0	0	0	0	0	0	0.489	0.489
ACE	MIF	9606.ENSP00000290866	9606.ENSP00000215754	0	0	0	0	0	0	0	0.408	0.408
ACE	MMP2	9606.ENSP00000290866	9606.ENSP00000219070	0	0	0	0	0	0	0	0.483	0.483
ACE	PLAT	9606.ENSP00000290866	9606.ENSP00000220809	0	0	0	0	0	0	0	0.676	0.676
ACE	PON1	9606.ENSP00000290866	9606.ENSP00000222381	0	0	0	0	0	0	0	0.48	0.48
ACE	SERPINE1	9606.ENSP00000290866	9606.ENSP00000223095	0	0	0	0	0	0.046	0	0.708	0.71
ACE	MPO	9606.ENSP00000290866	9606.ENSP00000225275	0	0	0	0	0.069	0	0	0.549	0.562
ACE	NFKB1	9606.ENSP00000290866	9606.ENSP00000226574	0	0	0	0	0	0	0	0.476	0.476
ACE	IL2	9606.ENSP00000290866	9606.ENSP00000226730	0	0	0	0	0	0	0	0.505	0.505
ACE	MAPK14	9606.ENSP00000290866	9606.ENSP00000229795	0	0	0	0	0	0	0	0.571	0.571
ACE	TTR	9606.ENSP00000290866	9606.ENSP00000237014	0	0	0	0	0.078	0	0	0.475	0.495
ACE	CYP2C9	9606.ENSP00000290866	9606.ENSP00000260682	0	0	0	0	0	0	0	0.462	0.462
ACE	ALDH2	9606.ENSP00000290866	9606.ENSP00000261733	0	0	0	0	0.051	0	0	0.549	0.553
ACE	PDGFRB	9606.ENSP00000290866	9606.ENSP00000261799	0	0	0	0	0.044	0	0	0.463	0.465
ACE	NOX4	9606.ENSP00000290866	9606.ENSP00000263317	0	0	0	0	0	0	0	0.64	0.64
ACE	TYR	9606.ENSP00000290866	9606.ENSP00000263321	0	0	0	0	0	0	0	0.544	0.544
ACE	KDR	9606.ENSP00000290866	9606.ENSP00000263923	0	0	0	0	0.06	0	0	0.512	0.521
ACE	BCHE	9606.ENSP00000290866	9606.ENSP00000264381	0	0	0	0	0	0	0	0.489	0.489
ACE	STAT3	9606.ENSP00000290866	9606.ENSP00000264657	0	0	0	0	0	0	0	0.4	0.4
ACE	ERBB2	9606.ENSP00000290866	9606.ENSP00000269571	0	0	0	0	0.044	0	0	0.4	0.401
ACE	REN	9606.ENSP00000290866	9606.ENSP00000272190	0	0	0	0	0.044	0	0	0.987	0.987
ACE	EGFR	9606.ENSP00000290866	9606.ENSP00000275493	0	0	0	0	0	0	0	0.419	0.419
ACE	APP	9606.ENSP00000290866	9606.ENSP00000284981	0	0	0	0	0	0	0	0.516	0.516
ACE	PPARG	9606.ENSP00000290866	9606.ENSP00000287820	0	0	0	0	0.054	0	0	0.669	0.674
ACE	HMGCR	9606.ENSP00000290866	9606.ENSP00000287936	0	0	0	0	0	0	0	0.806	0.806
ACE	BCL2	9606.ENSP00000290866	9606.ENSP00000381185	0	0	0	0	0	0	0	0.403	0.403
ACE	AVPR2	9606.ENSP00000290866	9606.ENSP00000496396	0	0	0	0	0.089	0	0	0.374	0.406
ACE	BACE1	9606.ENSP00000290866	9606.ENSP00000318585	0	0	0	0	0.042	0	0	0.429	0.43
ACE	MTOR	9606.ENSP00000290866	9606.ENSP00000354558	0	0	0	0	0	0	0	0.436	0.436
ACE	NOS1	9606.ENSP00000290866	9606.ENSP00000477999	0	0	0	0	0.049	0	0	0.439	0.443
ACE	OGA	9606.ENSP00000290866	9606.ENSP00000354850	0	0	0	0	0	0	0	0.446	0.446
ACE	CYP2C19	9606.ENSP00000290866	9606.ENSP00000360372	0	0	0	0	0	0	0	0.452	0.452
ACE	MAOB	9606.ENSP00000290866	9606.ENSP00000367309	0	0	0	0	0.057	0	0	0.463	0.472
ACE	CTSB	9606.ENSP00000290866	9606.ENSP00000345672	0	0	0	0	0.059	0	0	0.475	0.484
ACE	MAOA	9606.ENSP00000290866	9606.ENSP00000340684	0	0	0	0	0.057	0	0	0.494	0.503
ACE	ESR1	9606.ENSP00000290866	9606.ENSP00000405330	0	0	0	0	0.042	0	0	0.506	0.507
ACE	TLR4	9606.ENSP00000290866	9606.ENSP00000363089	0	0	0	0	0.042	0	0	0.528	0.528
ACE	EDNRA	9606.ENSP00000290866	9606.ENSP00000315011	0	0	0	0	0	0	0	0.53	0.53
ACE	CYP3A4	9606.ENSP00000290866	9606.ENSP00000498939	0	0	0	0	0.082	0	0	0.515	0.535
ACE	PPARA	9606.ENSP00000290866	9606.ENSP00000385523	0	0	0	0	0.042	0	0	0.539	0.539
ACE	PTGS2	9606.ENSP00000290866	9606.ENSP00000356438	0	0	0	0	0.054	0	0	0.571	0.576
ACE	MMP1	9606.ENSP00000290866	9606.ENSP00000322788	0	0	0	0	0	0	0	0.598	0.598
ACE	PLG	9606.ENSP00000290866	9606.ENSP00000308938	0	0	0	0	0	0	0	0.614	0.614
ACE	AKT1	9606.ENSP00000290866	9606.ENSP00000451828	0	0	0	0	0.042	0	0	0.626	0.627
ACE	F2	9606.ENSP00000290866	9606.ENSP00000308541	0	0	0	0	0	0	0	0.64	0.64
ACE	F3	9606.ENSP00000290866	9606.ENSP00000334145	0	0	0	0	0	0	0	0.641	0.641
ACE	COMT	9606.ENSP00000290866	9606.ENSP00000354511	0	0	0	0	0	0	0	0.665	0.665
ACE	ECE1	9606.ENSP00000290866	9606.ENSP00000364028	0	0	0	0	0.043	0	0	0.672	0.672
ACE	MGAM	9606.ENSP00000290866	9606.ENSP00000447378	0	0	0	0	0.064	0	0	0.667	0.675
ACE	NOS3	9606.ENSP00000290866	9606.ENSP00000297494	0	0	0	0	0.066	0	0	0.724	0.731
ACE	MMP9	9606.ENSP00000290866	9606.ENSP00000361405	0	0	0	0	0.061	0	0	0.727	0.733
ACE	ACHE	9606.ENSP00000290866	9606.ENSP00000303211	0	0	0	0	0.063	0	0	0.727	0.733
ACE	SLC5A2	9606.ENSP00000290866	9606.ENSP00000327943	0	0	0	0	0.07	0	0	0.773	0.78
ACE	MME	9606.ENSP00000290866	9606.ENSP00000418525	0	0	0	0	0	0	0	0.882	0.882
ACHE	NGFR	9606.ENSP00000303211	9606.ENSP00000172229	0	0	0	0	0.074	0	0	0.393	0.413
ACHE	GSR	9606.ENSP00000303211	9606.ENSP00000221130	0	0	0	0	0	0	0	0.596	0.596
ACHE	PON1	9606.ENSP00000303211	9606.ENSP00000222381	0	0	0	0	0.058	0	0	0.604	0.611
ACHE	TYR	9606.ENSP00000303211	9606.ENSP00000263321	0	0	0	0	0.053	0.057	0	0.537	0.55
ACHE	SLC6A3	9606.ENSP00000303211	9606.ENSP00000270349	0	0	0	0	0	0	0	0.447	0.447
ACHE	EGFR	9606.ENSP00000303211	9606.ENSP00000275493	0	0	0	0	0	0	0	0.506	0.506
ACHE	NTRK2	9606.ENSP00000303211	9606.ENSP00000277120	0	0	0	0	0.088	0.051	0	0.401	0.437
ACHE	APP	9606.ENSP00000303211	9606.ENSP00000284981	0	0	0	0	0.067	0.735	0	0.769	0.937
ACHE	PPARG	9606.ENSP00000303211	9606.ENSP00000287820	0	0	0	0	0	0	0	0.4	0.4
ACHE	NFE2L2	9606.ENSP00000303211	9606.ENSP00000380252	0	0	0	0	0	0	0	0.405	0.405
ACHE	CYP3A4	9606.ENSP00000303211	9606.ENSP00000498939	0	0.021	0	0	0	0	0	0.41	0.41
ACHE	HTT	9606.ENSP00000303211	9606.ENSP00000347184	0	0	0	0	0.058	0	0	0.405	0.415
ACHE	MME	9606.ENSP00000303211	9606.ENSP00000418525	0	0	0	0	0.067	0	0	0.401	0.417
ACHE	DRD2	9606.ENSP00000303211	9606.ENSP00000354859	0	0	0	0	0.072	0	0	0.408	0.427
ACHE	ADA	9606.ENSP00000303211	9606.ENSP00000361965	0	0	0	0	0	0	0	0.43	0.43
ACHE	HTR1A	9606.ENSP00000303211	9606.ENSP00000316244	0	0	0	0	0.074	0	0	0.432	0.452
ACHE	CHRNA7	9606.ENSP00000303211	9606.ENSP00000407546	0	0	0	0	0.091	0	0	0.422	0.453
ACHE	BCL2	9606.ENSP00000303211	9606.ENSP00000381185	0	0	0	0	0	0	0	0.465	0.465
ACHE	COMT	9606.ENSP00000303211	9606.ENSP00000354511	0	0	0	0	0.055	0	0	0.47	0.478
ACHE	AKT1	9606.ENSP00000303211	9606.ENSP00000451828	0	0	0	0	0	0.051	0	0.49	0.495
ACHE	PTGS2	9606.ENSP00000303211	9606.ENSP00000356438	0	0	0	0	0.049	0.045	0	0.501	0.508
ACHE	GSK3B	9606.ENSP00000303211	9606.ENSP00000324806	0	0	0	0	0	0.051	0	0.512	0.517
ACHE	SNCA	9606.ENSP00000303211	9606.ENSP00000500990	0	0	0	0	0.06	0	0	0.532	0.541
ACHE	ADORA2A	9606.ENSP00000303211	9606.ENSP00000480012	0	0	0	0	0	0	0	0.591	0.591
ACHE	MAOA	9606.ENSP00000303211	9606.ENSP00000340684	0	0	0	0	0.103	0	0	0.744	0.761
ACHE	MGAM	9606.ENSP00000303211	9606.ENSP00000447378	0	0	0	0	0.06	0	0	0.785	0.789
ACHE	MAPT	9606.ENSP00000303211	9606.ENSP00000340820	0	0	0	0	0.074	0	0	0.81	0.817
ACHE	BACE1	9606.ENSP00000303211	9606.ENSP00000318585	0	0	0	0	0	0	0	0.831	0.831
ACHE	MAOB	9606.ENSP00000303211	9606.ENSP00000367309	0	0	0	0	0.115	0	0	0.902	0.91
ADA	MPO	9606.ENSP00000361965	9606.ENSP00000225275	0	0	0	0	0.056	0	0	0.404	0.414
ADA	CD38	9606.ENSP00000361965	9606.ENSP00000226279	0	0	0	0	0.195	0	0	0.286	0.401
ADA	IL2	9606.ENSP00000361965	9606.ENSP00000226730	0	0	0	0	0.057	0.135	0.281	0.493	0.663
ADA	BCHE	9606.ENSP00000361965	9606.ENSP00000264381	0	0	0	0	0.074	0	0	0.432	0.451
ADA	ADORA1	9606.ENSP00000361965	9606.ENSP00000356205	0	0	0	0	0	0.226	0	0.791	0.831
ADA	PTGS2	9606.ENSP00000361965	9606.ENSP00000356438	0	0	0	0	0.062	0	0	0.462	0.474
ADA	ADORA2A	9606.ENSP00000361965	9606.ENSP00000480012	0	0	0	0	0.112	0.292	0	0.864	0.907
ADORA1	EGFR	9606.ENSP00000356205	9606.ENSP00000275493	0	0	0	0	0.082	0.305	0	0.147	0.408
ADORA1	PPARG	9606.ENSP00000356205	9606.ENSP00000287820	0	0	0	0	0	0	0	0.494	0.494
ADORA1	GRM5	9606.ENSP00000356205	9606.ENSP00000306138	0	0	0	0	0.149	0	0	0.363	0.435
ADORA1	GSK3B	9606.ENSP00000356205	9606.ENSP00000324806	0	0	0	0	0	0.045	0	0.482	0.484
ADORA1	DRD2	9606.ENSP00000356205	9606.ENSP00000354859	0	0	0	0.638	0.094	0.094	0	0.535	0.585
ADORA1	HTR2A	9606.ENSP00000356205	9606.ENSP00000437737	0	0	0	0.658	0.08	0	0	0.449	0.471
ADORA1	ADORA2A	9606.ENSP00000356205	9606.ENSP00000480012	0	0	0.056	0.928	0.056	0.394	0	0.646	0.784
ADORA2A	IL2	9606.ENSP00000480012	9606.ENSP00000226730	0	0	0	0	0.042	0	0	0.446	0.446
ADORA2A	SLC6A3	9606.ENSP00000480012	9606.ENSP00000270349	0	0	0	0	0.054	0	0	0.531	0.537
ADORA2A	NTRK2	9606.ENSP00000480012	9606.ENSP00000277120	0	0	0	0	0	0	0.7	0.809	0.94
ADORA2A	GRM5	9606.ENSP00000480012	9606.ENSP00000306138	0	0	0	0	0	0.3	0	0.968	0.976
ADORA2A	PRKACA	9606.ENSP00000480012	9606.ENSP00000309591	0	0	0	0	0.044	0.066	0	0.697	0.705
ADORA2A	CYP1A2	9606.ENSP00000480012	9606.ENSP00000342007	0	0	0	0	0	0	0	0.421	0.421
ADORA2A	ARG1	9606.ENSP00000480012	9606.ENSP00000349446	0	0	0	0	0	0	0	0.41	0.41
ADORA2A	COMT	9606.ENSP00000480012	9606.ENSP00000354511	0	0	0	0	0	0	0	0.405	0.405
ADORA2A	DRD2	9606.ENSP00000480012	9606.ENSP00000354859	0	0	0	0.639	0.1	0.806	0	0.987	0.997
ADORA2A	CNR1	9606.ENSP00000480012	9606.ENSP00000358513	0	0	0	0.602	0.051	0.634	0	0.884	0.956
ADORA2A	PRKACB	9606.ENSP00000480012	9606.ENSP00000359719	0	0	0	0	0	0.066	0	0.697	0.705
ADORA2A	CNR2	9606.ENSP00000480012	9606.ENSP00000363596	0	0	0	0.619	0.058	0.059	0	0.421	0.442
ADORA2A	MAOB	9606.ENSP00000480012	9606.ENSP00000367309	0	0	0	0	0	0	0	0.474	0.474
ADORA2A	FGFR1	9606.ENSP00000480012	9606.ENSP00000393312	0	0	0	0	0	0.046	0	0.717	0.718
ADORA2A	ESR1	9606.ENSP00000480012	9606.ENSP00000405330	0	0	0	0	0	0	0	0.425	0.424
ADORA2A	AKT1	9606.ENSP00000480012	9606.ENSP00000451828	0	0	0	0	0.088	0	0	0.399	0.428
AHR	AR	9606.ENSP00000242057	9606.ENSP00000363822	0	0	0	0	0.059	0.294	0	0.228	0.443
AHR	ESR2	9606.ENSP00000242057	9606.ENSP00000343925	0	0	0	0	0.059	0.045	0	0.496	0.507
AHR	RELA	9606.ENSP00000242057	9606.ENSP00000384273	0	0	0	0	0	0.51	0	0.08	0.53
AHR	CTNNB1	9606.ENSP00000242057	9606.ENSP00000495360	0	0	0	0	0.121	0.625	0	0.096	0.676
AHR	CYP1A2	9606.ENSP00000242057	9606.ENSP00000342007	0	0	0	0	0.055	0	0	0.864	0.866
AHR	ESR1	9606.ENSP00000242057	9606.ENSP00000405330	0	0	0	0	0.059	0.833	0	0.45	0.906
AKR1A1	ALDH2	9606.ENSP00000361140	9606.ENSP00000261733	0	0	0	0	0.114	0.045	0.91	0.355	0.944
AKR1A1	MAOA	9606.ENSP00000361140	9606.ENSP00000340684	0	0	0	0	0.057	0	0.104	0.419	0.466
AKR1A1	GLO1	9606.ENSP00000361140	9606.ENSP00000362463	0	0	0	0	0.16	0.095	0	0.306	0.427
AKR1A1	MAOB	9606.ENSP00000361140	9606.ENSP00000367309	0	0	0	0	0.057	0	0.104	0.433	0.479
AKR1C2	HSD17B1	9606.ENSP00000370129	9606.ENSP00000225929	0	0	0	0	0.104	0.045	0.098	0.496	0.559
AKR1C2	NQO1	9606.ENSP00000370129	9606.ENSP00000319788	0.057	0	0	0	0.244	0	0	0.423	0.553
AKR1C2	HSD11B1	9606.ENSP00000370129	9606.ENSP00000355995	0	0	0	0	0.118	0.045	0.098	0.389	0.474
AKR1C2	CYP17A1	9606.ENSP00000370129	9606.ENSP00000358903	0	0	0	0	0.052	0.045	0	0.663	0.668
AKR1C2	AR	9606.ENSP00000370129	9606.ENSP00000363822	0	0	0	0	0.058	0	0	0.418	0.428
AKR1C2	AKR1C4	9606.ENSP00000370129	9606.ENSP00000369814	0	0	0.05	0.98	0.181	0.835	0	0.06	0.863
AKR1C4	HSD17B1	9606.ENSP00000369814	9606.ENSP00000225929	0	0	0	0	0.104	0.045	0.098	0.52	0.58
AKR1C4	HSD11B1	9606.ENSP00000369814	9606.ENSP00000355995	0	0	0	0	0.135	0.045	0.905	0.436	0.95
AKR1C4	CYP17A1	9606.ENSP00000369814	9606.ENSP00000358903	0	0	0	0	0.052	0.045	0	0.456	0.464
AKT1	NGFR	9606.ENSP00000451828	9606.ENSP00000172229	0	0	0	0	0	0.066	0	0.59	0.601
AKT1	SIRT1	9606.ENSP00000451828	9606.ENSP00000212015	0	0	0	0	0.049	0.294	0	0.827	0.873
AKT1	MIF	9606.ENSP00000451828	9606.ENSP00000215754	0	0	0	0	0.048	0.042	0	0.476	0.48
AKT1	CSNK2A1	9606.ENSP00000451828	9606.ENSP00000217244	0	0	0	0.583	0.049	0.307	0	0.488	0.633
AKT1	MMP2	9606.ENSP00000451828	9606.ENSP00000219070	0	0	0	0	0.055	0	0	0.844	0.846
AKT1	PLAT	9606.ENSP00000451828	9606.ENSP00000220809	0	0	0	0	0.055	0.096	0	0.489	0.525
AKT1	GSR	9606.ENSP00000451828	9606.ENSP00000221130	0	0	0	0	0.147	0	0	0.486	0.542
AKT1	SERPINE1	9606.ENSP00000451828	9606.ENSP00000223095	0	0	0	0	0	0	0	0.608	0.608
AKT1	MPO	9606.ENSP00000451828	9606.ENSP00000225275	0	0	0	0	0.057	0	0	0.538	0.546
AKT1	CD38	9606.ENSP00000451828	9606.ENSP00000226279	0	0	0	0	0.042	0	0	0.656	0.656
AKT1	NFKB1	9606.ENSP00000451828	9606.ENSP00000226574	0	0	0	0	0.087	0.095	0	0.885	0.896
AKT1	IL2	9606.ENSP00000451828	9606.ENSP00000226730	0	0	0	0	0	0	0	0.692	0.692
AKT1	MAPK14	9606.ENSP00000451828	9606.ENSP00000229795	0	0	0.119	0.621	0.246	0.739	0.9	0.535	0.99
AKT1	IGFBP2	9606.ENSP00000451828	9606.ENSP00000233809	0	0	0	0	0.049	0	0	0.479	0.483
AKT1	IGFBP5	9606.ENSP00000451828	9606.ENSP00000233813	0	0	0	0	0.042	0	0	0.445	0.445
AKT1	SIRT2	9606.ENSP00000451828	9606.ENSP00000249396	0	0	0	0	0.056	0.292	0	0.688	0.773
AKT1	CDK4	9606.ENSP00000451828	9606.ENSP00000257904	0	0	0.112	0.601	0.068	0.231	0	0.572	0.691
AKT1	MMP13	9606.ENSP00000451828	9606.ENSP00000260302	0	0	0	0	0.055	0	0	0.571	0.578
AKT1	PDGFRB	9606.ENSP00000451828	9606.ENSP00000261799	0	0	0	0.559	0.074	0.074	0	0.41	0.45
AKT1	MAP2K2	9606.ENSP00000451828	9606.ENSP00000262948	0	0	0	0.63	0.157	0.161	0	0.471	0.593
AKT1	NOX4	9606.ENSP00000451828	9606.ENSP00000263317	0	0	0	0	0.057	0.063	0	0.673	0.686
AKT1	TYR	9606.ENSP00000451828	9606.ENSP00000263321	0	0	0	0	0	0.098	0	0.433	0.466
AKT1	BRD4	9606.ENSP00000451828	9606.ENSP00000263377	0	0	0	0	0.049	0	0	0.486	0.49
AKT1	KDR	9606.ENSP00000451828	9606.ENSP00000263923	0	0	0	0.56	0.056	0.074	0	0.701	0.715
AKT1	PIK3CA	9606.ENSP00000451828	9606.ENSP00000263967	0	0	0	0	0.06	0.738	0.9	0.951	0.998
AKT1	STAT3	9606.ENSP00000451828	9606.ENSP00000264657	0	0	0	0	0.118	0.096	0.5	0.925	0.966
AKT1	ERBB2	9606.ENSP00000451828	9606.ENSP00000269571	0	0	0	0.561	0.06	0.222	0	0.436	0.552
AKT1	SLC6A3	9606.ENSP00000451828	9606.ENSP00000270349	0	0	0	0	0.042	0	0	0.406	0.407
AKT1	REN	9606.ENSP00000451828	9606.ENSP00000272190	0	0	0	0	0	0.06	0	0.587	0.595
AKT1	EGFR	9606.ENSP00000451828	9606.ENSP00000275493	0	0	0	0.559	0.042	0.64	0	0.445	0.792
AKT1	IGFBP1	9606.ENSP00000451828	9606.ENSP00000275525	0	0	0	0	0	0	0	0.506	0.506
AKT1	APP	9606.ENSP00000451828	9606.ENSP00000284981	0	0	0	0	0.092	0	0	0.647	0.665
AKT1	PPARG	9606.ENSP00000451828	9606.ENSP00000287820	0	0	0	0	0.084	0.071	0	0.773	0.79
AKT1	HMGCR	9606.ENSP00000451828	9606.ENSP00000287936	0	0	0	0	0.043	0.049	0	0.639	0.643
AKT1	CXCR1	9606.ENSP00000451828	9606.ENSP00000295683	0	0	0	0	0.086	0	0	0.447	0.472
AKT1	NOS3	9606.ENSP00000451828	9606.ENSP00000297494	0	0	0	0	0	0.786	0.9	0.909	0.997
AKT1	MMP3	9606.ENSP00000451828	9606.ENSP00000299855	0	0	0	0	0.055	0	0	0.582	0.588
AKT1	HDAC3	9606.ENSP00000451828	9606.ENSP00000302967	0	0	0	0	0.067	0.523	0	0.609	0.811
AKT1	INSR	9606.ENSP00000451828	9606.ENSP00000303830	0	0	0	0.564	0.055	0.095	0	0.418	0.459
AKT1	GRM5	9606.ENSP00000451828	9606.ENSP00000306138	0	0	0	0	0	0.128	0	0.385	0.44
AKT1	PLG	9606.ENSP00000451828	9606.ENSP00000308938	0	0	0	0	0	0.096	0	0.529	0.556
AKT1	TERT	9606.ENSP00000451828	9606.ENSP00000309572	0	0	0	0	0.05	0.612	0	0.758	0.903
AKT1	GRK2	9606.ENSP00000451828	9606.ENSP00000312262	0	0	0	0.75	0.162	0.094	0	0.731	0.778
AKT1	CAMKK2	9606.ENSP00000451828	9606.ENSP00000312741	0	0	0	0.643	0.141	0.076	0	0.524	0.589
AKT1	HNF4A	9606.ENSP00000451828	9606.ENSP00000312987	0	0	0	0	0	0.045	0	0.661	0.662
AKT1	MET	9606.ENSP00000451828	9606.ENSP00000317272	0	0	0	0.57	0	0.071	0	0.389	0.408
AKT1	BACE1	9606.ENSP00000451828	9606.ENSP00000318585	0	0	0	0	0	0.06	0	0.514	0.524
AKT1	NQO1	9606.ENSP00000451828	9606.ENSP00000319788	0	0	0	0	0.042	0.292	0	0.602	0.706
AKT1	MMP1	9606.ENSP00000451828	9606.ENSP00000322788	0	0	0	0	0.055	0	0	0.571	0.578
AKT1	GSK3B	9606.ENSP00000451828	9606.ENSP00000324806	0	0	0	0.579	0.138	0.929	0.9	0.428	0.996
AKT1	NOS2	9606.ENSP00000451828	9606.ENSP00000327251	0	0	0	0	0	0.045	0.9	0.775	0.976
AKT1	SLC5A2	9606.ENSP00000451828	9606.ENSP00000327943	0	0	0	0	0.056	0	0	0.392	0.402
AKT1	F3	9606.ENSP00000451828	9606.ENSP00000334145	0	0	0	0	0	0	0	0.449	0.449
AKT1	MAOA	9606.ENSP00000451828	9606.ENSP00000340684	0	0	0	0	0	0.047	0	0.417	0.42
AKT1	MAPT	9606.ENSP00000451828	9606.ENSP00000340820	0	0	0	0	0	0.737	0	0.534	0.872
AKT1	ESR2	9606.ENSP00000451828	9606.ENSP00000343925	0	0	0	0	0.055	0.071	0	0.669	0.684
AKT1	CTSB	9606.ENSP00000451828	9606.ENSP00000345672	0	0	0	0	0.056	0	0	0.491	0.5
AKT1	FYN	9606.ENSP00000451828	9606.ENSP00000346671	0	0	0.161	0.566	0.078	0.129	0.5	0.584	0.834
AKT1	HTT	9606.ENSP00000451828	9606.ENSP00000347184	0	0.001	0	0	0.09	0.073	0	0.634	0.664
AKT1	ARG1	9606.ENSP00000451828	9606.ENSP00000349446	0	0	0	0	0	0	0	0.542	0.542
AKT1	VCP	9606.ENSP00000451828	9606.ENSP00000351777	0	0	0	0	0.06	0.614	0	0.328	0.735
AKT1	COL18A1	9606.ENSP00000451828	9606.ENSP00000352798	0	0	0	0	0.074	0	0	0.447	0.466
AKT1	TLR9	9606.ENSP00000451828	9606.ENSP00000353874	0	0	0	0	0.045	0.1	0	0.506	0.538
AKT1	COMT	9606.ENSP00000451828	9606.ENSP00000354511	0	0	0	0	0.056	0	0	0.396	0.406
AKT1	MTOR	9606.ENSP00000451828	9606.ENSP00000354558	0	0	0	0	0.06	0.925	0.9	0.954	0.999
AKT1	PTGS1	9606.ENSP00000451828	9606.ENSP00000354612	0	0	0	0	0.061	0	0	0.403	0.415
AKT1	OGA	9606.ENSP00000451828	9606.ENSP00000354850	0	0	0	0	0.049	0	0	0.487	0.492
AKT1	DRD2	9606.ENSP00000451828	9606.ENSP00000354859	0	0	0	0	0.085	0	0	0.662	0.677
AKT1	PARP1	9606.ENSP00000451828	9606.ENSP00000355759	0	0	0	0	0.049	0	0	0.824	0.825
AKT1	PTGS2	9606.ENSP00000451828	9606.ENSP00000356438	0	0	0	0	0.078	0	0	0.767	0.775
AKT1	MCL1	9606.ENSP00000451828	9606.ENSP00000358022	0	0	0	0	0.099	0	0.4	0.775	0.867
AKT1	CNR1	9606.ENSP00000451828	9606.ENSP00000358513	0	0	0	0	0.085	0	0	0.418	0.444
AKT1	CYP17A1	9606.ENSP00000451828	9606.ENSP00000358903	0	0	0	0	0	0.051	0	0.421	0.427
AKT1	PTPN1	9606.ENSP00000451828	9606.ENSP00000360683	0	0	0	0	0.085	0.097	0	0.665	0.699
AKT1	MMP9	9606.ENSP00000451828	9606.ENSP00000361405	0	0	0	0	0.086	0	0	0.819	0.827
AKT1	KDM4A	9606.ENSP00000451828	9606.ENSP00000361473	0	0	0	0	0.049	0	0	0.552	0.555
AKT1	PLAU	9606.ENSP00000451828	9606.ENSP00000361850	0	0	0	0	0.055	0.096	0	0.583	0.612
AKT1	HDAC1	9606.ENSP00000451828	9606.ENSP00000362649	0	0	0	0	0.067	0.068	0	0.745	0.758
AKT1	TLR4	9606.ENSP00000451828	9606.ENSP00000363089	0	0	0	0	0.074	0.1	0	0.745	0.769
AKT1	ALOX5	9606.ENSP00000451828	9606.ENSP00000363512	0	0	0	0	0	0.066	0	0.401	0.417
AKT1	AR	9606.ENSP00000451828	9606.ENSP00000363822	0	0	0	0	0.055	0.636	0	0.721	0.895
AKT1	SYK	9606.ENSP00000451828	9606.ENSP00000364898	0	0	0	0.568	0.081	0	0	0.612	0.628
AKT1	HDAC6	9606.ENSP00000451828	9606.ENSP00000365804	0	0	0	0	0.067	0.311	0	0.588	0.712
AKT1	MAOB	9606.ENSP00000451828	9606.ENSP00000367309	0	0	0	0	0	0.047	0	0.414	0.418
AKT1	IGFBP3	9606.ENSP00000451828	9606.ENSP00000370473	0	0	0	0	0	0	0	0.615	0.615
AKT1	CDK1	9606.ENSP00000451828	9606.ENSP00000378699	0	0	0	0.635	0.042	0.098	0	0.534	0.562
AKT1	MAPK8	9606.ENSP00000451828	9606.ENSP00000378974	0	0	0	0.576	0.053	0.326	0	0.576	0.706
AKT1	CYP19A1	9606.ENSP00000451828	9606.ENSP00000379683	0	0	0	0	0	0.051	0	0.745	0.748
AKT1	CSNK1E	9606.ENSP00000451828	9606.ENSP00000380044	0	0	0	0.567	0.049	0.066	0	0.444	0.463
AKT1	NFE2L2	9606.ENSP00000451828	9606.ENSP00000380252	0	0	0	0	0.049	0.317	0.4	0.825	0.923
AKT1	BCL2	9606.ENSP00000451828	9606.ENSP00000381185	0	0	0	0	0	0	0.9	0.934	0.993
AKT1	RELA	9606.ENSP00000451828	9606.ENSP00000384273	0	0	0	0	0.063	0.098	0	0.761	0.78
AKT1	ESRRA	9606.ENSP00000451828	9606.ENSP00000384851	0	0	0	0	0.097	0.071	0	0.461	0.509
AKT1	PPARA	9606.ENSP00000451828	9606.ENSP00000385523	0	0	0	0	0.084	0.071	0	0.676	0.7
AKT1	CHEK1	9606.ENSP00000451828	9606.ENSP00000391090	0	0	0	0.57	0	0.2	0	0.285	0.404
AKT1	FGFR1	9606.ENSP00000451828	9606.ENSP00000393312	0	0	0	0.57	0.05	0.316	0	0.365	0.552
AKT1	MAPK9	9606.ENSP00000451828	9606.ENSP00000394560	0	0	0	0.579	0.082	0.326	0	0.268	0.508
AKT1	RAF1	9606.ENSP00000451828	9606.ENSP00000401888	0	0	0.145	0.583	0.075	0.816	0.9	0.557	0.992
AKT1	WEE1	9606.ENSP00000451828	9606.ENSP00000402084	0	0	0	0	0.067	0.328	0	0.698	0.794
AKT1	ESR1	9606.ENSP00000451828	9606.ENSP00000405330	0	0	0	0	0.055	0.314	0	0.877	0.913
AKT1	MME	9606.ENSP00000451828	9606.ENSP00000418525	0	0	0	0	0	0	0	0.403	0.403
AKT1	PIK3CG	9606.ENSP00000451828	9606.ENSP00000419260	0	0	0	0	0	0.098	0.9	0.947	0.994
AKT1	RXRA	9606.ENSP00000451828	9606.ENSP00000419692	0	0	0	0	0.099	0.071	0	0.554	0.595
AKT1	DDR1	9606.ENSP00000451828	9606.ENSP00000427552	0	0	0	0.559	0.048	0	0	0.504	0.507
AKT1	PIK3R1	9606.ENSP00000451828	9606.ENSP00000428056	0	0	0	0	0.058	0.558	0.9	0.913	0.995
AKT1	LYN	9606.ENSP00000451828	9606.ENSP00000428924	0	0	0.171	0.564	0.058	0.045	0.5	0.591	0.82
AKT1	HDAC2	9606.ENSP00000451828	9606.ENSP00000430432	0	0	0	0	0.049	0.068	0	0.541	0.558
AKT1	IKBKB	9606.ENSP00000451828	9606.ENSP00000430684	0	0	0	0.601	0.152	0.775	0.9	0.57	0.99
AKT1	CAPN1	9606.ENSP00000451828	9606.ENSP00000431984	0	0	0	0	0.113	0.304	0	0.399	0.597
AKT1	MGAM	9606.ENSP00000451828	9606.ENSP00000447378	0	0	0	0	0	0.091	0.102	0.38	0.45
AKT1	PGF	9606.ENSP00000451828	9606.ENSP00000451040	0	0	0	0	0.042	0	0	0.586	0.587
AKT1	SLC16A3	9606.ENSP00000451828	9606.ENSP00000463978	0	0	0	0	0.044	0.045	0	0.445	0.449
AKT1	ELANE	9606.ENSP00000451828	9606.ENSP00000466090	0	0	0	0	0.045	0.096	0	0.417	0.452
AKT1	CYP3A4	9606.ENSP00000451828	9606.ENSP00000498939	0	0	0	0	0.062	0.051	0	0.435	0.453
AKT1	PFKFB3	9606.ENSP00000451828	9606.ENSP00000492001	0	0	0	0	0.059	0.048	0	0.514	0.527
AKT1	IGF1R	9606.ENSP00000451828	9606.ENSP00000497069	0	0	0	0.559	0.062	0.294	0	0.47	0.619
AKT1	SNCA	9606.ENSP00000451828	9606.ENSP00000500990	0	0	0	0	0	0.295	0	0.538	0.661
AKT1	CALM1	9606.ENSP00000451828	9606.ENSP00000499717	0	0	0	0	0.061	0.334	0.5	0.262	0.738
AKT1	LCK	9606.ENSP00000451828	9606.ENSP00000477713	0	0	0.155	0.563	0.078	0.045	0.5	0.543	0.799
AKT1	NOS1	9606.ENSP00000451828	9606.ENSP00000477999	0	0	0	0	0	0.045	0.9	0.554	0.953
AKT1	CTNNB1	9606.ENSP00000451828	9606.ENSP00000495360	0	0	0	0	0.074	0.539	0.4	0.93	0.979
AKT1	PIK3CB	9606.ENSP00000451828	9606.ENSP00000501150	0	0	0	0	0.049	0.334	0.9	0.901	0.992
ALDH2	DRD4	9606.ENSP00000261733	9606.ENSP00000176183	0	0	0	0	0	0	0	0.619	0.619
ALDH2	GSR	9606.ENSP00000261733	9606.ENSP00000221130	0	0	0	0	0.075	0	0.169	0.299	0.415
ALDH2	GLO1	9606.ENSP00000261733	9606.ENSP00000362463	0.053	0.071	0	0	0.079	0	0.218	0.208	0.407
ALDH2	CYP2C19	9606.ENSP00000261733	9606.ENSP00000360372	0	0	0	0	0.057	0.045	0.138	0.497	0.558
ALDH2	DRD2	9606.ENSP00000261733	9606.ENSP00000354859	0	0	0	0	0	0	0	0.63	0.63
ALDH2	COMT	9606.ENSP00000261733	9606.ENSP00000354511	0	0	0	0	0.094	0	0.163	0.615	0.682
ALDH2	MAOB	9606.ENSP00000261733	9606.ENSP00000367309	0.042	0.027	0	0	0.101	0	0.918	0.69	0.975
ALDH2	MAOA	9606.ENSP00000261733	9606.ENSP00000340684	0.042	0.019	0	0	0.084	0	0.918	0.78	0.982
ALOX12	MAPK8	9606.ENSP00000251535	9606.ENSP00000378974	0	0	0	0	0	0	0	0.404	0.404
ALOX12	MAPK9	9606.ENSP00000251535	9606.ENSP00000394560	0	0	0	0	0	0	0	0.452	0.452
ALOX12	FYN	9606.ENSP00000251535	9606.ENSP00000346671	0	0	0	0	0.053	0.066	0	0.434	0.456
ALOX12	MAP2K2	9606.ENSP00000251535	9606.ENSP00000262948	0	0	0	0	0.055	0	0	0.47	0.477
ALOX12	PLA2G1B	9606.ENSP00000251535	9606.ENSP00000312286	0	0	0	0	0	0	0.65	0.178	0.7
ALOX12	PLA2G2A	9606.ENSP00000251535	9606.ENSP00000383364	0	0	0	0	0	0.292	0.65	0.348	0.824
ALOX12	ALOX15	9606.ENSP00000251535	9606.ENSP00000293761	0	0	0.055	0.97	0.053	0	0.9	0.075	0.906
ALOX12	ALOX5	9606.ENSP00000251535	9606.ENSP00000363512	0	0	0.084	0.907	0.06	0	0.9	0.119	0.914
ALOX12	CYP2C19	9606.ENSP00000251535	9606.ENSP00000360372	0	0	0	0	0.062	0.065	0.9	0.146	0.915
ALOX12	CYP2C9	9606.ENSP00000251535	9606.ENSP00000260682	0	0	0	0	0.062	0.065	0.9	0.193	0.919
ALOX12	PTGS2	9606.ENSP00000251535	9606.ENSP00000356438	0	0	0	0	0.055	0	0.9	0.488	0.947
ALOX12	PTGS1	9606.ENSP00000251535	9606.ENSP00000354612	0	0	0	0	0.201	0	0.9	0.544	0.96
ALOX15	CYP2C9	9606.ENSP00000293761	9606.ENSP00000260682	0	0	0	0	0	0.071	0.9	0.226	0.921
ALOX15	PPARG	9606.ENSP00000293761	9606.ENSP00000287820	0	0	0	0	0	0.077	0	0.526	0.544
ALOX15	TLR4	9606.ENSP00000293761	9606.ENSP00000363089	0	0	0	0	0	0.091	0	0.451	0.48
ALOX15	PLA2G1B	9606.ENSP00000293761	9606.ENSP00000312286	0	0	0	0	0	0	0.65	0.181	0.701
ALOX15	PLA2G2A	9606.ENSP00000293761	9606.ENSP00000383364	0	0	0	0	0.063	0	0.65	0.475	0.812
ALOX15	CYP3A4	9606.ENSP00000293761	9606.ENSP00000498939	0	0	0	0	0	0.071	0.9	0.131	0.912
ALOX15	ALOX5	9606.ENSP00000293761	9606.ENSP00000363512	0	0	0.086	0.902	0	0	0.9	0.137	0.914
ALOX15	CYP1A2	9606.ENSP00000293761	9606.ENSP00000342007	0	0	0	0	0	0.071	0.9	0.166	0.915
ALOX15	CYP2C19	9606.ENSP00000293761	9606.ENSP00000360372	0	0	0	0	0	0.071	0.9	0.214	0.92
ALOX15	PTGS1	9606.ENSP00000293761	9606.ENSP00000354612	0	0	0	0	0.068	0.046	0.9	0.607	0.96
ALOX15	PTGS2	9606.ENSP00000293761	9606.ENSP00000356438	0	0	0	0	0.098	0.046	0.9	0.628	0.963
ALOX5	MMP2	9606.ENSP00000363512	9606.ENSP00000219070	0	0	0	0	0.057	0.045	0	0.645	0.653
ALOX5	MPO	9606.ENSP00000363512	9606.ENSP00000225275	0	0	0	0	0.105	0	0	0.402	0.442
ALOX5	NFKB1	9606.ENSP00000363512	9606.ENSP00000226574	0	0	0	0	0.084	0	0	0.423	0.449
ALOX5	CYP2C9	9606.ENSP00000363512	9606.ENSP00000260682	0	0	0	0	0.065	0.065	0.9	0.551	0.955
ALOX5	STAT3	9606.ENSP00000363512	9606.ENSP00000264657	0	0	0	0	0.069	0	0	0.604	0.615
ALOX5	PPARG	9606.ENSP00000363512	9606.ENSP00000287820	0	0	0	0	0.093	0	0	0.48	0.509
ALOX5	PTGER1	9606.ENSP00000363512	9606.ENSP00000292513	0	0	0	0	0	0	0	0.419	0.418
ALOX5	PRKACA	9606.ENSP00000363512	9606.ENSP00000309591	0	0	0	0	0	0.292	0	0.252	0.448
ALOX5	PLA2G1B	9606.ENSP00000363512	9606.ENSP00000312286	0	0	0	0	0.042	0	0.65	0.321	0.752
ALOX5	PTGS1	9606.ENSP00000363512	9606.ENSP00000354612	0	0	0	0	0.13	0	0.9	0.692	0.97
ALOX5	PTGS2	9606.ENSP00000363512	9606.ENSP00000356438	0	0	0	0	0.072	0	0.9	0.741	0.973
ALOX5	CYP2C19	9606.ENSP00000363512	9606.ENSP00000360372	0	0	0	0	0.062	0.065	0.9	0.53	0.953
ALOX5	MMP9	9606.ENSP00000363512	9606.ENSP00000361405	0	0	0	0	0.178	0.045	0	0.388	0.478
ALOX5	TLR4	9606.ENSP00000363512	9606.ENSP00000363089	0	0	0	0	0.165	0	0	0.37	0.451
ALOX5	PPARA	9606.ENSP00000363512	9606.ENSP00000385523	0	0	0	0	0.086	0	0	0.374	0.403
ALOX5	RELA	9606.ENSP00000363512	9606.ENSP00000384273	0	0	0	0	0.098	0.328	0	0.198	0.472
ALOX5	PLA2G2A	9606.ENSP00000363512	9606.ENSP00000383364	0	0	0	0	0.042	0	0.65	0.48	0.81
APEX1	SIRT1	9606.ENSP00000216714	9606.ENSP00000212015	0.061	0	0	0	0.044	0.311	0	0.71	0.797
APEX1	HDAC3	9606.ENSP00000216714	9606.ENSP00000302967	0	0	0	0	0.14	0.295	0	0.09	0.4
APEX1	CDK4	9606.ENSP00000216714	9606.ENSP00000257904	0	0	0	0	0.274	0	0	0.224	0.412
APEX1	MCL1	9606.ENSP00000216714	9606.ENSP00000358022	0	0	0	0	0	0.292	0	0.204	0.412
APEX1	HDAC2	9606.ENSP00000216714	9606.ENSP00000430432	0	0	0	0	0.139	0.301	0	0.208	0.482
APEX1	GLO1	9606.ENSP00000216714	9606.ENSP00000362463	0.102	0	0	0	0.207	0	0	0.399	0.534
APEX1	CHEK1	9606.ENSP00000216714	9606.ENSP00000391090	0	0	0	0	0.112	0	0	0.522	0.558
APEX1	HDAC1	9606.ENSP00000216714	9606.ENSP00000362649	0	0	0	0	0.135	0.301	0	0.327	0.558
APEX1	NFE2L2	9606.ENSP00000216714	9606.ENSP00000380252	0	0	0	0	0.044	0.077	0	0.55	0.568
APEX1	BCL2	9606.ENSP00000216714	9606.ENSP00000381185	0	0	0	0	0.042	0	0	0.65	0.65
APEX1	GSR	9606.ENSP00000216714	9606.ENSP00000221130	0.061	0	0	0	0.089	0.045	0	0.641	0.668
APEX1	ESR1	9606.ENSP00000216714	9606.ENSP00000405330	0	0	0	0	0	0.046	0	0.678	0.679
APEX1	STAT3	9606.ENSP00000216714	9606.ENSP00000264657	0	0	0	0	0.049	0.292	0	0.603	0.709
APEX1	MPG	9606.ENSP00000216714	9606.ENSP00000219431	0.059	0	0	0	0.054	0	0.5	0.786	0.892
APEX1	PARP1	9606.ENSP00000216714	9606.ENSP00000355759	0	0	0	0	0.266	0.115	0.5	0.912	0.967
APEX1	POLB	9606.ENSP00000216714	9606.ENSP00000265421	0	0	0	0	0.049	0.51	0.9	0.97	0.998
APP	NGFR	9606.ENSP00000284981	9606.ENSP00000172229	0	0	0	0	0.066	0.756	0	0.836	0.959
APP	SIRT1	9606.ENSP00000284981	9606.ENSP00000212015	0	0	0	0	0	0	0	0.572	0.572
APP	MIF	9606.ENSP00000284981	9606.ENSP00000215754	0	0	0	0	0.049	0	0	0.495	0.499
APP	MMP2	9606.ENSP00000284981	9606.ENSP00000219070	0	0	0	0	0.127	0.318	0	0.37	0.592
APP	PLAT	9606.ENSP00000284981	9606.ENSP00000220809	0	0	0	0	0.159	0.396	0	0.41	0.674
APP	PON1	9606.ENSP00000284981	9606.ENSP00000222381	0	0	0	0	0	0	0.72	0.254	0.782
APP	NFKB1	9606.ENSP00000284981	9606.ENSP00000226574	0	0	0	0	0.042	0.071	0.4	0.785	0.87
APP	IL2	9606.ENSP00000284981	9606.ENSP00000226730	0	0	0	0	0	0	0	0.588	0.588
APP	TTR	9606.ENSP00000284981	9606.ENSP00000237014	0	0	0	0	0	0.712	0.4	0.907	0.982
APP	KDR	9606.ENSP00000284981	9606.ENSP00000263923	0	0	0	0	0.112	0.301	0	0.235	0.484
APP	BCHE	9606.ENSP00000284981	9606.ENSP00000264381	0	0	0	0	0.062	0	0	0.721	0.727
APP	STAT3	9606.ENSP00000284981	9606.ENSP00000264657	0	0	0	0	0.129	0.073	0	0.719	0.753
APP	SLC6A3	9606.ENSP00000284981	9606.ENSP00000270349	0	0	0	0	0	0	0	0.479	0.479
APP	EGFR	9606.ENSP00000284981	9606.ENSP00000275493	0	0	0	0	0.106	0.621	0	0.701	0.889
APP	NTRK2	9606.ENSP00000284981	9606.ENSP00000277120	0	0	0	0	0.082	0.075	0	0.57	0.602
APP	IGF1R	9606.ENSP00000284981	9606.ENSP00000497069	0	0	0	0	0.134	0	0	0.343	0.406
APP	CDK1	9606.ENSP00000284981	9606.ENSP00000378699	0	0	0	0	0	0.074	0	0.411	0.431
APP	HMGCR	9606.ENSP00000284981	9606.ENSP00000287936	0	0	0	0	0.06	0	0	0.42	0.431
APP	ESR1	9606.ENSP00000284981	9606.ENSP00000405330	0	0	0	0	0	0	0	0.435	0.435
APP	HTR2A	9606.ENSP00000284981	9606.ENSP00000437737	0	0	0	0	0	0	0	0.448	0.448
APP	HTR1A	9606.ENSP00000284981	9606.ENSP00000316244	0	0	0	0	0	0	0	0.45	0.45
APP	QPCT	9606.ENSP00000284981	9606.ENSP00000344829	0	0	0	0	0.056	0	0	0.447	0.455
APP	PRKCE	9606.ENSP00000284981	9606.ENSP00000306124	0	0	0	0	0.088	0.077	0	0.407	0.457
APP	PTK2B	9606.ENSP00000284981	9606.ENSP00000380638	0	0	0	0	0.088	0.073	0	0.417	0.464
APP	PRKACB	9606.ENSP00000284981	9606.ENSP00000359719	0	0	0	0	0.044	0.073	0	0.45	0.47
APP	PRKACA	9606.ENSP00000284981	9606.ENSP00000309591	0	0	0	0	0.062	0.073	0	0.45	0.48
APP	MAOA	9606.ENSP00000284981	9606.ENSP00000340684	0	0	0	0	0.068	0	0	0.477	0.491
APP	MTOR	9606.ENSP00000284981	9606.ENSP00000354558	0	0	0	0	0.049	0	0	0.487	0.491
APP	NOS1	9606.ENSP00000284981	9606.ENSP00000477999	0	0	0	0	0	0	0	0.501	0.501
APP	F3	9606.ENSP00000284981	9606.ENSP00000334145	0	0	0	0	0.062	0	0	0.496	0.507
APP	NFE2L2	9606.ENSP00000284981	9606.ENSP00000380252	0	0	0	0	0.043	0	0	0.546	0.546
APP	PPARG	9606.ENSP00000284981	9606.ENSP00000287820	0	0	0	0	0	0	0	0.548	0.548
APP	RELA	9606.ENSP00000284981	9606.ENSP00000384273	0	0	0	0	0.055	0.045	0.4	0.27	0.552
APP	GRK2	9606.ENSP00000284981	9606.ENSP00000312262	0	0	0	0	0.042	0.07	0.5	0.159	0.575
APP	MAOB	9606.ENSP00000284981	9606.ENSP00000367309	0	0	0	0	0.072	0	0	0.576	0.589
APP	BCL2	9606.ENSP00000284981	9606.ENSP00000381185	0	0	0	0	0	0.071	0	0.581	0.594
APP	COL18A1	9606.ENSP00000284981	9606.ENSP00000352798	0	0	0	0	0.083	0.363	0	0.37	0.599
APP	PTGS2	9606.ENSP00000284981	9606.ENSP00000356438	0	0	0	0	0.047	0.292	0	0.512	0.642
APP	MMP9	9606.ENSP00000284981	9606.ENSP00000361405	0	0	0	0	0.052	0.292	0	0.512	0.644
APP	VCP	9606.ENSP00000284981	9606.ENSP00000351777	0	0	0	0	0.049	0.37	0	0.466	0.652
APP	CAPN1	9606.ENSP00000284981	9606.ENSP00000431984	0	0	0	0	0.074	0.07	0.5	0.305	0.66
APP	TLR4	9606.ENSP00000284981	9606.ENSP00000363089	0	0	0	0	0.042	0	0	0.67	0.67
APP	NOS3	9606.ENSP00000284981	9606.ENSP00000297494	0	0	0	0	0	0.292	0	0.563	0.677
APP	PLG	9606.ENSP00000284981	9606.ENSP00000308938	0	0	0	0	0	0.183	0	0.63	0.685
APP	PLAU	9606.ENSP00000284981	9606.ENSP00000361850	0	0	0	0	0.116	0.21	0	0.6	0.696
APP	ECE1	9606.ENSP00000284981	9606.ENSP00000364028	0	0	0	0	0.067	0.064	0	0.691	0.707
APP	CHRNA7	9606.ENSP00000284981	9606.ENSP00000407546	0	0	0	0	0	0.531	0	0.42	0.716
APP	MAPK8	9606.ENSP00000284981	9606.ENSP00000378974	0	0	0	0	0.049	0.292	0	0.615	0.718
APP	DYRK1A	9606.ENSP00000284981	9606.ENSP00000340373	0	0	0	0	0.042	0	0	0.735	0.735
APP	GRM5	9606.ENSP00000284981	9606.ENSP00000306138	0	0	0	0	0.072	0.292	0	0.657	0.754
APP	FYN	9606.ENSP00000284981	9606.ENSP00000346671	0	0	0	0	0	0.074	0	0.772	0.78
APP	CTNNB1	9606.ENSP00000284981	9606.ENSP00000495360	0	0	0	0	0.188	0.051	0	0.778	0.814
APP	HTT	9606.ENSP00000284981	9606.ENSP00000347184	0	0	0	0	0.074	0.042	0	0.82	0.826
APP	MME	9606.ENSP00000284981	9606.ENSP00000418525	0	0	0	0	0.042	0.093	0	0.848	0.857
APP	GSK3B	9606.ENSP00000284981	9606.ENSP00000324806	0	0	0	0	0.108	0.606	0	0.73	0.897
APP	CTSB	9606.ENSP00000284981	9606.ENSP00000345672	0	0	0	0	0.091	0	0	0.897	0.902
APP	SNCA	9606.ENSP00000284981	9606.ENSP00000500990	0	0	0	0	0.066	0.78	0.4	0.953	0.993
APP	MAPT	9606.ENSP00000284981	9606.ENSP00000340820	0	0	0	0	0	0.697	0	0.985	0.995
APP	NAE1	9606.ENSP00000284981	9606.ENSP00000351990	0	0	0	0	0.042	0.353	0.9	0.985	0.998
APP	BACE1	9606.ENSP00000284981	9606.ENSP00000318585	0	0	0	0	0.073	0.86	0.75	0.999	0.999
AR	SIRT1	9606.ENSP00000363822	9606.ENSP00000212015	0	0	0	0	0	0.3	0	0.628	0.728
AR	STS	9606.ENSP00000363822	9606.ENSP00000217961	0	0	0	0	0.067	0	0	0.399	0.415
AR	MMP2	9606.ENSP00000363822	9606.ENSP00000219070	0	0	0	0	0.059	0	0	0.4	0.412
AR	HSD17B1	9606.ENSP00000363822	9606.ENSP00000225929	0	0	0	0	0	0	0	0.454	0.454
AR	NFKB1	9606.ENSP00000363822	9606.ENSP00000226574	0	0	0	0	0	0	0	0.475	0.475
AR	CDK4	9606.ENSP00000363822	9606.ENSP00000257904	0	0	0	0	0	0.045	0	0.549	0.551
AR	BRD4	9606.ENSP00000363822	9606.ENSP00000263377	0	0	0	0	0	0.585	0	0.929	0.969
AR	PIK3CA	9606.ENSP00000363822	9606.ENSP00000263967	0	0	0	0	0	0	0	0.571	0.571
AR	STAT3	9606.ENSP00000363822	9606.ENSP00000264657	0	0	0	0	0.048	0.626	0	0.761	0.907
AR	ERBB2	9606.ENSP00000363822	9606.ENSP00000269571	0	0	0	0	0.058	0.092	0	0.772	0.788
AR	REN	9606.ENSP00000363822	9606.ENSP00000272190	0	0	0	0	0	0	0	0.581	0.581
AR	EGFR	9606.ENSP00000363822	9606.ENSP00000275493	0	0	0	0	0	0.536	0	0.72	0.864
AR	PPARG	9606.ENSP00000363822	9606.ENSP00000287820	0	0	0	0.571	0	0	0	0.517	0.517
AR	HDAC3	9606.ENSP00000363822	9606.ENSP00000302967	0	0	0	0	0	0.366	0.5	0.216	0.73
AR	TERT	9606.ENSP00000363822	9606.ENSP00000309572	0	0	0	0	0	0	0	0.42	0.42
AR	PRKACA	9606.ENSP00000363822	9606.ENSP00000309591	0	0	0	0	0.048	0	0.9	0.415	0.939
AR	CAMKK2	9606.ENSP00000363822	9606.ENSP00000312741	0	0	0	0	0	0.295	0	0.324	0.503
AR	HNF4A	9606.ENSP00000363822	9606.ENSP00000312987	0	0	0	0.614	0	0.266	0	0.516	0.63
AR	MET	9606.ENSP00000363822	9606.ENSP00000317272	0	0	0	0	0.046	0.071	0	0.488	0.507
AR	GSK3B	9606.ENSP00000363822	9606.ENSP00000324806	0	0	0	0	0	0.314	0	0.778	0.841
AR	ESR2	9606.ENSP00000363822	9606.ENSP00000343925	0	0	0	0.668	0.102	0	0	0.56	0.588
AR	HTT	9606.ENSP00000363822	9606.ENSP00000347184	0	0	0	0	0	0	0	0.678	0.678
AR	VCP	9606.ENSP00000363822	9606.ENSP00000351777	0	0	0	0	0	0.294	0	0.187	0.402
AR	TLR9	9606.ENSP00000363822	9606.ENSP00000353874	0	0	0	0	0	0.066	0	0.402	0.418
AR	MTOR	9606.ENSP00000363822	9606.ENSP00000354558	0	0	0	0	0	0	0	0.548	0.548
AR	PARP1	9606.ENSP00000363822	9606.ENSP00000355759	0	0	0	0	0	0	0	0.621	0.621
AR	PTGS2	9606.ENSP00000363822	9606.ENSP00000356438	0	0	0	0	0.047	0	0	0.42	0.423
AR	CYP17A1	9606.ENSP00000363822	9606.ENSP00000358903	0	0	0	0	0	0.056	0	0.794	0.797
AR	PRKACB	9606.ENSP00000363822	9606.ENSP00000359719	0	0	0	0	0	0	0.9	0.414	0.938
AR	MMP9	9606.ENSP00000363822	9606.ENSP00000361405	0	0	0	0	0	0	0	0.495	0.495
AR	KDM4A	9606.ENSP00000363822	9606.ENSP00000361473	0	0	0	0	0	0.328	0	0.636	0.745
AR	HDAC1	9606.ENSP00000363822	9606.ENSP00000362649	0	0	0	0	0	0.789	0	0.835	0.964
AR	CYP3A4	9606.ENSP00000363822	9606.ENSP00000498939	0	0	0	0	0.043	0.071	0	0.403	0.423
AR	HDAC6	9606.ENSP00000363822	9606.ENSP00000365804	0	0	0	0	0.072	0.045	0	0.408	0.43
AR	HSPA1A	9606.ENSP00000363822	9606.ENSP00000364802	0	0	0	0	0	0.129	0	0.378	0.435
AR	IGFBP3	9606.ENSP00000363822	9606.ENSP00000370473	0	0	0	0	0	0.131	0	0.379	0.438
AR	NFE2L2	9606.ENSP00000363822	9606.ENSP00000380252	0	0	0	0	0	0	0	0.438	0.438
AR	CDK1	9606.ENSP00000363822	9606.ENSP00000378699	0	0	0	0	0	0.045	0	0.482	0.484
AR	RAF1	9606.ENSP00000363822	9606.ENSP00000401888	0	0	0	0	0	0.309	0	0.299	0.495
AR	HDAC2	9606.ENSP00000363822	9606.ENSP00000430432	0	0	0	0	0	0.361	0	0.387	0.592
AR	BCL2	9606.ENSP00000363822	9606.ENSP00000381185	0	0	0	0	0	0.045	0	0.622	0.623
AR	RELA	9606.ENSP00000363822	9606.ENSP00000384273	0	0	0	0	0	0.232	0	0.597	0.677
AR	PIK3R1	9606.ENSP00000363822	9606.ENSP00000428056	0	0	0	0	0.083	0.173	0	0.61	0.678
AR	SHBG	9606.ENSP00000363822	9606.ENSP00000369816	0	0	0	0	0.058	0	0	0.692	0.697
AR	CYP19A1	9606.ENSP00000363822	9606.ENSP00000379683	0	0	0	0	0	0.056	0	0.784	0.787
AR	IGF1R	9606.ENSP00000363822	9606.ENSP00000497069	0	0	0	0	0.085	0.071	0	0.792	0.808
AR	ESR1	9606.ENSP00000363822	9606.ENSP00000405330	0	0	0	0.651	0.172	0	0	0.978	0.981
AR	CTNNB1	9606.ENSP00000363822	9606.ENSP00000495360	0	0	0	0	0.052	0.888	0	0.968	0.996
ARG1	MIF	9606.ENSP00000349446	9606.ENSP00000215754	0	0	0	0	0.098	0	0	0.37	0.407
ARG1	MMP2	9606.ENSP00000349446	9606.ENSP00000219070	0	0	0	0	0.058	0	0	0.445	0.455
ARG1	MPO	9606.ENSP00000349446	9606.ENSP00000225275	0	0	0	0	0.149	0	0	0.5	0.557
ARG1	NFKB1	9606.ENSP00000349446	9606.ENSP00000226574	0	0	0	0	0.055	0.065	0	0.477	0.498
ARG1	IL2	9606.ENSP00000349446	9606.ENSP00000226730	0.042	0	0	0	0.086	0	0	0.614	0.632
ARG1	STAT3	9606.ENSP00000349446	9606.ENSP00000264657	0	0	0	0	0.095	0	0	0.665	0.684
ARG1	PPARG	9606.ENSP00000349446	9606.ENSP00000287820	0	0	0	0	0	0	0	0.598	0.598
ARG1	CXCR1	9606.ENSP00000349446	9606.ENSP00000295683	0	0	0	0	0.125	0	0	0.397	0.449
ARG1	NOS3	9606.ENSP00000349446	9606.ENSP00000297494	0	0	0	0	0	0.076	0.9	0.599	0.959
ARG1	NOS2	9606.ENSP00000349446	9606.ENSP00000327251	0	0	0	0	0	0.076	0.9	0.81	0.98
ARG1	CTNNB1	9606.ENSP00000349446	9606.ENSP00000495360	0	0	0	0	0.067	0	0	0.404	0.42
ARG1	MTOR	9606.ENSP00000349446	9606.ENSP00000354558	0	0	0	0	0	0	0	0.435	0.435
ARG1	TLR9	9606.ENSP00000349446	9606.ENSP00000353874	0	0	0	0	0.07	0	0	0.448	0.465
ARG1	ELANE	9606.ENSP00000349446	9606.ENSP00000466090	0	0	0	0	0.16	0	0	0.454	0.522
ARG1	PPARA	9606.ENSP00000349446	9606.ENSP00000385523	0	0	0	0	0	0	0	0.567	0.567
ARG1	ESR1	9606.ENSP00000349446	9606.ENSP00000405330	0	0	0	0	0	0.43	0	0.331	0.602
ARG1	PTGS2	9606.ENSP00000349446	9606.ENSP00000356438	0	0	0	0	0.062	0	0	0.603	0.612
ARG1	MMP9	9606.ENSP00000349446	9606.ENSP00000361405	0	0	0	0	0.077	0	0	0.613	0.627
ARG1	TLR4	9606.ENSP00000349446	9606.ENSP00000363089	0	0	0	0	0.07	0	0	0.642	0.653
ARG1	NOS1	9606.ENSP00000349446	9606.ENSP00000477999	0	0	0	0	0	0.076	0.9	0.516	0.951
AVPR2	CFTR	9606.ENSP00000496396	9606.ENSP00000003084	0	0	0	0	0.042	0	0	0.421	0.422
AVPR2	DRD4	9606.ENSP00000496396	9606.ENSP00000176183	0	0	0	0	0.103	0	0	0.467	0.502
AVPR2	REN	9606.ENSP00000496396	9606.ENSP00000272190	0	0	0	0	0.055	0	0	0.709	0.713
AVPR2	F2	9606.ENSP00000496396	9606.ENSP00000308541	0	0	0	0	0.042	0.088	0.65	0.101	0.688
AVPR2	PRKACA	9606.ENSP00000496396	9606.ENSP00000309591	0	0	0	0	0.047	0	0	0.516	0.519
AVPR2	GRK2	9606.ENSP00000496396	9606.ENSP00000312262	0	0	0	0	0.042	0.097	0.4	0.441	0.671
AVPR2	EDNRA	9606.ENSP00000496396	9606.ENSP00000315011	0	0	0	0	0	0	0	0.405	0.405
AVPR2	VCP	9606.ENSP00000496396	9606.ENSP00000351777	0	0	0	0	0	0.292	0	0.384	0.545
AVPR2	DRD2	9606.ENSP00000496396	9606.ENSP00000354859	0	0	0	0	0.123	0.045	0	0.345	0.404
AVPR2	PRKACB	9606.ENSP00000496396	9606.ENSP00000359719	0	0	0	0	0	0	0	0.515	0.515
BACE1	ST6GAL1	9606.ENSP00000318585	9606.ENSP00000169298	0	0	0	0	0.06	0	0	0.419	0.43
BACE1	NGFR	9606.ENSP00000318585	9606.ENSP00000172229	0	0	0	0	0.042	0.292	0	0.298	0.482
BACE1	SIRT1	9606.ENSP00000318585	9606.ENSP00000212015	0	0	0	0	0	0.091	0	0.528	0.553
BACE1	MMP2	9606.ENSP00000318585	9606.ENSP00000219070	0	0	0	0	0.075	0.4	0	0.256	0.551
BACE1	NFKB1	9606.ENSP00000318585	9606.ENSP00000226574	0	0	0	0	0.055	0.229	0	0.365	0.497
BACE1	MAPK14	9606.ENSP00000318585	9606.ENSP00000229795	0	0	0	0	0.053	0.067	0	0.533	0.551
BACE1	BCHE	9606.ENSP00000318585	9606.ENSP00000264381	0	0	0	0	0.042	0	0	0.741	0.741
BACE1	NTRK2	9606.ENSP00000318585	9606.ENSP00000277120	0	0	0	0	0.114	0.065	0	0.385	0.446
BACE1	CA2	9606.ENSP00000318585	9606.ENSP00000285379	0	0	0	0	0	0	0	0.438	0.438
BACE1	PPARG	9606.ENSP00000318585	9606.ENSP00000287820	0	0	0	0	0.054	0	0	0.486	0.493
BACE1	HMGCR	9606.ENSP00000318585	9606.ENSP00000287936	0	0	0	0	0	0.064	0	0.62	0.629
BACE1	NFE2L2	9606.ENSP00000318585	9606.ENSP00000380252	0	0	0	0	0	0	0	0.433	0.433
BACE1	MMP1	9606.ENSP00000318585	9606.ENSP00000322788	0	0	0	0	0.042	0	0	0.435	0.436
BACE1	FYN	9606.ENSP00000318585	9606.ENSP00000346671	0	0	0	0	0.07	0.06	0	0.408	0.438
BACE1	PTGS2	9606.ENSP00000318585	9606.ENSP00000356438	0	0	0	0	0.079	0	0	0.423	0.446
BACE1	MAOA	9606.ENSP00000318585	9606.ENSP00000340684	0	0	0	0	0	0	0	0.454	0.454
BACE1	DRD2	9606.ENSP00000318585	9606.ENSP00000354859	0	0	0	0	0.07	0	0	0.448	0.464
BACE1	CSNK1D	9606.ENSP00000318585	9606.ENSP00000381531	0	0	0	0	0	0.4	0	0.154	0.471
BACE1	ECE1	9606.ENSP00000318585	9606.ENSP00000364028	0	0	0	0	0	0.046	0	0.471	0.474
BACE1	CTNNB1	9606.ENSP00000318585	9606.ENSP00000495360	0	0	0	0	0.074	0	0	0.488	0.505
BACE1	MAOB	9606.ENSP00000318585	9606.ENSP00000367309	0	0	0	0	0.059	0	0	0.532	0.541
BACE1	HTT	9606.ENSP00000318585	9606.ENSP00000347184	0	0	0	0	0.126	0	0	0.538	0.579
BACE1	QPCT	9606.ENSP00000318585	9606.ENSP00000344829	0	0	0	0	0	0	0	0.625	0.625
BACE1	SNCA	9606.ENSP00000318585	9606.ENSP00000500990	0	0	0	0	0.063	0	0	0.649	0.657
BACE1	BCL2	9606.ENSP00000318585	9606.ENSP00000381185	0	0	0	0	0	0	0	0.67	0.67
BACE1	GSK3B	9606.ENSP00000318585	9606.ENSP00000324806	0	0	0	0	0.049	0.064	0	0.666	0.677
BACE1	MAPT	9606.ENSP00000318585	9606.ENSP00000340820	0	0	0	0	0.067	0	0	0.764	0.77
BACE1	CTSB	9606.ENSP00000318585	9606.ENSP00000345672	0	0	0	0	0.088	0.104	0	0.742	0.771
BACE1	MME	9606.ENSP00000318585	9606.ENSP00000418525	0	0	0	0	0	0.046	0	0.789	0.79
BCHE	PON1	9606.ENSP00000264381	9606.ENSP00000222381	0	0	0	0	0.091	0	0	0.788	0.799
BCHE	MPO	9606.ENSP00000264381	9606.ENSP00000225275	0	0	0	0	0.049	0.045	0	0.54	0.545
BCHE	TTR	9606.ENSP00000264381	9606.ENSP00000237014	0	0	0	0	0.111	0	0	0.577	0.608
BCHE	TYR	9606.ENSP00000264381	9606.ENSP00000263321	0	0	0	0	0.208	0.057	0	0.58	0.659
BCHE	PTGS2	9606.ENSP00000264381	9606.ENSP00000356438	0	0	0	0	0.049	0.045	0	0.404	0.411
BCHE	PARP1	9606.ENSP00000264381	9606.ENSP00000355759	0	0	0	0	0.049	0	0	0.425	0.43
BCHE	HTR1A	9606.ENSP00000264381	9606.ENSP00000316244	0	0	0	0	0	0	0	0.435	0.435
BCHE	GSK3B	9606.ENSP00000264381	9606.ENSP00000324806	0	0	0	0	0	0.051	0	0.438	0.443
BCHE	IGFBP3	9606.ENSP00000264381	9606.ENSP00000370473	0	0	0	0	0.072	0	0	0.429	0.447
BCHE	HSD11B1	9606.ENSP00000264381	9606.ENSP00000355995	0	0	0	0	0.063	0.057	0	0.426	0.449
BCHE	CYP3A4	9606.ENSP00000264381	9606.ENSP00000498939	0	0.021	0	0	0.056	0	0	0.455	0.464
BCHE	SLC6A3	9606.ENSP00000264381	9606.ENSP00000270349	0	0	0	0	0	0	0	0.475	0.475
BCHE	COMT	9606.ENSP00000264381	9606.ENSP00000354511	0	0	0	0	0.055	0	0	0.489	0.497
BCHE	SNCA	9606.ENSP00000264381	9606.ENSP00000500990	0	0	0	0	0.084	0	0	0.575	0.594
BCHE	F2	9606.ENSP00000264381	9606.ENSP00000308541	0	0	0	0	0.134	0.052	0	0.67	0.706
BCHE	MAPT	9606.ENSP00000264381	9606.ENSP00000340820	0	0	0	0	0.044	0	0	0.711	0.712
BCHE	MAOA	9606.ENSP00000264381	9606.ENSP00000340684	0	0	0	0	0.105	0	0	0.744	0.762
BCHE	MGAM	9606.ENSP00000264381	9606.ENSP00000447378	0	0	0	0	0.06	0	0	0.771	0.776
BCHE	MAOB	9606.ENSP00000264381	9606.ENSP00000367309	0	0	0	0	0.123	0	0	0.791	0.809
BCL2	NGFR	9606.ENSP00000381185	9606.ENSP00000172229	0	0	0	0	0	0	0	0.612	0.612
BCL2	SIRT1	9606.ENSP00000381185	9606.ENSP00000212015	0	0	0	0	0.058	0	0	0.739	0.744
BCL2	MMP2	9606.ENSP00000381185	9606.ENSP00000219070	0	0	0	0	0	0	0	0.716	0.716
BCL2	GSR	9606.ENSP00000381185	9606.ENSP00000221130	0	0	0	0	0	0	0	0.549	0.549
BCL2	SERPINE1	9606.ENSP00000381185	9606.ENSP00000223095	0	0	0	0	0	0	0	0.448	0.448
BCL2	MPO	9606.ENSP00000381185	9606.ENSP00000225275	0	0	0	0	0	0	0	0.583	0.583
BCL2	CD38	9606.ENSP00000381185	9606.ENSP00000226279	0	0	0	0	0.065	0	0	0.717	0.724
BCL2	NFKB1	9606.ENSP00000381185	9606.ENSP00000226574	0	0	0	0	0.114	0.045	0	0.803	0.818
BCL2	IL2	9606.ENSP00000381185	9606.ENSP00000226730	0	0	0	0	0.044	0	0	0.758	0.758
BCL2	MAPK14	9606.ENSP00000381185	9606.ENSP00000229795	0	0	0	0	0.062	0	0	0.694	0.701
BCL2	CDK4	9606.ENSP00000381185	9606.ENSP00000257904	0	0	0	0	0.047	0.209	0	0.775	0.815
BCL2	MMP13	9606.ENSP00000381185	9606.ENSP00000260302	0	0	0	0	0	0	0	0.494	0.494
BCL2	PDGFRB	9606.ENSP00000381185	9606.ENSP00000261799	0	0	0	0	0.045	0	0	0.687	0.688
BCL2	MAP2K2	9606.ENSP00000381185	9606.ENSP00000262948	0	0	0	0	0.074	0	0	0.54	0.556
BCL2	NOX4	9606.ENSP00000381185	9606.ENSP00000263317	0	0	0	0	0.067	0	0	0.563	0.574
BCL2	BRD4	9606.ENSP00000381185	9606.ENSP00000263377	0	0	0	0	0	0.469	0	0.517	0.732
BCL2	KDR	9606.ENSP00000381185	9606.ENSP00000263923	0	0	0	0	0.044	0	0	0.608	0.609
BCL2	PIK3CA	9606.ENSP00000381185	9606.ENSP00000263967	0	0	0	0	0.095	0	0	0.587	0.61
BCL2	STAT3	9606.ENSP00000381185	9606.ENSP00000264657	0	0	0	0	0	0.056	0.75	0.84	0.959
BCL2	ERBB2	9606.ENSP00000381185	9606.ENSP00000269571	0	0	0	0	0.048	0	0	0.848	0.849
BCL2	REN	9606.ENSP00000381185	9606.ENSP00000272190	0	0	0	0	0	0	0	0.44	0.44
BCL2	EGFR	9606.ENSP00000381185	9606.ENSP00000275493	0	0	0	0	0.048	0	0	0.838	0.839
BCL2	NTRK2	9606.ENSP00000381185	9606.ENSP00000277120	0	0	0	0	0.048	0	0	0.516	0.52
BCL2	PPARG	9606.ENSP00000381185	9606.ENSP00000287820	0	0	0	0	0	0.045	0	0.647	0.649
BCL2	HMGCR	9606.ENSP00000381185	9606.ENSP00000287936	0	0	0	0	0	0	0	0.419	0.419
BCL2	NOS3	9606.ENSP00000381185	9606.ENSP00000297494	0	0	0	0	0	0	0	0.579	0.579
BCL2	MMP3	9606.ENSP00000381185	9606.ENSP00000299855	0	0	0	0	0	0	0	0.478	0.478
BCL2	PLK1	9606.ENSP00000381185	9606.ENSP00000300093	0	0	0	0	0	0	0	0.507	0.507
BCL2	INSR	9606.ENSP00000381185	9606.ENSP00000303830	0	0	0	0	0	0	0	0.533	0.533
BCL2	PLG	9606.ENSP00000381185	9606.ENSP00000308938	0	0	0	0	0	0	0	0.552	0.552
BCL2	TERT	9606.ENSP00000381185	9606.ENSP00000309572	0	0	0	0	0	0	0	0.586	0.586
BCL2	PRKACA	9606.ENSP00000381185	9606.ENSP00000309591	0	0	0	0	0	0	0	0.706	0.706
BCL2	GRK2	9606.ENSP00000381185	9606.ENSP00000312262	0	0	0	0	0	0	0	0.468	0.468
BCL2	CAMKK2	9606.ENSP00000381185	9606.ENSP00000312741	0	0	0	0	0	0	0	0.58	0.58
BCL2	HNF4A	9606.ENSP00000381185	9606.ENSP00000312987	0	0	0	0	0.055	0	0	0.472	0.479
BCL2	MET	9606.ENSP00000381185	9606.ENSP00000317272	0	0	0	0	0	0	0	0.6	0.6
BCL2	NQO1	9606.ENSP00000381185	9606.ENSP00000319788	0	0	0	0	0	0	0	0.611	0.611
BCL2	MMP1	9606.ENSP00000381185	9606.ENSP00000322788	0	0	0	0	0	0	0	0.447	0.447
BCL2	GSK3B	9606.ENSP00000381185	9606.ENSP00000324806	0	0	0	0	0.049	0	0	0.729	0.731
BCL2	NOS2	9606.ENSP00000381185	9606.ENSP00000327251	0	0	0	0	0	0	0	0.466	0.466
BCL2	MAOA	9606.ENSP00000381185	9606.ENSP00000340684	0	0	0	0	0	0	0	0.562	0.562
BCL2	MAPT	9606.ENSP00000381185	9606.ENSP00000340820	0	0	0	0	0.062	0	0	0.4	0.413
BCL2	ESR2	9606.ENSP00000381185	9606.ENSP00000343925	0	0	0	0	0.056	0.045	0	0.591	0.599
BCL2	CTSB	9606.ENSP00000381185	9606.ENSP00000345672	0	0	0	0	0.055	0	0.9	0.49	0.947
BCL2	FYN	9606.ENSP00000381185	9606.ENSP00000346671	0	0	0	0	0.072	0	0	0.409	0.428
BCL2	HTT	9606.ENSP00000381185	9606.ENSP00000347184	0	0	0	0	0.056	0	0	0.432	0.441
BCL2	NAE1	9606.ENSP00000381185	9606.ENSP00000351990	0	0	0	0	0	0.051	0	0.396	0.403
BCL2	TLR9	9606.ENSP00000381185	9606.ENSP00000353874	0	0	0	0	0.068	0	0	0.444	0.46
BCL2	MTOR	9606.ENSP00000381185	9606.ENSP00000354558	0	0	0	0	0	0	0	0.765	0.765
BCL2	PTGS1	9606.ENSP00000381185	9606.ENSP00000354612	0	0	0	0	0	0	0	0.517	0.517
BCL2	PARP1	9606.ENSP00000381185	9606.ENSP00000355759	0	0	0	0	0.112	0.292	0	0.879	0.917
BCL2	PTGS2	9606.ENSP00000381185	9606.ENSP00000356438	0	0	0	0	0	0	0	0.745	0.745
BCL2	MCL1	9606.ENSP00000381185	9606.ENSP00000358022	0	0	0	0.625	0	0.536	0	0.514	0.764
BCL2	CNR1	9606.ENSP00000381185	9606.ENSP00000358513	0	0	0	0	0.045	0	0	0.492	0.494
BCL2	PRKACB	9606.ENSP00000381185	9606.ENSP00000359719	0	0	0	0	0.043	0	0	0.706	0.707
BCL2	MMP9	9606.ENSP00000381185	9606.ENSP00000361405	0	0	0	0	0.087	0	0	0.794	0.804
BCL2	PLAU	9606.ENSP00000381185	9606.ENSP00000361850	0	0	0	0	0	0	0	0.46	0.46
BCL2	HDAC1	9606.ENSP00000381185	9606.ENSP00000362649	0	0	0	0	0.074	0	0	0.542	0.558
BCL2	TLR4	9606.ENSP00000381185	9606.ENSP00000363089	0	0	0	0	0.055	0	0	0.72	0.724
BCL2	SYK	9606.ENSP00000381185	9606.ENSP00000364898	0	0	0	0	0.106	0	0	0.646	0.67
BCL2	HDAC6	9606.ENSP00000381185	9606.ENSP00000365804	0	0	0	0	0.052	0	0	0.473	0.479
BCL2	MAOB	9606.ENSP00000381185	9606.ENSP00000367309	0	0	0	0	0.044	0	0	0.453	0.455
BCL2	IGFBP3	9606.ENSP00000381185	9606.ENSP00000370473	0	0	0	0	0	0	0	0.475	0.475
BCL2	CDK1	9606.ENSP00000381185	9606.ENSP00000378699	0	0	0	0	0.047	0.626	0	0.795	0.92
BCL2	MAPK8	9606.ENSP00000381185	9606.ENSP00000378974	0	0	0	0	0.094	0.287	0.9	0.713	0.979
BCL2	CYP19A1	9606.ENSP00000381185	9606.ENSP00000379683	0	0	0	0	0.055	0	0	0.517	0.524
BCL2	NFE2L2	9606.ENSP00000381185	9606.ENSP00000380252	0	0	0	0	0.048	0	0	0.685	0.687
BCL2	CAPN1	9606.ENSP00000381185	9606.ENSP00000431984	0	0	0	0	0	0	0	0.426	0.426
BCL2	LYN	9606.ENSP00000381185	9606.ENSP00000428924	0	0	0	0	0.067	0	0	0.43	0.446
BCL2	WEE1	9606.ENSP00000381185	9606.ENSP00000402084	0	0	0	0	0.042	0	0	0.448	0.449
BCL2	FGFR1	9606.ENSP00000381185	9606.ENSP00000393312	0	0	0	0	0	0	0	0.45	0.45
BCL2	HDAC2	9606.ENSP00000381185	9606.ENSP00000430432	0	0	0	0	0.074	0	0	0.437	0.456
BCL2	PIK3CG	9606.ENSP00000381185	9606.ENSP00000419260	0	0	0	0	0.08	0	0	0.449	0.472
BCL2	SNCA	9606.ENSP00000381185	9606.ENSP00000500990	0	0	0	0	0	0	0	0.527	0.527
BCL2	PFKFB3	9606.ENSP00000381185	9606.ENSP00000492001	0	0	0	0	0.059	0	0	0.523	0.532
BCL2	ESRRA	9606.ENSP00000381185	9606.ENSP00000384851	0	0	0	0	0	0.045	0	0.543	0.544
BCL2	CHEK1	9606.ENSP00000381185	9606.ENSP00000391090	0	0	0	0	0	0	0	0.583	0.583
BCL2	NOS1	9606.ENSP00000381185	9606.ENSP00000477999	0	0	0	0	0	0	0	0.616	0.616
BCL2	PPARA	9606.ENSP00000381185	9606.ENSP00000385523	0	0	0	0	0	0.294	0	0.523	0.649
BCL2	PIK3R1	9606.ENSP00000381185	9606.ENSP00000428056	0	0	0	0	0.138	0	0	0.639	0.675
BCL2	LCK	9606.ENSP00000381185	9606.ENSP00000477713	0	0	0	0	0.067	0	0	0.682	0.691
BCL2	DAPK1	9606.ENSP00000381185	9606.ENSP00000386135	0	0	0	0	0	0	0	0.726	0.726
BCL2	IKBKB	9606.ENSP00000381185	9606.ENSP00000430684	0	0	0	0	0.105	0.292	0	0.604	0.727
BCL2	IGF1R	9606.ENSP00000381185	9606.ENSP00000497069	0	0	0	0	0.042	0	0	0.78	0.781
BCL2	ERN1	9606.ENSP00000381185	9606.ENSP00000401445	0	0	0	0	0.055	0	0	0.777	0.781
BCL2	CTNNB1	9606.ENSP00000381185	9606.ENSP00000495360	0	0	0	0	0.051	0	0	0.779	0.781
BCL2	MME	9606.ENSP00000381185	9606.ENSP00000418525	0	0	0	0	0.053	0	0	0.791	0.793
BCL2	RAF1	9606.ENSP00000381185	9606.ENSP00000401888	0	0	0	0	0.051	0.625	0	0.723	0.892
BCL2	ESR1	9606.ENSP00000381185	9606.ENSP00000405330	0	0	0	0	0.083	0.045	0.5	0.794	0.897
BCL2	RELA	9606.ENSP00000381185	9606.ENSP00000384273	0	0	0	0	0	0.292	0	0.862	0.898
BCL2	MAPK9	9606.ENSP00000381185	9606.ENSP00000394560	0	0	0	0	0.093	0.042	0.9	0.569	0.957
BRD4	SIRT1	9606.ENSP00000263377	9606.ENSP00000212015	0	0	0	0	0	0.526	0	0.663	0.833
BRD4	CSNK2A1	9606.ENSP00000263377	9606.ENSP00000217244	0	0	0	0	0.067	0.566	0	0.173	0.636
BRD4	NFKB1	9606.ENSP00000263377	9606.ENSP00000226574	0	0	0	0	0.055	0	0	0.619	0.624
BRD4	CDK4	9606.ENSP00000263377	9606.ENSP00000257904	0	0	0	0	0.042	0	0	0.439	0.439
BRD4	ERBB2	9606.ENSP00000263377	9606.ENSP00000269571	0	0	0	0	0	0	0	0.422	0.422
BRD4	WEE1	9606.ENSP00000263377	9606.ENSP00000402084	0	0	0	0	0	0.162	0	0.339	0.422
BRD4	MCL1	9606.ENSP00000263377	9606.ENSP00000358022	0	0	0	0	0.049	0	0	0.418	0.422
BRD4	PLAU	9606.ENSP00000263377	9606.ENSP00000361850	0	0	0	0	0	0	0	0.431	0.431
BRD4	HDAC6	9606.ENSP00000263377	9606.ENSP00000365804	0	0	0	0	0.055	0.071	0	0.424	0.451
BRD4	CHEK1	9606.ENSP00000263377	9606.ENSP00000391090	0	0	0	0	0	0.189	0	0.372	0.469
BRD4	HDAC3	9606.ENSP00000263377	9606.ENSP00000302967	0	0	0	0	0.075	0.314	0	0.252	0.484
BRD4	ESR1	9606.ENSP00000263377	9606.ENSP00000405330	0	0	0	0	0	0.045	0	0.498	0.5
BRD4	VCP	9606.ENSP00000263377	9606.ENSP00000351777	0	0	0	0	0.063	0.51	0	0.086	0.544
BRD4	EGFR	9606.ENSP00000263377	9606.ENSP00000275493	0	0	0	0	0.042	0.24	0	0.491	0.597
BRD4	CTNNB1	9606.ENSP00000263377	9606.ENSP00000495360	0	0	0	0	0.059	0.292	0	0.446	0.599
BRD4	CDK1	9606.ENSP00000263377	9606.ENSP00000378699	0	0	0	0	0.049	0.51	0	0.356	0.673
BRD4	PLK1	9606.ENSP00000263377	9606.ENSP00000300093	0	0	0	0	0.077	0	0	0.667	0.679
BRD4	HDAC2	9606.ENSP00000263377	9606.ENSP00000430432	0	0	0	0	0.081	0.525	0	0.482	0.754
BRD4	PARP1	9606.ENSP00000263377	9606.ENSP00000355759	0	0	0	0	0.055	0.51	0	0.536	0.766
BRD4	STAT3	9606.ENSP00000263377	9606.ENSP00000264657	0	0	0	0	0.062	0.51	0	0.652	0.826
BRD4	HDAC1	9606.ENSP00000263377	9606.ENSP00000362649	0	0	0	0	0.098	0.791	0	0.775	0.954
BRD4	RELA	9606.ENSP00000263377	9606.ENSP00000384273	0	0	0	0	0.091	0.974	0	0.986	0.999
CA2	CFTR	9606.ENSP00000285379	9606.ENSP00000003084	0	0	0	0	0.057	0	0	0.651	0.657
CA2	PTPN1	9606.ENSP00000285379	9606.ENSP00000360683	0	0	0	0	0	0.063	0	0.389	0.403
CA2	MMP9	9606.ENSP00000285379	9606.ENSP00000361405	0	0	0	0	0.056	0	0	0.445	0.454
CA2	CYP19A1	9606.ENSP00000285379	9606.ENSP00000379683	0	0	0	0	0.088	0	0	0.464	0.49
CA2	SLC16A3	9606.ENSP00000285379	9606.ENSP00000463978	0	0	0	0	0.052	0	0	0.653	0.658
CA2	SLC16A1	9606.ENSP00000285379	9606.ENSP00000441065	0	0	0	0	0.093	0	0	0.751	0.764
CALM1	CSNK2A1	9606.ENSP00000499717	9606.ENSP00000217244	0	0	0	0	0.042	0.638	0	0.207	0.701
CALM1	MAPK14	9606.ENSP00000499717	9606.ENSP00000229795	0	0	0	0	0.067	0.341	0	0.25	0.499
CALM1	CDK4	9606.ENSP00000499717	9606.ENSP00000257904	0	0	0	0	0.11	0.061	0	0.388	0.444
CALM1	MAP2K2	9606.ENSP00000499717	9606.ENSP00000262948	0	0	0	0	0.086	0.067	0.4	0.116	0.487
CALM1	STAT3	9606.ENSP00000499717	9606.ENSP00000264657	0	0	0	0	0.049	0	0	0.438	0.442
CALM1	ERBB2	9606.ENSP00000499717	9606.ENSP00000269571	0	0	0	0	0	0.474	0	0.119	0.517
CALM1	EGFR	9606.ENSP00000499717	9606.ENSP00000275493	0	0	0	0	0	0.824	0	0.198	0.852
CALM1	NOS3	9606.ENSP00000499717	9606.ENSP00000297494	0	0	0	0	0	0.98	0.5	0.176	0.991
CALM1	HDAC3	9606.ENSP00000499717	9606.ENSP00000302967	0	0	0	0	0	0.071	0.4	0.055	0.427
CALM1	GRM5	9606.ENSP00000499717	9606.ENSP00000306138	0	0	0	0	0.049	0.374	0	0.124	0.433
CALM1	PRKACA	9606.ENSP00000499717	9606.ENSP00000309591	0	0	0	0	0.055	0	0.4	0.189	0.5
CALM1	GRK2	9606.ENSP00000499717	9606.ENSP00000312262	0	0	0	0	0	0.094	0.7	0.074	0.726
CALM1	CAMKK2	9606.ENSP00000499717	9606.ENSP00000312741	0	0	0	0	0.043	0.333	0.7	0.155	0.816
CALM1	NOS2	9606.ENSP00000499717	9606.ENSP00000327251	0	0	0	0	0	0.976	0	0.052	0.977
CALM1	MAPT	9606.ENSP00000499717	9606.ENSP00000340820	0	0	0	0	0.044	0.523	0	0.538	0.771
CALM1	ESR2	9606.ENSP00000499717	9606.ENSP00000343925	0	0	0	0	0	0.294	0	0.417	0.571
CALM1	DRD2	9606.ENSP00000499717	9606.ENSP00000354859	0	0	0	0	0	0.294	0	0.356	0.526
CALM1	PRKACB	9606.ENSP00000499717	9606.ENSP00000359719	0	0	0	0	0.063	0	0.5	0.245	0.615
CALM1	HSPA1A	9606.ENSP00000499717	9606.ENSP00000364802	0	0	0	0	0.061	0.12	0	0.472	0.526
CALM1	SYK	9606.ENSP00000499717	9606.ENSP00000364898	0	0	0	0	0.05	0.539	0	0.079	0.562
CALM1	DAPK1	9606.ENSP00000499717	9606.ENSP00000386135	0	0	0	0	0.067	0.968	0	0.115	0.972
CALM1	RAF1	9606.ENSP00000499717	9606.ENSP00000401888	0	0	0	0	0	0.334	0.4	0.046	0.585
CALM1	ESR1	9606.ENSP00000499717	9606.ENSP00000405330	0	0	0	0	0	0.927	0	0.225	0.941
CALM1	PIK3R1	9606.ENSP00000499717	9606.ENSP00000428056	0	0	0	0	0.07	0	0.5	0.182	0.586
CALM1	NOS1	9606.ENSP00000499717	9606.ENSP00000477999	0	0	0	0	0	0.902	0	0.154	0.914
CALM1	SNCA	9606.ENSP00000499717	9606.ENSP00000500990	0	0	0	0	0.044	0.948	0	0.506	0.973
CAMKK2	SIRT1	9606.ENSP00000312741	9606.ENSP00000212015	0	0	0	0	0.049	0.071	0	0.642	0.656
CAMKK2	MAPK14	9606.ENSP00000312741	9606.ENSP00000229795	0	0	0.102	0.627	0.221	0.638	0	0.103	0.742
CAMKK2	IGF1R	9606.ENSP00000312741	9606.ENSP00000497069	0	0	0	0.56	0.06	0.076	0	0.43	0.462
CAMKK2	PARP1	9606.ENSP00000312741	9606.ENSP00000355759	0	0	0	0	0.063	0	0	0.485	0.497
CAMKK2	DYRK1A	9606.ENSP00000312741	9606.ENSP00000340373	0	0	0	0	0.049	0.292	0	0.341	0.517
CAMKK2	MTOR	9606.ENSP00000312741	9606.ENSP00000354558	0	0	0	0	0.138	0	0	0.745	0.771
CAPN1	CFTR	9606.ENSP00000431984	9606.ENSP00000003084	0	0	0	0	0	0.292	0	0.435	0.583
CAPN1	GSK3B	9606.ENSP00000431984	9606.ENSP00000324806	0	0	0	0	0.047	0.176	0	0.352	0.447
CAPN1	MAPT	9606.ENSP00000431984	9606.ENSP00000340820	0	0	0	0	0.051	0.292	0	0.33	0.511
CAPN1	CTSB	9606.ENSP00000431984	9606.ENSP00000345672	0	0	0	0	0.085	0	0	0.443	0.469
CAPN1	PTPN1	9606.ENSP00000431984	9606.ENSP00000360683	0	0	0	0	0.05	0.51	0	0.247	0.619
CAPN1	PTK2B	9606.ENSP00000431984	9606.ENSP00000380638	0	0	0	0	0.049	0	0	0.417	0.422
CAPN1	RELA	9606.ENSP00000431984	9606.ENSP00000384273	0	0	0	0	0.117	0.098	0	0.684	0.727
CAPN1	CTNNB1	9606.ENSP00000431984	9606.ENSP00000495360	0	0	0	0	0.074	0	0	0.519	0.536
CD38	SIRT1	9606.ENSP00000226279	9606.ENSP00000212015	0	0	0	0	0	0	0.9	0.46	0.943
CD38	MPO	9606.ENSP00000226279	9606.ENSP00000225275	0	0	0	0	0.067	0	0	0.571	0.582
CD38	PARP1	9606.ENSP00000226279	9606.ENSP00000355759	0	0	0	0	0.061	0	0	0.417	0.429
CD38	TLR4	9606.ENSP00000226279	9606.ENSP00000363089	0	0	0	0	0.061	0	0	0.42	0.432
CD38	MCL1	9606.ENSP00000226279	9606.ENSP00000358022	0	0	0	0	0.045	0	0	0.434	0.436
CD38	NFKB1	9606.ENSP00000226279	9606.ENSP00000226574	0	0	0	0	0.112	0	0	0.403	0.447
CD38	SYK	9606.ENSP00000226279	9606.ENSP00000364898	0	0	0	0	0.095	0	0	0.43	0.462
CD38	STAT3	9606.ENSP00000226279	9606.ENSP00000264657	0	0	0	0	0.06	0	0	0.474	0.484
CD38	TLR9	9606.ENSP00000226279	9606.ENSP00000353874	0	0	0	0	0.067	0	0	0.47	0.484
CD38	LCK	9606.ENSP00000226279	9606.ENSP00000477713	0	0	0	0	0.168	0.299	0	0.43	0.638
CD38	LYN	9606.ENSP00000226279	9606.ENSP00000428924	0	0	0	0	0.131	0.046	0	0.614	0.652
CD38	IL2	9606.ENSP00000226279	9606.ENSP00000226730	0	0	0	0	0.044	0	0	0.69	0.691
CD38	MME	9606.ENSP00000226279	9606.ENSP00000418525	0	0	0	0	0	0	0	0.82	0.82
CD38	SIRT2	9606.ENSP00000226279	9606.ENSP00000249396	0	0	0	0	0	0	0.9	0.279	0.924
CDK1	SIRT1	9606.ENSP00000378699	9606.ENSP00000212015	0	0.006	0	0	0.044	0.404	0	0.441	0.654
CDK1	CSNK2A1	9606.ENSP00000378699	9606.ENSP00000217244	0	0	0	0.767	0.073	0.519	0	0.141	0.585
CDK1	NFKB1	9606.ENSP00000378699	9606.ENSP00000226574	0	0	0	0	0.064	0.229	0	0.42	0.546
CDK1	MAPK14	9606.ENSP00000378699	9606.ENSP00000229795	0	0	0.095	0.823	0.06	0.131	0	0.465	0.552
CDK1	KIF11	9606.ENSP00000378699	9606.ENSP00000260731	0	0	0	0	0.858	0.364	0	0.869	0.987
CDK1	STAT3	9606.ENSP00000378699	9606.ENSP00000264657	0	0	0	0	0.055	0.093	0	0.521	0.554
CDK1	ERBB2	9606.ENSP00000378699	9606.ENSP00000269571	0	0	0	0.598	0	0	0	0.517	0.517
CDK1	EGFR	9606.ENSP00000378699	9606.ENSP00000275493	0	0	0	0.618	0.042	0.807	0	0.253	0.849
CDK1	MMP3	9606.ENSP00000378699	9606.ENSP00000299855	0	0	0	0	0.044	0	0	0.411	0.412
CDK1	PLK1	9606.ENSP00000378699	9606.ENSP00000300093	0	0	0	0.624	0.814	0.15	0.9	0.66	0.993
CDK1	INSR	9606.ENSP00000378699	9606.ENSP00000303830	0	0	0	0.614	0	0.098	0	0.425	0.459
CDK1	TERT	9606.ENSP00000378699	9606.ENSP00000309572	0	0	0	0	0.101	0	0	0.451	0.485
CDK1	GSK3B	9606.ENSP00000378699	9606.ENSP00000324806	0	0	0	0.798	0.042	0.098	0	0.461	0.493
CDK1	MAPT	9606.ENSP00000378699	9606.ENSP00000340820	0	0	0	0	0	0.625	0	0.256	0.709
CDK1	FYN	9606.ENSP00000378699	9606.ENSP00000346671	0	0	0	0.624	0.06	0.334	0	0.155	0.425
CDK1	MTOR	9606.ENSP00000378699	9606.ENSP00000354558	0	0	0	0	0.055	0.068	0	0.495	0.517
CDK1	PARP1	9606.ENSP00000378699	9606.ENSP00000355759	0	0	0	0	0.173	0	0	0.637	0.687
CDK1	MCL1	9606.ENSP00000378699	9606.ENSP00000358022	0	0	0	0	0.047	0	0	0.789	0.79
CDK1	PRKACB	9606.ENSP00000378699	9606.ENSP00000359719	0	0	0	0.677	0.042	0.059	0	0.468	0.478
CDK1	PTPN1	9606.ENSP00000378699	9606.ENSP00000360683	0	0	0	0	0.066	0.328	0	0.248	0.488
CDK1	MMP9	9606.ENSP00000378699	9606.ENSP00000361405	0	0	0	0	0.056	0	0	0.62	0.625
CDK1	KDM4A	9606.ENSP00000378699	9606.ENSP00000361473	0	0	0	0	0	0.292	0	0.192	0.403
CDK1	HDAC1	9606.ENSP00000378699	9606.ENSP00000362649	0	0	0	0	0.083	0.091	0.5	0.662	0.84
CDK1	HSPA1A	9606.ENSP00000378699	9606.ENSP00000364802	0	0	0	0	0.055	0.112	0	0.469	0.515
CDK1	HDAC6	9606.ENSP00000378699	9606.ENSP00000365804	0	0	0	0	0	0.315	0	0.36	0.543
CDK1	CIT	9606.ENSP00000378699	9606.ENSP00000376306	0	0	0	0.635	0.216	0.292	0	0.092	0.452
CDK1	HDAC2	9606.ENSP00000378699	9606.ENSP00000430432	0	0	0	0	0.118	0.091	0	0.387	0.465
CDK1	CSNK1D	9606.ENSP00000378699	9606.ENSP00000381531	0	0	0.23	0	0.088	0.071	0	0.291	0.476
CDK1	ESR1	9606.ENSP00000378699	9606.ENSP00000405330	0	0	0	0	0	0.099	0	0.515	0.544
CDK1	RELA	9606.ENSP00000378699	9606.ENSP00000384273	0	0	0	0	0.069	0.092	0	0.549	0.586
CDK1	CTNNB1	9606.ENSP00000378699	9606.ENSP00000495360	0	0	0	0	0.042	0.325	0	0.573	0.7
CDK1	LYN	9606.ENSP00000378699	9606.ENSP00000428924	0	0	0	0.631	0.06	0.728	0	0.602	0.889
CDK1	CHEK1	9606.ENSP00000378699	9606.ENSP00000391090	0	0	0	0.638	0.786	0.361	0	0.403	0.911
CDK1	WEE1	9606.ENSP00000378699	9606.ENSP00000402084	0	0	0	0	0.181	0.731	0.9	0.957	0.998
CDK4	SIRT1	9606.ENSP00000257904	9606.ENSP00000212015	0	0	0	0	0	0.069	0	0.478	0.493
CDK4	MMP2	9606.ENSP00000257904	9606.ENSP00000219070	0	0	0	0	0	0	0	0.506	0.506
CDK4	NFKB1	9606.ENSP00000257904	9606.ENSP00000226574	0	0	0	0	0.073	0.116	0	0.674	0.71
CDK4	MAPK14	9606.ENSP00000257904	9606.ENSP00000229795	0	0	0.103	0.786	0.049	0.252	0	0.309	0.501
CDK4	PTGS2	9606.ENSP00000257904	9606.ENSP00000356438	0	0	0	0	0	0	0	0.418	0.418
CDK4	MET	9606.ENSP00000257904	9606.ENSP00000317272	0	0	0	0.607	0.05	0.238	0	0.272	0.427
CDK4	PPARG	9606.ENSP00000257904	9606.ENSP00000287820	0	0	0	0	0	0.045	0	0.426	0.429
CDK4	PIK3R1	9606.ENSP00000257904	9606.ENSP00000428056	0	0	0	0	0.042	0	0	0.448	0.448
CDK4	TYR	9606.ENSP00000257904	9606.ENSP00000263321	0	0	0	0	0.071	0.092	0	0.4	0.45
CDK4	HDAC2	9606.ENSP00000257904	9606.ENSP00000430432	0	0	0	0	0.086	0.091	0	0.402	0.459
CDK4	PFKFB3	9606.ENSP00000257904	9606.ENSP00000492001	0	0	0	0	0	0	0	0.48	0.48
CDK4	PDGFRB	9606.ENSP00000257904	9606.ENSP00000261799	0	0	0	0.608	0.051	0	0	0.5	0.505
CDK4	ERBB2	9606.ENSP00000257904	9606.ENSP00000269571	0	0	0	0.594	0	0.315	0	0.35	0.536
CDK4	LYN	9606.ENSP00000257904	9606.ENSP00000428924	0	0	0	0.599	0.06	0.193	0.4	0.119	0.546
CDK4	MMP9	9606.ENSP00000257904	9606.ENSP00000361405	0	0	0	0	0	0	0	0.563	0.563
CDK4	PIK3CB	9606.ENSP00000257904	9606.ENSP00000501150	0	0	0	0	0	0	0	0.581	0.581
CDK4	WEE1	9606.ENSP00000257904	9606.ENSP00000402084	0	0	0	0.581	0.13	0.314	0	0.363	0.586
CDK4	KIF11	9606.ENSP00000257904	9606.ENSP00000260731	0	0	0	0	0.327	0.139	0	0.345	0.588
CDK4	RELA	9606.ENSP00000257904	9606.ENSP00000384273	0	0	0	0	0.105	0.329	0	0.378	0.594
CDK4	MCL1	9606.ENSP00000257904	9606.ENSP00000358022	0	0	0	0	0.047	0	0	0.595	0.598
CDK4	IGF1R	9606.ENSP00000257904	9606.ENSP00000497069	0	0	0	0.6	0	0.27	0	0.489	0.611
CDK4	HDAC1	9606.ENSP00000257904	9606.ENSP00000362649	0	0	0	0	0.108	0.246	0	0.502	0.636
CDK4	STAT3	9606.ENSP00000257904	9606.ENSP00000264657	0	0	0	0	0.055	0.093	0	0.613	0.64
CDK4	MTOR	9606.ENSP00000257904	9606.ENSP00000354558	0	0	0	0	0.055	0.068	0	0.628	0.644
CDK4	CYP19A1	9606.ENSP00000257904	9606.ENSP00000379683	0	0	0	0	0.083	0	0	0.648	0.663
CDK4	CHEK1	9606.ENSP00000257904	9606.ENSP00000391090	0	0	0	0.625	0.16	0.242	0	0.549	0.688
CDK4	PIK3CA	9606.ENSP00000257904	9606.ENSP00000263967	0	0	0	0	0	0	0	0.709	0.709
CDK4	ESR1	9606.ENSP00000257904	9606.ENSP00000405330	0	0	0	0	0	0.045	0	0.717	0.718
CDK4	TERT	9606.ENSP00000257904	9606.ENSP00000309572	0	0	0	0	0.067	0.177	0	0.708	0.756
CDK4	PARP1	9606.ENSP00000257904	9606.ENSP00000355759	0	0	0	0	0.194	0	0	0.709	0.756
CDK4	PLK1	9606.ENSP00000257904	9606.ENSP00000300093	0	0	0	0.618	0.336	0.372	0	0.535	0.789
CDK4	CTNNB1	9606.ENSP00000257904	9606.ENSP00000495360	0	0	0	0	0.044	0.086	0	0.784	0.795
CDK4	GSK3B	9606.ENSP00000257904	9606.ENSP00000324806	0	0	0	0.727	0.044	0.098	0.75	0.202	0.805
CES1	PON1	9606.ENSP00000353720	9606.ENSP00000222381	0	0	0	0	0.066	0	0	0.503	0.516
CES1	MPO	9606.ENSP00000353720	9606.ENSP00000225275	0	0	0	0	0.054	0.045	0.9	0.406	0.939
CES1	CYP2C9	9606.ENSP00000353720	9606.ENSP00000260682	0	0	0	0	0.055	0.086	0	0.488	0.52
CES1	CYP1A2	9606.ENSP00000353720	9606.ENSP00000342007	0	0	0	0	0.086	0.054	0	0.458	0.491
CES1	PPARA	9606.ENSP00000353720	9606.ENSP00000385523	0	0	0	0	0.045	0	0	0.546	0.548
CES1	CYP2C19	9606.ENSP00000353720	9606.ENSP00000360372	0	0	0	0	0.055	0.086	0	0.529	0.557
CES1	CES2	9606.ENSP00000353720	9606.ENSP00000499140	0	0	0.082	0.916	0.044	0	0.9	0.433	0.943
CES1	CYP3A4	9606.ENSP00000353720	9606.ENSP00000498939	0	0.029	0	0	0.055	0	0.9	0.591	0.958
CES2	CYP2C9	9606.ENSP00000499140	9606.ENSP00000260682	0	0	0	0	0.061	0.086	0	0.392	0.434
CES2	CYP2C19	9606.ENSP00000499140	9606.ENSP00000360372	0	0	0	0	0.068	0.086	0	0.382	0.428
CES2	CYP3A4	9606.ENSP00000499140	9606.ENSP00000498939	0	0.025	0	0	0.096	0	0.9	0.518	0.952
CFTR	EGFR	9606.ENSP00000003084	9606.ENSP00000275493	0	0	0	0	0.057	0.057	0	0.388	0.408
CFTR	TLR4	9606.ENSP00000003084	9606.ENSP00000363089	0	0	0	0	0.047	0	0	0.459	0.462
CFTR	SLC6A3	9606.ENSP00000003084	9606.ENSP00000270349	0	0	0	0	0.055	0	0	0.49	0.497
CFTR	REN	9606.ENSP00000003084	9606.ENSP00000272190	0	0	0	0	0.103	0	0	0.491	0.523
CFTR	SNCA	9606.ENSP00000003084	9606.ENSP00000500990	0	0	0	0	0.057	0.066	0	0.507	0.527
CFTR	ELANE	9606.ENSP00000003084	9606.ENSP00000466090	0	0	0	0	0	0	0	0.532	0.532
CFTR	HTT	9606.ENSP00000003084	9606.ENSP00000347184	0	0	0	0	0.234	0.076	0	0.402	0.54
CFTR	CTNNB1	9606.ENSP00000003084	9606.ENSP00000495360	0	0	0	0	0.046	0.062	0	0.569	0.581
CFTR	HDAC6	9606.ENSP00000003084	9606.ENSP00000365804	0	0	0	0	0.064	0.63	0.4	0.356	0.848
CFTR	VCP	9606.ENSP00000003084	9606.ENSP00000351777	0.041	0	0	0	0	0.799	0.5	0.439	0.938
CFTR	PRKACB	9606.ENSP00000003084	9606.ENSP00000359719	0	0.001	0	0	0.074	0	0.9	0.769	0.976
CFTR	PRKACA	9606.ENSP00000003084	9606.ENSP00000309591	0	0.001	0	0	0.074	0.292	0.9	0.769	0.982
CHEK1	SIRT1	9606.ENSP00000391090	9606.ENSP00000212015	0	0	0	0	0.049	0.092	0	0.406	0.443
CHEK1	CSNK2A1	9606.ENSP00000391090	9606.ENSP00000217244	0	0	0	0.577	0.073	0.535	0	0.254	0.651
CHEK1	NFKB1	9606.ENSP00000391090	9606.ENSP00000226574	0	0	0	0	0	0.302	0	0.378	0.547
CHEK1	MAPK14	9606.ENSP00000391090	9606.ENSP00000229795	0	0	0	0.593	0.056	0.091	0	0.456	0.492
CHEK1	KIF11	9606.ENSP00000391090	9606.ENSP00000260731	0	0	0	0	0.694	0	0	0.377	0.801
CHEK1	KDR	9606.ENSP00000391090	9606.ENSP00000263923	0	0	0	0	0	0	0	0.54	0.54
CHEK1	PIK3CA	9606.ENSP00000391090	9606.ENSP00000263967	0	0	0	0	0	0.162	0	0.621	0.668
CHEK1	STAT3	9606.ENSP00000391090	9606.ENSP00000264657	0	0	0	0	0	0	0	0.434	0.434
CHEK1	POLB	9606.ENSP00000391090	9606.ENSP00000265421	0	0	0	0	0.069	0	0	0.391	0.409
CHEK1	EGFR	9606.ENSP00000391090	9606.ENSP00000275493	0	0	0	0	0	0.103	0	0.573	0.601
CHEK1	PLK1	9606.ENSP00000391090	9606.ENSP00000300093	0	0	0	0.613	0.298	0	0	0.365	0.535
CHEK1	TERT	9606.ENSP00000391090	9606.ENSP00000309572	0	0	0	0	0.082	0.088	0	0.572	0.61
CHEK1	GSK3B	9606.ENSP00000391090	9606.ENSP00000324806	0	0	0	0.583	0	0.092	0	0.486	0.514
CHEK1	MTOR	9606.ENSP00000391090	9606.ENSP00000354558	0	0	0	0	0.049	0.352	0	0.646	0.763
CHEK1	PARP1	9606.ENSP00000391090	9606.ENSP00000355759	0	0	0	0	0.109	0.33	0	0.781	0.858
CHEK1	MCL1	9606.ENSP00000391090	9606.ENSP00000358022	0	0	0	0	0	0	0	0.475	0.475
CHEK1	HDAC1	9606.ENSP00000391090	9606.ENSP00000362649	0	0.058	0	0	0.049	0.051	0	0.549	0.566
CHEK1	HDAC6	9606.ENSP00000391090	9606.ENSP00000365804	0	0	0	0	0	0.295	0	0.285	0.474
CHEK1	RELA	9606.ENSP00000391090	9606.ENSP00000384273	0	0	0	0	0.042	0.311	0	0.29	0.49
CHEK1	HDAC2	9606.ENSP00000391090	9606.ENSP00000430432	0	0.059	0	0	0.104	0.051	0	0.353	0.413
CHEK1	ESR1	9606.ENSP00000391090	9606.ENSP00000405330	0	0	0	0	0.055	0	0	0.447	0.455
CHEK1	IGF1R	9606.ENSP00000391090	9606.ENSP00000497069	0	0	0	0	0	0.184	0	0.371	0.465
CHEK1	CTNNB1	9606.ENSP00000391090	9606.ENSP00000495360	0	0	0	0	0.051	0.07	0	0.447	0.469
CHEK1	WEE1	9606.ENSP00000391090	9606.ENSP00000402084	0	0	0	0	0.196	0.388	0.9	0.86	0.992
CIT	KIF11	9606.ENSP00000376306	9606.ENSP00000260731	0	0	0	0	0.41	0.292	0	0.174	0.625
CLK1	CSNK1D	9606.ENSP00000394734	9606.ENSP00000381531	0	0	0.227	0	0.049	0	0	0.348	0.478
CNR1	MAPK14	9606.ENSP00000358513	9606.ENSP00000229795	0	0	0	0	0.053	0	0	0.414	0.421
CNR1	SLC6A3	9606.ENSP00000358513	9606.ENSP00000270349	0	0	0	0	0	0	0	0.482	0.482
CNR1	REN	9606.ENSP00000358513	9606.ENSP00000272190	0	0	0	0	0	0	0	0.422	0.422
CNR1	NTRK2	9606.ENSP00000358513	9606.ENSP00000277120	0	0	0	0	0.172	0	0	0.794	0.822
CNR1	PPARG	9606.ENSP00000358513	9606.ENSP00000287820	0	0	0	0	0.068	0	0	0.499	0.513
CNR1	GRM5	9606.ENSP00000358513	9606.ENSP00000306138	0	0	0	0	0.139	0	0	0.581	0.624
CNR1	PRKACA	9606.ENSP00000358513	9606.ENSP00000309591	0	0	0	0	0	0	0	0.462	0.462
CNR1	COMT	9606.ENSP00000358513	9606.ENSP00000354511	0	0	0	0	0	0	0	0.463	0.463
CNR1	DRD2	9606.ENSP00000358513	9606.ENSP00000354859	0	0	0	0	0.083	0.324	0.9	0.867	0.99
CNR1	PTGS2	9606.ENSP00000358513	9606.ENSP00000356438	0	0	0	0	0	0	0	0.438	0.438
CNR1	CRHR1	9606.ENSP00000358513	9606.ENSP00000381333	0	0	0	0	0.12	0	0	0.395	0.445
CNR1	PRKACB	9606.ENSP00000358513	9606.ENSP00000359719	0	0	0	0	0.067	0	0	0.462	0.476
CNR1	PPARA	9606.ENSP00000358513	9606.ENSP00000385523	0	0	0	0	0.068	0	0	0.5	0.514
CNR1	HTR2A	9606.ENSP00000358513	9606.ENSP00000437737	0	0	0	0.571	0.099	0.322	0	0.64	0.76
CNR1	CNR2	9606.ENSP00000358513	9606.ENSP00000363596	0	0	0.063	0.899	0.05	0.573	0.9	0.585	0.981
COL18A1	MMP2	9606.ENSP00000352798	9606.ENSP00000219070	0	0	0	0	0.115	0.503	0.75	0.687	0.96
COL18A1	SERPINE1	9606.ENSP00000352798	9606.ENSP00000223095	0	0	0	0	0.074	0	0	0.418	0.438
COL18A1	IGFBP2	9606.ENSP00000352798	9606.ENSP00000233809	0	0	0	0	0.098	0	0	0.369	0.406
COL18A1	MMP13	9606.ENSP00000352798	9606.ENSP00000260302	0	0	0	0	0.044	0	0.75	0.269	0.81
COL18A1	PDGFRB	9606.ENSP00000352798	9606.ENSP00000261799	0	0	0	0	0.095	0	0	0.37	0.405
COL18A1	FLT4	9606.ENSP00000352798	9606.ENSP00000261937	0	0	0	0	0.058	0	0	0.772	0.776
COL18A1	KDR	9606.ENSP00000352798	9606.ENSP00000263923	0	0	0	0	0.08	0.292	0	0.944	0.96
COL18A1	EGFR	9606.ENSP00000352798	9606.ENSP00000275493	0	0	0	0	0.083	0	0	0.624	0.64
COL18A1	MMP3	9606.ENSP00000352798	9606.ENSP00000299855	0	0	0	0	0.051	0	0.4	0.624	0.767
COL18A1	PLG	9606.ENSP00000352798	9606.ENSP00000308938	0	0	0	0	0	0	0	0.889	0.889
COL18A1	F3	9606.ENSP00000352798	9606.ENSP00000334145	0	0	0	0	0.042	0	0	0.567	0.567
COL18A1	CTSB	9606.ENSP00000352798	9606.ENSP00000345672	0	0	0	0	0.043	0	0.4	0.248	0.53
COL18A1	PLAU	9606.ENSP00000352798	9606.ENSP00000361850	0	0	0	0	0.074	0	0	0.418	0.438
COL18A1	PGF	9606.ENSP00000352798	9606.ENSP00000451040	0	0	0	0	0.056	0	0	0.571	0.577
COL18A1	IGFBP3	9606.ENSP00000352798	9606.ENSP00000370473	0	0	0	0	0.187	0	0	0.586	0.649
COL18A1	MMP9	9606.ENSP00000352798	9606.ENSP00000361405	0	0	0	0	0.11	0.238	0.75	0.588	0.92
COMT	DRD4	9606.ENSP00000354511	9606.ENSP00000176183	0	0	0	0	0	0	0	0.942	0.942
COMT	SLC6A2	9606.ENSP00000354511	9606.ENSP00000219833	0	0	0	0	0	0	0	0.696	0.696
COMT	SERPINE1	9606.ENSP00000354511	9606.ENSP00000223095	0	0	0	0	0.076	0	0	0.454	0.474
COMT	HSD17B1	9606.ENSP00000354511	9606.ENSP00000225929	0	0	0	0	0	0	0.111	0.504	0.54
COMT	DAO	9606.ENSP00000354511	9606.ENSP00000228476	0.045	0	0	0	0.045	0	0	0.604	0.607
COMT	CYP2C9	9606.ENSP00000354511	9606.ENSP00000260682	0	0	0	0	0.067	0	0	0.679	0.688
COMT	SLC6A3	9606.ENSP00000354511	9606.ENSP00000270349	0	0	0	0	0	0	0	0.917	0.917
COMT	HTR2C	9606.ENSP00000354511	9606.ENSP00000276198	0	0	0	0	0	0	0	0.573	0.573
COMT	HTR1A	9606.ENSP00000354511	9606.ENSP00000316244	0	0	0	0	0	0	0	0.647	0.647
COMT	NQO1	9606.ENSP00000354511	9606.ENSP00000319788	0	0	0	0	0.048	0	0	0.43	0.434
COMT	MAOA	9606.ENSP00000354511	9606.ENSP00000340684	0	0	0	0	0	0	0.91	0.963	0.996
COMT	MAPT	9606.ENSP00000354511	9606.ENSP00000340820	0	0	0	0	0	0	0	0.427	0.427
COMT	CYP1A2	9606.ENSP00000354511	9606.ENSP00000342007	0	0	0	0	0.067	0	0	0.597	0.608
COMT	ESR2	9606.ENSP00000354511	9606.ENSP00000343925	0	0	0	0	0	0.059	0	0.455	0.465
COMT	HSPA1A	9606.ENSP00000354511	9606.ENSP00000364802	0	0	0	0	0.077	0	0	0.384	0.408
COMT	CTNNB1	9606.ENSP00000354511	9606.ENSP00000495360	0.057	0	0	0	0.146	0	0.259	0.187	0.45
COMT	NQO2	9606.ENSP00000354511	9606.ENSP00000369822	0	0	0	0	0.049	0	0	0.454	0.458
COMT	MME	9606.ENSP00000354511	9606.ENSP00000418525	0	0	0	0	0	0	0	0.489	0.489
COMT	CYP2C19	9606.ENSP00000354511	9606.ENSP00000360372	0	0	0	0	0.067	0	0	0.523	0.536
COMT	CRHR1	9606.ENSP00000354511	9606.ENSP00000381333	0	0	0	0	0	0	0	0.571	0.571
COMT	SNCA	9606.ENSP00000354511	9606.ENSP00000500990	0	0	0	0	0	0	0	0.575	0.575
COMT	ESR1	9606.ENSP00000354511	9606.ENSP00000405330	0	0	0	0	0	0.059	0	0.579	0.587
COMT	CYP17A1	9606.ENSP00000354511	9606.ENSP00000358903	0	0	0	0	0.067	0	0	0.585	0.596
COMT	CYP3A4	9606.ENSP00000354511	9606.ENSP00000498939	0	0	0	0	0.067	0	0	0.592	0.603
COMT	CYP19A1	9606.ENSP00000354511	9606.ENSP00000379683	0	0	0	0	0.086	0	0	0.595	0.614
COMT	HTR2A	9606.ENSP00000354511	9606.ENSP00000437737	0	0	0	0	0	0	0	0.864	0.864
COMT	DRD2	9606.ENSP00000354511	9606.ENSP00000354859	0	0	0	0	0	0	0	0.924	0.924
COMT	MAOB	9606.ENSP00000354511	9606.ENSP00000367309	0	0	0	0	0	0	0.91	0.966	0.996
CRHR1	DRD4	9606.ENSP00000381333	9606.ENSP00000176183	0	0	0	0	0.099	0	0	0.427	0.461
CRHR1	SLC6A2	9606.ENSP00000381333	9606.ENSP00000219833	0	0	0	0	0.06	0	0	0.397	0.409
CRHR1	STAT3	9606.ENSP00000381333	9606.ENSP00000264657	0	0	0	0	0.042	0	0	0.466	0.466
CRHR1	SLC6A3	9606.ENSP00000381333	9606.ENSP00000270349	0	0	0	0	0.05	0	0	0.424	0.43
CRHR1	HTR2C	9606.ENSP00000381333	9606.ENSP00000276198	0	0	0	0	0.151	0	0	0.463	0.525
CRHR1	NTRK2	9606.ENSP00000381333	9606.ENSP00000277120	0	0	0	0	0.177	0	0	0.408	0.492
CRHR1	GRM5	9606.ENSP00000381333	9606.ENSP00000306138	0	0	0	0	0.252	0	0	0.566	0.661
CRHR1	PRKACA	9606.ENSP00000381333	9606.ENSP00000309591	0	0	0	0	0.045	0	0	0.664	0.665
CRHR1	HTR1A	9606.ENSP00000381333	9606.ENSP00000316244	0	0	0	0	0.19	0	0	0.571	0.637
CRHR1	MAOA	9606.ENSP00000381333	9606.ENSP00000340684	0	0	0	0	0	0	0	0.541	0.541
CRHR1	MAPT	9606.ENSP00000381333	9606.ENSP00000340820	0	0	0	0	0.172	0	0	0.717	0.755
CRHR1	DRD2	9606.ENSP00000381333	9606.ENSP00000354859	0	0	0	0	0.129	0	0	0.554	0.595
CRHR1	HSD11B1	9606.ENSP00000381333	9606.ENSP00000355995	0	0	0	0	0.062	0	0	0.427	0.44
CRHR1	PRKACB	9606.ENSP00000381333	9606.ENSP00000359719	0	0	0	0	0.062	0	0	0.663	0.67
CRHR1	SNCA	9606.ENSP00000381333	9606.ENSP00000500990	0	0	0	0	0.08	0	0	0.409	0.433
CRHR1	HTR2A	9606.ENSP00000381333	9606.ENSP00000437737	0	0	0	0	0.109	0	0	0.518	0.552
CSNK1D	STAT3	9606.ENSP00000381531	9606.ENSP00000264657	0	0	0	0	0.137	0	0	0.419	0.477
CSNK1D	PLK1	9606.ENSP00000381531	9606.ENSP00000300093	0	0	0	0	0.089	0	0.8	0.233	0.848
CSNK1D	PRKACA	9606.ENSP00000381531	9606.ENSP00000309591	0	0	0	0.576	0.057	0.128	0.9	0.19	0.924
CSNK1D	GRK2	9606.ENSP00000381531	9606.ENSP00000312262	0	0	0	0	0.056	0.118	0.9	0.091	0.914
CSNK1D	GSK3B	9606.ENSP00000381531	9606.ENSP00000324806	0	0	0	0	0.083	0.086	0.9	0.53	0.955
CSNK1D	MAPT	9606.ENSP00000381531	9606.ENSP00000340820	0	0	0	0	0	0.736	0	0.262	0.797
CSNK1D	PRKACB	9606.ENSP00000381531	9606.ENSP00000359719	0	0	0	0.569	0.055	0	0.9	0.202	0.918
CSNK1D	CSNK1E	9606.ENSP00000381531	9606.ENSP00000380044	0	0	0.05	0.981	0.082	0.831	0.9	0.421	0.989
CSNK1D	CTNNB1	9606.ENSP00000381531	9606.ENSP00000495360	0	0	0	0	0.067	0.129	0	0.361	0.436
CSNK1D	SNCA	9606.ENSP00000381531	9606.ENSP00000500990	0	0	0	0	0	0.603	0	0.146	0.646
CSNK1E	SERPINE1	9606.ENSP00000380044	9606.ENSP00000223095	0	0	0	0	0.049	0	0	0.41	0.414
CSNK1E	PLK1	9606.ENSP00000380044	9606.ENSP00000300093	0	0	0	0	0.077	0	0.8	0.292	0.858
CSNK1E	PRKACA	9606.ENSP00000380044	9606.ENSP00000309591	0	0	0	0.58	0.055	0.165	0.9	0.162	0.925
CSNK1E	GRK2	9606.ENSP00000380044	9606.ENSP00000312262	0	0	0	0	0	0	0.9	0.156	0.911
CSNK1E	GSK3B	9606.ENSP00000380044	9606.ENSP00000324806	0	0	0	0	0.049	0.086	0.9	0.889	0.989
CSNK1E	PRKACB	9606.ENSP00000380044	9606.ENSP00000359719	0	0	0	0.57	0.055	0	0.9	0.171	0.914
CSNK1E	CTNNB1	9606.ENSP00000380044	9606.ENSP00000495360	0	0	0	0	0.074	0.372	0	0.442	0.647
CSNK2A1	SIRT1	9606.ENSP00000217244	9606.ENSP00000212015	0	0	0	0	0.049	0.789	0	0.243	0.835
CSNK2A1	LCK	9606.ENSP00000217244	9606.ENSP00000477713	0	0	0	0.569	0.064	0.062	0	0.407	0.434
CSNK2A1	CYP19A1	9606.ENSP00000217244	9606.ENSP00000379683	0	0	0	0	0	0.075	0	0.424	0.445
CSNK2A1	ESR2	9606.ENSP00000217244	9606.ENSP00000343925	0	0	0	0	0	0	0	0.447	0.447
CSNK2A1	NFE2L2	9606.ENSP00000217244	9606.ENSP00000380252	0	0	0	0	0.049	0	0.4	0.171	0.485
CSNK2A1	GSK3B	9606.ENSP00000217244	9606.ENSP00000324806	0	0	0	0.697	0.084	0.062	0	0.46	0.496
CSNK2A1	ESR1	9606.ENSP00000217244	9606.ENSP00000405330	0	0	0	0	0	0	0	0.504	0.504
CSNK2A1	NFKB1	9606.ENSP00000217244	9606.ENSP00000226574	0	0	0	0	0.082	0.096	0	0.518	0.565
CSNK2A1	HDAC3	9606.ENSP00000217244	9606.ENSP00000302967	0	0	0	0	0.074	0.537	0	0.113	0.587
CSNK2A1	RELA	9606.ENSP00000217244	9606.ENSP00000384273	0	0	0	0	0.074	0.457	0	0.248	0.589
CSNK2A1	MAPK14	9606.ENSP00000217244	9606.ENSP00000229795	0	0	0	0.713	0.15	0.335	0	0.418	0.643
CSNK2A1	WEE1	9606.ENSP00000217244	9606.ENSP00000402084	0	0	0	0	0.06	0.303	0	0.498	0.643
CSNK2A1	SNCA	9606.ENSP00000217244	9606.ENSP00000500990	0	0	0	0	0.042	0.625	0	0.172	0.676
CSNK2A1	MME	9606.ENSP00000217244	9606.ENSP00000418525	0	0	0	0	0	0.51	0	0.439	0.713
CSNK2A1	CTNNB1	9606.ENSP00000217244	9606.ENSP00000495360	0	0	0	0	0.06	0	0.9	0.374	0.936
CSNK2A1	HDAC1	9606.ENSP00000217244	9606.ENSP00000362649	0	0	0	0	0.115	0.794	0.72	0.335	0.961
CSNK2A1	HDAC2	9606.ENSP00000217244	9606.ENSP00000430432	0	0	0	0	0.185	0.841	0.72	0.318	0.972
CTNNB1	SIRT1	9606.ENSP00000495360	9606.ENSP00000212015	0	0	0	0	0	0.3	0	0.866	0.902
CTNNB1	MMP2	9606.ENSP00000495360	9606.ENSP00000219070	0	0	0	0	0.056	0.049	0	0.798	0.803
CTNNB1	PLAT	9606.ENSP00000495360	9606.ENSP00000220809	0	0	0	0	0.094	0	0	0.433	0.464
CTNNB1	SERPINE1	9606.ENSP00000495360	9606.ENSP00000223095	0	0	0	0	0.043	0	0	0.493	0.494
CTNNB1	NFKB1	9606.ENSP00000495360	9606.ENSP00000226574	0	0	0	0	0.06	0.777	0	0.845	0.964
CTNNB1	IL2	9606.ENSP00000495360	9606.ENSP00000226730	0	0	0	0	0	0	0	0.527	0.527
CTNNB1	MAPK14	9606.ENSP00000495360	9606.ENSP00000229795	0	0	0	0	0.102	0	0.5	0.668	0.838
CTNNB1	SIRT2	9606.ENSP00000495360	9606.ENSP00000249396	0	0	0	0	0	0.052	0	0.899	0.9
CTNNB1	MMP13	9606.ENSP00000495360	9606.ENSP00000260302	0	0	0	0	0.051	0.049	0	0.588	0.596
CTNNB1	PDGFRB	9606.ENSP00000495360	9606.ENSP00000261799	0	0	0	0	0.067	0	0	0.581	0.592
CTNNB1	FLT4	9606.ENSP00000495360	9606.ENSP00000261937	0	0	0	0	0.095	0	0	0.398	0.431
CTNNB1	MAP2K2	9606.ENSP00000495360	9606.ENSP00000262948	0	0	0	0	0.093	0.091	0	0.75	0.776
CTNNB1	TYR	9606.ENSP00000495360	9606.ENSP00000263321	0	0	0	0	0	0.091	0	0.432	0.462
CTNNB1	KDR	9606.ENSP00000495360	9606.ENSP00000263923	0	0	0	0	0.095	0	0.8	0.981	0.996
CTNNB1	PIK3CA	9606.ENSP00000495360	9606.ENSP00000263967	0	0	0	0	0.049	0.13	0	0.89	0.901
CTNNB1	STAT3	9606.ENSP00000495360	9606.ENSP00000264657	0	0	0	0	0.128	0	0	0.887	0.897
CTNNB1	ERBB2	9606.ENSP00000495360	9606.ENSP00000269571	0	0	0	0	0	0.662	0.9	0.954	0.998
CTNNB1	SLC6A3	9606.ENSP00000495360	9606.ENSP00000270349	0	0	0	0	0.055	0	0.36	0.222	0.488
CTNNB1	REN	9606.ENSP00000495360	9606.ENSP00000272190	0	0	0	0	0.074	0	0	0.431	0.45
CTNNB1	EGFR	9606.ENSP00000495360	9606.ENSP00000275493	0	0	0	0	0.064	0.718	0.9	0.94	0.998
CTNNB1	NTRK2	9606.ENSP00000495360	9606.ENSP00000277120	0	0	0	0	0	0.098	0	0.395	0.431
CTNNB1	PPARG	9606.ENSP00000495360	9606.ENSP00000287820	0	0	0	0	0.052	0.735	0	0.98	0.994
CTNNB1	NOS3	9606.ENSP00000495360	9606.ENSP00000297494	0	0	0	0	0	0.292	0	0.429	0.578
CTNNB1	MMP3	9606.ENSP00000495360	9606.ENSP00000299855	0	0	0	0	0.051	0.049	0	0.568	0.576
CTNNB1	PLK1	9606.ENSP00000495360	9606.ENSP00000300093	0	0	0	0	0.042	0.292	0	0.674	0.759
CTNNB1	HDAC3	9606.ENSP00000495360	9606.ENSP00000302967	0	0	0	0	0.066	0	0	0.552	0.564
CTNNB1	TERT	9606.ENSP00000495360	9606.ENSP00000309572	0	0	0	0	0	0.301	0.9	0.937	0.995
CTNNB1	PRKACA	9606.ENSP00000495360	9606.ENSP00000309591	0	0	0	0	0.044	0	0.9	0.588	0.957
CTNNB1	HNF4A	9606.ENSP00000495360	9606.ENSP00000312987	0	0	0	0	0	0.601	0	0.999	0.999
CTNNB1	MET	9606.ENSP00000495360	9606.ENSP00000317272	0	0	0	0	0.042	0.364	0.9	0.792	0.985
CTNNB1	MMP1	9606.ENSP00000495360	9606.ENSP00000322788	0	0	0	0	0.051	0.049	0	0.477	0.486
CTNNB1	GSK3B	9606.ENSP00000495360	9606.ENSP00000324806	0	0	0	0	0.054	0.991	0.9	0.999	0.999
CTNNB1	DYRK1A	9606.ENSP00000495360	9606.ENSP00000340373	0	0	0	0	0.092	0.125	0	0.363	0.45
CTNNB1	MAPT	9606.ENSP00000495360	9606.ENSP00000340820	0	0	0	0	0	0.094	0	0.612	0.633
CTNNB1	ESR2	9606.ENSP00000495360	9606.ENSP00000343925	0	0	0	0	0.052	0.06	0	0.507	0.522
CTNNB1	FYN	9606.ENSP00000495360	9606.ENSP00000346671	0	0	0	0	0.048	0.62	0.9	0.66	0.986
CTNNB1	HTT	9606.ENSP00000495360	9606.ENSP00000347184	0	0	0	0	0.051	0.504	0	0.311	0.648
CTNNB1	NAE1	9606.ENSP00000495360	9606.ENSP00000351990	0	0	0	0	0.081	0	0	0.465	0.488
CTNNB1	MTOR	9606.ENSP00000495360	9606.ENSP00000354558	0	0	0	0	0.049	0	0	0.692	0.694
CTNNB1	DRD2	9606.ENSP00000495360	9606.ENSP00000354859	0	0	0	0	0	0	0	0.506	0.506
CTNNB1	PARP1	9606.ENSP00000495360	9606.ENSP00000355759	0	0	0	0	0.049	0.36	0	0.621	0.749
CTNNB1	PTGS2	9606.ENSP00000495360	9606.ENSP00000356438	0	0	0	0	0.104	0.292	0	0.664	0.768
CTNNB1	MCL1	9606.ENSP00000495360	9606.ENSP00000358022	0	0	0	0	0.13	0	0	0.724	0.749
CTNNB1	PRKACB	9606.ENSP00000495360	9606.ENSP00000359719	0	0	0	0	0.054	0	0.9	0.589	0.957
CTNNB1	PTPN1	9606.ENSP00000495360	9606.ENSP00000360683	0	0	0	0	0.053	0.297	0.9	0.612	0.97
CTNNB1	MMP9	9606.ENSP00000495360	9606.ENSP00000361405	0	0	0	0	0.086	0.066	0	0.784	0.799
CTNNB1	PLAU	9606.ENSP00000495360	9606.ENSP00000361850	0	0	0	0	0.099	0	0	0.508	0.537
CTNNB1	HDAC1	9606.ENSP00000495360	9606.ENSP00000362649	0	0	0	0	0.078	0.789	0.5	0.872	0.985
CTNNB1	TLR4	9606.ENSP00000495360	9606.ENSP00000363089	0	0	0	0	0.088	0.064	0	0.583	0.613
CTNNB1	SYK	9606.ENSP00000495360	9606.ENSP00000364898	0	0	0	0	0.083	0.098	0	0.549	0.595
CTNNB1	HDAC6	9606.ENSP00000495360	9606.ENSP00000365804	0	0	0	0	0.093	0.512	0	0.447	0.734
CTNNB1	IGFBP3	9606.ENSP00000495360	9606.ENSP00000370473	0	0	0	0	0	0	0	0.431	0.431
CTNNB1	MAPK8	9606.ENSP00000495360	9606.ENSP00000378974	0	0	0	0	0.079	0.345	0	0.571	0.719
CTNNB1	CYP19A1	9606.ENSP00000495360	9606.ENSP00000379683	0	0	0	0	0.083	0.091	0	0.455	0.506
CTNNB1	NFE2L2	9606.ENSP00000495360	9606.ENSP00000380252	0	0	0	0	0.106	0	0	0.553	0.584
CTNNB1	PTK2B	9606.ENSP00000495360	9606.ENSP00000380638	0	0	0	0	0.11	0.072	0	0.435	0.492
CTNNB1	RELA	9606.ENSP00000495360	9606.ENSP00000384273	0	0	0	0	0.044	0.535	0	0.835	0.92
CTNNB1	ESRRA	9606.ENSP00000495360	9606.ENSP00000384851	0	0	0	0	0.052	0	0	0.542	0.547
CTNNB1	PPARA	9606.ENSP00000495360	9606.ENSP00000385523	0	0	0	0	0.052	0	0	0.467	0.473
CTNNB1	FGFR1	9606.ENSP00000495360	9606.ENSP00000393312	0	0	0	0	0.088	0.777	0	0.762	0.947
CTNNB1	MAPK9	9606.ENSP00000495360	9606.ENSP00000394560	0	0	0	0	0.079	0.345	0	0.409	0.613
CTNNB1	RAF1	9606.ENSP00000495360	9606.ENSP00000401888	0	0	0	0	0.116	0.098	0	0.629	0.679
CTNNB1	WEE1	9606.ENSP00000495360	9606.ENSP00000402084	0	0	0	0	0.096	0	0	0.394	0.429
CTNNB1	ESR1	9606.ENSP00000495360	9606.ENSP00000405330	0	0	0	0	0.052	0.301	0	0.952	0.965
CTNNB1	MME	9606.ENSP00000495360	9606.ENSP00000418525	0	0	0	0	0.101	0	0	0.482	0.514
CTNNB1	PIK3CG	9606.ENSP00000495360	9606.ENSP00000419260	0	0	0	0	0	0	0	0.4	0.4
CTNNB1	RXRA	9606.ENSP00000495360	9606.ENSP00000419692	0	0	0	0	0.054	0.612	0	0.39	0.757
CTNNB1	PIK3R1	9606.ENSP00000495360	9606.ENSP00000428056	0	0	0	0	0.075	0.683	0	0.555	0.858
CTNNB1	LYN	9606.ENSP00000495360	9606.ENSP00000428924	0	0	0	0	0.042	0.131	0	0.351	0.413
CTNNB1	HDAC2	9606.ENSP00000495360	9606.ENSP00000430432	0	0	0	0	0.128	0.13	0	0.482	0.573
CTNNB1	IKBKB	9606.ENSP00000495360	9606.ENSP00000430684	0	0	0	0	0.075	0.696	0	0.488	0.843
CTNNB1	LCK	9606.ENSP00000495360	9606.ENSP00000477713	0	0	0	0	0.049	0.098	0	0.38	0.421
CTNNB1	PFKFB3	9606.ENSP00000495360	9606.ENSP00000492001	0.046	0	0	0	0.121	0	0	0.481	0.527
CTNNB1	IGF1R	9606.ENSP00000495360	9606.ENSP00000497069	0	0	0	0	0.063	0.397	0.9	0.777	0.985
CTSB	MMP2	9606.ENSP00000345672	9606.ENSP00000219070	0	0	0	0	0.111	0	0	0.518	0.553
CTSB	PLAT	9606.ENSP00000345672	9606.ENSP00000220809	0	0	0	0	0.068	0	0.54	0.389	0.715
CTSB	SERPINE1	9606.ENSP00000345672	9606.ENSP00000223095	0	0	0	0	0.085	0.052	0.54	0.392	0.725
CTSB	MPO	9606.ENSP00000345672	9606.ENSP00000225275	0	0	0	0	0.045	0	0	0.605	0.607
CTSB	NFKB1	9606.ENSP00000345672	9606.ENSP00000226574	0	0	0	0	0.069	0.051	0	0.403	0.427
CTSB	TTR	9606.ENSP00000345672	9606.ENSP00000237014	0	0	0	0	0	0.292	0	0.36	0.527
CTSB	MMP13	9606.ENSP00000345672	9606.ENSP00000260302	0	0	0	0	0.068	0	0.4	0.364	0.613
CTSB	STAT3	9606.ENSP00000345672	9606.ENSP00000264657	0	0	0	0	0.074	0	0	0.429	0.449
CTSB	ERBB2	9606.ENSP00000345672	9606.ENSP00000269571	0	0	0	0	0	0	0	0.417	0.416
CTSB	REN	9606.ENSP00000345672	9606.ENSP00000272190	0	0	0	0	0.109	0.129	0	0.486	0.566
CTSB	EGFR	9606.ENSP00000345672	9606.ENSP00000275493	0	0	0	0	0.049	0	0	0.616	0.619
CTSB	PPARG	9606.ENSP00000345672	9606.ENSP00000287820	0	0	0	0	0.057	0	0	0.399	0.41
CTSB	MMP3	9606.ENSP00000345672	9606.ENSP00000299855	0	0	0	0	0.111	0	0.4	0.431	0.67
CTSB	PLG	9606.ENSP00000345672	9606.ENSP00000308938	0	0	0	0	0	0	0	0.724	0.724
CTSB	MMP1	9606.ENSP00000345672	9606.ENSP00000322788	0	0	0	0	0.111	0	0	0.394	0.439
CTSB	GSK3B	9606.ENSP00000345672	9606.ENSP00000324806	0	0	0	0	0.044	0	0	0.483	0.485
CTSB	QPCT	9606.ENSP00000345672	9606.ENSP00000344829	0	0	0	0	0.067	0	0	0.468	0.482
CTSB	ECE1	9606.ENSP00000345672	9606.ENSP00000364028	0	0	0	0	0.042	0	0	0.408	0.409
CTSB	IGF1R	9606.ENSP00000345672	9606.ENSP00000497069	0	0	0	0	0.052	0	0	0.406	0.412
CTSB	MTOR	9606.ENSP00000345672	9606.ENSP00000354558	0	0	0	0	0.042	0	0	0.426	0.427
CTSB	PTGS1	9606.ENSP00000345672	9606.ENSP00000354612	0	0	0	0	0.095	0	0	0.394	0.428
CTSB	OGA	9606.ENSP00000345672	9606.ENSP00000354850	0	0	0	0	0.042	0	0	0.434	0.434
CTSB	SNCA	9606.ENSP00000345672	9606.ENSP00000500990	0	0	0	0	0.103	0	0	0.434	0.47
CTSB	MME	9606.ENSP00000345672	9606.ENSP00000418525	0	0	0	0	0	0	0	0.5	0.5
CTSB	PARP1	9606.ENSP00000345672	9606.ENSP00000355759	0	0	0	0	0.042	0.292	0	0.37	0.535
CTSB	TLR4	9606.ENSP00000345672	9606.ENSP00000363089	0	0	0	0	0.114	0	0	0.516	0.553
CTSB	TLR9	9606.ENSP00000345672	9606.ENSP00000353874	0	0	0	0	0	0	0.4	0.375	0.609
CTSB	ELANE	9606.ENSP00000345672	9606.ENSP00000466090	0	0	0	0	0	0	0	0.692	0.692
CTSB	PLAU	9606.ENSP00000345672	9606.ENSP00000361850	0	0	0	0	0.08	0	0.54	0.741	0.88
CTSB	MMP9	9606.ENSP00000345672	9606.ENSP00000361405	0	0	0	0	0.086	0.292	0.4	0.766	0.897
CXCR1	MIF	9606.ENSP00000295683	9606.ENSP00000215754	0	0	0	0	0	0	0	0.551	0.551
CXCR1	MPO	9606.ENSP00000295683	9606.ENSP00000225275	0	0	0	0	0.15	0	0	0.455	0.517
CXCR1	NFKB1	9606.ENSP00000295683	9606.ENSP00000226574	0	0	0	0	0.094	0.045	0	0.392	0.428
CXCR1	IL2	9606.ENSP00000295683	9606.ENSP00000226730	0	0	0	0	0	0	0	0.419	0.418
CXCR1	PDGFRB	9606.ENSP00000295683	9606.ENSP00000261799	0	0	0	0	0.066	0	0	0.505	0.517
CXCR1	KDR	9606.ENSP00000295683	9606.ENSP00000263923	0	0	0	0	0.074	0	0	0.596	0.609
CXCR1	STAT3	9606.ENSP00000295683	9606.ENSP00000264657	0	0	0	0	0.085	0	0	0.448	0.473
CXCR1	ERBB2	9606.ENSP00000295683	9606.ENSP00000269571	0	0	0	0	0.063	0.048	0	0.59	0.602
CXCR1	EGFR	9606.ENSP00000295683	9606.ENSP00000275493	0	0	0	0	0.063	0.048	0	0.606	0.617
CXCR1	ELANE	9606.ENSP00000295683	9606.ENSP00000466090	0	0	0	0	0.088	0.052	0	0.448	0.481
CXCR1	TLR4	9606.ENSP00000295683	9606.ENSP00000363089	0	0	0	0	0.211	0	0	0.479	0.571
CXCR1	MMP9	9606.ENSP00000295683	9606.ENSP00000361405	0	0	0	0	0.2	0	0	0.527	0.605
CXCR1	F2	9606.ENSP00000295683	9606.ENSP00000308541	0	0	0	0	0	0.052	0.65	0.113	0.68
CXCR1	GRK2	9606.ENSP00000295683	9606.ENSP00000312262	0	0	0	0	0.049	0.097	0.65	0.522	0.837
CYP17A1	STS	9606.ENSP00000358903	9606.ENSP00000217961	0	0	0	0	0	0	0.9	0.473	0.945
CYP17A1	HSD17B1	9606.ENSP00000358903	9606.ENSP00000225929	0	0	0	0	0.091	0.053	0.155	0.821	0.852
CYP17A1	SQLE	9606.ENSP00000358903	9606.ENSP00000265896	0	0	0	0	0.131	0.113	0.111	0.315	0.468
CYP17A1	REN	9606.ENSP00000358903	9606.ENSP00000272190	0	0	0	0	0.071	0.052	0	0.443	0.467
CYP17A1	HMGCR	9606.ENSP00000358903	9606.ENSP00000287936	0	0	0	0	0.068	0	0	0.413	0.429
CYP17A1	PRKACA	9606.ENSP00000358903	9606.ENSP00000309591	0	0	0	0	0.086	0.046	0	0.376	0.408
CYP17A1	CYP1A2	9606.ENSP00000358903	9606.ENSP00000342007	0	0	0.15	0.779	0.101	0	0.9	0.183	0.929
CYP17A1	ESR2	9606.ENSP00000358903	9606.ENSP00000343925	0	0	0	0	0.042	0.056	0	0.641	0.646
CYP17A1	HSD11B1	9606.ENSP00000358903	9606.ENSP00000355995	0	0	0	0	0.091	0.069	0.155	0.7	0.757
CYP17A1	PRKACB	9606.ENSP00000358903	9606.ENSP00000359719	0	0	0	0	0.086	0.046	0	0.375	0.407
CYP17A1	SHBG	9606.ENSP00000358903	9606.ENSP00000369816	0	0	0	0	0.065	0	0	0.606	0.616
CYP17A1	ESR1	9606.ENSP00000358903	9606.ENSP00000405330	0	0	0	0	0	0.056	0	0.656	0.661
CYP17A1	CYP3A4	9606.ENSP00000358903	9606.ENSP00000498939	0	0	0.225	0.628	0.103	0.076	0.905	0.279	0.948
CYP17A1	CYP19A1	9606.ENSP00000358903	9606.ENSP00000379683	0	0	0.249	0.577	0.048	0.052	0.906	0.614	0.971
CYP19A1	STS	9606.ENSP00000379683	9606.ENSP00000217961	0	0	0	0	0.047	0	0	0.735	0.737
CYP19A1	HSD17B1	9606.ENSP00000379683	9606.ENSP00000225929	0	0	0	0	0.106	0	0.911	0.821	0.984
CYP19A1	CYP2C9	9606.ENSP00000379683	9606.ENSP00000260682	0	0	0.249	0.575	0.042	0.052	0.12	0.245	0.465
CYP19A1	PIK3CA	9606.ENSP00000379683	9606.ENSP00000263967	0	0	0	0	0	0	0	0.517	0.517
CYP19A1	STAT3	9606.ENSP00000379683	9606.ENSP00000264657	0	0	0	0	0.098	0	0	0.4	0.435
CYP19A1	SQLE	9606.ENSP00000379683	9606.ENSP00000265896	0	0	0	0	0.131	0.286	0.111	0.309	0.567
CYP19A1	ERBB2	9606.ENSP00000379683	9606.ENSP00000269571	0	0	0	0	0.056	0	0	0.806	0.809
CYP19A1	EGFR	9606.ENSP00000379683	9606.ENSP00000275493	0	0	0	0	0.086	0	0	0.608	0.626
CYP19A1	PPARG	9606.ENSP00000379683	9606.ENSP00000287820	0	0	0	0	0.044	0.056	0	0.508	0.518
CYP19A1	HMGCR	9606.ENSP00000379683	9606.ENSP00000287936	0	0	0	0	0.068	0.139	0	0.395	0.472
CYP19A1	PRKACA	9606.ENSP00000379683	9606.ENSP00000309591	0	0	0	0	0.055	0.046	0	0.433	0.445
CYP19A1	CYP1A2	9606.ENSP00000379683	9606.ENSP00000342007	0	0	0.252	0.564	0	0.052	0.172	0.282	0.522
CYP19A1	ESR2	9606.ENSP00000379683	9606.ENSP00000343925	0	0	0	0	0.048	0.056	0	0.923	0.925
CYP19A1	MTOR	9606.ENSP00000379683	9606.ENSP00000354558	0	0	0	0	0	0	0	0.507	0.507
CYP19A1	PARP1	9606.ENSP00000379683	9606.ENSP00000355759	0	0	0	0	0	0	0	0.415	0.414
CYP19A1	HSD11B1	9606.ENSP00000379683	9606.ENSP00000355995	0	0	0	0	0.092	0	0.155	0.437	0.531
CYP19A1	PTGS2	9606.ENSP00000379683	9606.ENSP00000356438	0	0	0	0	0.067	0	0	0.586	0.597
CYP19A1	PRKACB	9606.ENSP00000379683	9606.ENSP00000359719	0	0	0	0	0.055	0.046	0	0.432	0.444
CYP19A1	CYP2C19	9606.ENSP00000379683	9606.ENSP00000360372	0	0	0.249	0.574	0.047	0.052	0.12	0.318	0.519
CYP19A1	SHBG	9606.ENSP00000379683	9606.ENSP00000369816	0	0	0	0	0.067	0	0	0.762	0.769
CYP19A1	NQO2	9606.ENSP00000379683	9606.ENSP00000369822	0	0	0	0	0	0	0	0.64	0.64
CYP19A1	IGF1R	9606.ENSP00000379683	9606.ENSP00000497069	0	0	0	0	0.055	0.051	0	0.545	0.556
CYP19A1	ESRRA	9606.ENSP00000379683	9606.ENSP00000384851	0	0	0	0	0	0.056	0	0.553	0.56
CYP19A1	ESR1	9606.ENSP00000379683	9606.ENSP00000405330	0	0	0	0	0.042	0.056	0	0.925	0.927
CYP19A1	CYP3A4	9606.ENSP00000379683	9606.ENSP00000498939	0	0	0.248	0.58	0.042	0.062	0.909	0.307	0.95
CYP1A2	STS	9606.ENSP00000342007	9606.ENSP00000217961	0	0	0	0	0.067	0	0.9	0.192	0.918
CYP1A2	PON1	9606.ENSP00000342007	9606.ENSP00000222381	0	0	0	0	0.167	0	0	0.414	0.491
CYP1A2	HSD17B1	9606.ENSP00000342007	9606.ENSP00000225929	0	0	0	0	0.091	0.053	0.155	0.315	0.435
CYP1A2	CYP2C9	9606.ENSP00000342007	9606.ENSP00000260682	0	0	0.156	0.765	0.159	0	0.908	0.286	0.947
CYP1A2	HTR2C	9606.ENSP00000342007	9606.ENSP00000276198	0	0	0	0	0	0	0	0.432	0.432
CYP1A2	F2	9606.ENSP00000342007	9606.ENSP00000308541	0	0	0	0	0.158	0.078	0	0.305	0.414
CYP1A2	PLA2G1B	9606.ENSP00000342007	9606.ENSP00000312286	0	0	0	0	0.055	0	0.65	0.089	0.672
CYP1A2	HNF4A	9606.ENSP00000342007	9606.ENSP00000312987	0	0	0	0	0.106	0	0	0.642	0.667
CYP1A2	MET	9606.ENSP00000342007	9606.ENSP00000317272	0	0	0	0	0	0.091	0	0.476	0.504
CYP1A2	NQO1	9606.ENSP00000342007	9606.ENSP00000319788	0	0	0	0	0.074	0	0	0.584	0.598
CYP1A2	MAOA	9606.ENSP00000342007	9606.ENSP00000340684	0	0	0	0	0.062	0	0	0.53	0.54
CYP1A2	PPARA	9606.ENSP00000342007	9606.ENSP00000385523	0	0	0	0	0	0.056	0	0.441	0.45
CYP1A2	HTR2A	9606.ENSP00000342007	9606.ENSP00000437737	0	0	0	0	0	0	0	0.479	0.479
CYP1A2	ESR1	9606.ENSP00000342007	9606.ENSP00000405330	0	0	0	0	0.08	0.056	0	0.462	0.492
CYP1A2	MAOB	9606.ENSP00000342007	9606.ENSP00000367309	0	0	0	0	0.062	0	0	0.528	0.539
CYP1A2	HSD11B1	9606.ENSP00000342007	9606.ENSP00000355995	0	0	0	0	0.098	0.069	0.155	0.447	0.555
CYP1A2	PLA2G2A	9606.ENSP00000342007	9606.ENSP00000383364	0	0	0	0	0.057	0	0.65	0.073	0.667
CYP1A2	CYP2C19	9606.ENSP00000342007	9606.ENSP00000360372	0	0	0.167	0.743	0.172	0	0.908	0.32	0.951
CYP1A2	CYP3A4	9606.ENSP00000342007	9606.ENSP00000498939	0	0	0.233	0.604	0.25	0.076	0.909	0.442	0.968
CYP2C19	PON1	9606.ENSP00000360372	9606.ENSP00000222381	0	0	0	0	0.158	0	0	0.583	0.633
CYP2C19	CYP2C9	9606.ENSP00000360372	9606.ENSP00000260682	0	0	0.048	0.985	0.514	0.661	0.9	0.37	0.988
CYP2C19	HTR2C	9606.ENSP00000360372	9606.ENSP00000276198	0	0	0	0	0	0	0	0.403	0.403
CYP2C19	HMGCR	9606.ENSP00000360372	9606.ENSP00000287936	0	0	0	0	0.068	0	0	0.433	0.449
CYP2C19	PLA2G1B	9606.ENSP00000360372	9606.ENSP00000312286	0	0	0	0	0.055	0	0.65	0.072	0.666
CYP2C19	HTR1A	9606.ENSP00000360372	9606.ENSP00000316244	0	0	0	0	0	0	0	0.403	0.403
CYP2C19	MAOA	9606.ENSP00000360372	9606.ENSP00000340684	0	0	0	0	0.062	0	0.9	0.496	0.948
CYP2C19	PTGS1	9606.ENSP00000360372	9606.ENSP00000354612	0	0	0	0	0.056	0	0.9	0.369	0.935
CYP2C19	PTGS2	9606.ENSP00000360372	9606.ENSP00000356438	0	0	0	0	0.056	0	0.9	0.293	0.927
CYP2C19	HTR2A	9606.ENSP00000360372	9606.ENSP00000437737	0	0	0	0	0	0	0	0.51	0.51
CYP2C19	PLA2G2A	9606.ENSP00000360372	9606.ENSP00000383364	0	0	0	0	0.08	0	0.65	0.064	0.672
CYP2C19	MAOB	9606.ENSP00000360372	9606.ENSP00000367309	0	0	0	0	0.062	0	0.9	0.457	0.944
CYP2C19	CYP3A4	9606.ENSP00000360372	9606.ENSP00000498939	0	0	0.221	0.634	0.326	0.076	0.906	0.408	0.968
CYP2C9	PON1	9606.ENSP00000260682	9606.ENSP00000222381	0	0	0	0	0.197	0	0	0.394	0.492
CYP2C9	TTR	9606.ENSP00000260682	9606.ENSP00000237014	0	0	0	0	0.099	0	0	0.417	0.452
CYP2C9	PTPN1	9606.ENSP00000260682	9606.ENSP00000360683	0	0	0	0	0	0.087	0	0.386	0.416
CYP2C9	PPARA	9606.ENSP00000260682	9606.ENSP00000385523	0	0	0	0	0	0.056	0	0.427	0.436
CYP2C9	MAOB	9606.ENSP00000260682	9606.ENSP00000367309	0	0	0	0	0.075	0	0	0.434	0.454
CYP2C9	MAOA	9606.ENSP00000260682	9606.ENSP00000340684	0	0	0	0	0.07	0	0	0.441	0.458
CYP2C9	HNF4A	9606.ENSP00000260682	9606.ENSP00000312987	0	0	0	0	0.092	0	0	0.441	0.471
CYP2C9	HMGCR	9606.ENSP00000260682	9606.ENSP00000287936	0	0	0	0	0.068	0	0	0.531	0.544
CYP2C9	F2	9606.ENSP00000260682	9606.ENSP00000308541	0	0	0	0	0.117	0.078	0	0.546	0.598
CYP2C9	PLA2G1B	9606.ENSP00000260682	9606.ENSP00000312286	0	0	0	0	0.055	0	0.65	0.078	0.668
CYP2C9	PLA2G2A	9606.ENSP00000260682	9606.ENSP00000383364	0	0	0	0	0.073	0	0.65	0.117	0.688
CYP2C9	PTGS2	9606.ENSP00000260682	9606.ENSP00000356438	0	0	0	0	0.056	0	0.9	0.377	0.936
CYP2C9	PTGS1	9606.ENSP00000260682	9606.ENSP00000354612	0	0	0	0	0.056	0	0.9	0.379	0.936
CYP2C9	CYP3A4	9606.ENSP00000260682	9606.ENSP00000498939	0	0	0.216	0.644	0.446	0.317	0.906	0.401	0.98
CYP3A4	STS	9606.ENSP00000498939	9606.ENSP00000217961	0	0	0	0	0.055	0	0.9	0.256	0.923
CYP3A4	PON1	9606.ENSP00000498939	9606.ENSP00000222381	0	0	0	0	0.192	0	0	0.391	0.487
CYP3A4	HSD17B1	9606.ENSP00000498939	9606.ENSP00000225929	0	0	0	0	0.091	0	0.911	0.31	0.939
CYP3A4	TTR	9606.ENSP00000498939	9606.ENSP00000237014	0	0	0	0	0.162	0	0	0.37	0.45
CYP3A4	SQLE	9606.ENSP00000498939	9606.ENSP00000265896	0	0	0	0	0.131	0.113	0.111	0.243	0.412
CYP3A4	ERBB2	9606.ENSP00000498939	9606.ENSP00000269571	0	0	0	0	0	0	0	0.414	0.414
CYP3A4	REN	9606.ENSP00000498939	9606.ENSP00000272190	0	0	0	0	0.055	0.052	0	0.454	0.468
CYP3A4	EGFR	9606.ENSP00000498939	9606.ENSP00000275493	0	0	0	0	0.048	0	0	0.474	0.477
CYP3A4	HTR2C	9606.ENSP00000498939	9606.ENSP00000276198	0	0	0	0	0	0	0	0.4	0.4
CYP3A4	PPARG	9606.ENSP00000498939	9606.ENSP00000287820	0	0	0	0	0.063	0.071	0	0.428	0.459
CYP3A4	HMGCR	9606.ENSP00000498939	9606.ENSP00000287936	0	0	0	0	0.068	0	0	0.678	0.687
CYP3A4	F2	9606.ENSP00000498939	9606.ENSP00000308541	0	0	0	0	0.138	0.071	0	0.508	0.572
CYP3A4	PRKACA	9606.ENSP00000498939	9606.ENSP00000309591	0	0	0	0	0.055	0.295	0	0.219	0.434
CYP3A4	PLA2G1B	9606.ENSP00000498939	9606.ENSP00000312286	0	0	0	0	0.048	0	0.65	0.085	0.668
CYP3A4	HNF4A	9606.ENSP00000498939	9606.ENSP00000312987	0	0	0	0	0.135	0	0	0.588	0.629
CYP3A4	HTR1A	9606.ENSP00000498939	9606.ENSP00000316244	0	0	0	0	0	0	0	0.447	0.447
CYP3A4	NQO1	9606.ENSP00000498939	9606.ENSP00000319788	0	0	0	0	0	0	0	0.416	0.416
CYP3A4	NOS2	9606.ENSP00000498939	9606.ENSP00000327251	0	0.299	0	0	0.045	0.045	0	0.194	0.416
CYP3A4	MAOA	9606.ENSP00000498939	9606.ENSP00000340684	0	0	0	0	0.086	0	0.9	0.536	0.953
CYP3A4	MTOR	9606.ENSP00000498939	9606.ENSP00000354558	0	0	0	0	0	0	0	0.4	0.4
CYP3A4	DRD2	9606.ENSP00000498939	9606.ENSP00000354859	0	0	0	0	0	0	0	0.593	0.593
CYP3A4	HSD11B1	9606.ENSP00000498939	9606.ENSP00000355995	0	0	0	0	0.123	0	0.911	0.308	0.941
CYP3A4	PTGS2	9606.ENSP00000498939	9606.ENSP00000356438	0	0	0	0	0.056	0	0	0.396	0.406
CYP3A4	MAOB	9606.ENSP00000498939	9606.ENSP00000367309	0	0	0	0	0.089	0	0.9	0.53	0.953
CYP3A4	SHBG	9606.ENSP00000498939	9606.ENSP00000369816	0	0	0	0	0.157	0	0	0.354	0.432
CYP3A4	PLA2G2A	9606.ENSP00000498939	9606.ENSP00000383364	0	0	0	0	0.067	0	0.65	0.075	0.671
CYP3A4	PPARA	9606.ENSP00000498939	9606.ENSP00000385523	0	0	0	0	0.08	0.071	0	0.514	0.549
CYP3A4	ESR1	9606.ENSP00000498939	9606.ENSP00000405330	0	0	0	0	0.051	0.071	0	0.667	0.681
CYP3A4	RXRA	9606.ENSP00000498939	9606.ENSP00000419692	0	0	0	0	0	0.071	0	0.444	0.462
CYP3A4	HTR2A	9606.ENSP00000498939	9606.ENSP00000437737	0	0	0	0	0.042	0	0	0.506	0.506
DAO	DRD4	9606.ENSP00000228476	9606.ENSP00000176183	0	0	0	0	0	0	0	0.458	0.457
DAO	GSR	9606.ENSP00000228476	9606.ENSP00000221130	0.048	0	0	0	0.107	0.058	0.285	0.29	0.519
DAO	MPO	9606.ENSP00000228476	9606.ENSP00000225275	0	0	0	0	0.06	0.08	0	0.394	0.43
DAO	KMO	9606.ENSP00000228476	9606.ENSP00000355517	0	0	0	0	0.082	0	0	0.38	0.407
DAO	DRD2	9606.ENSP00000228476	9606.ENSP00000354859	0	0	0	0	0.049	0	0	0.435	0.439
DAO	MAOA	9606.ENSP00000228476	9606.ENSP00000340684	0.057	0	0	0	0.086	0	0	0.41	0.447
DAO	MAOB	9606.ENSP00000228476	9606.ENSP00000367309	0.057	0	0	0	0.139	0	0	0.421	0.489
DAO	HTR2A	9606.ENSP00000228476	9606.ENSP00000437737	0	0	0	0	0.099	0	0	0.529	0.557
DAPK1	NTRK2	9606.ENSP00000386135	9606.ENSP00000277120	0	0	0	0.553	0.046	0.068	0	0.41	0.43
DAPK1	ESR1	9606.ENSP00000386135	9606.ENSP00000405330	0	0	0	0	0	0	0	0.426	0.426
DAPK1	IKBKB	9606.ENSP00000386135	9606.ENSP00000430684	0	0	0	0.572	0.046	0.068	0	0.419	0.438
DAPK1	RAF1	9606.ENSP00000386135	9606.ENSP00000401888	0	0	0	0.558	0.046	0.071	0	0.442	0.462
DAPK1	NOS1	9606.ENSP00000386135	9606.ENSP00000477999	0	0	0	0	0.059	0.069	0	0.447	0.473
DDR1	TTR	9606.ENSP00000427552	9606.ENSP00000237014	0	0	0	0	0	0.071	0	0.445	0.462
DDR1	KDR	9606.ENSP00000427552	9606.ENSP00000263923	0	0	0	0.579	0	0.091	0	0.385	0.417
DDR1	PIK3CA	9606.ENSP00000427552	9606.ENSP00000263967	0	0	0	0	0	0.292	0	0.223	0.426
DDR1	STAT3	9606.ENSP00000427552	9606.ENSP00000264657	0	0	0	0	0.049	0.292	0	0.308	0.493
DDR1	ERBB2	9606.ENSP00000427552	9606.ENSP00000269571	0	0	0	0.575	0.085	0.598	0	0.192	0.677
DDR1	FYN	9606.ENSP00000427552	9606.ENSP00000346671	0	0	0	0.683	0	0.292	0	0.308	0.489
DDR1	MMP9	9606.ENSP00000427552	9606.ENSP00000361405	0	0	0	0	0	0	0	0.559	0.559
DDR1	FGFR1	9606.ENSP00000427552	9606.ENSP00000393312	0	0	0	0.612	0.125	0.069	0	0.363	0.436
DRD2	DRD4	9606.ENSP00000354859	9606.ENSP00000176183	0	0	0	0.85	0	0.322	0	0.741	0.816
DRD2	SLC6A2	9606.ENSP00000354859	9606.ENSP00000219833	0	0	0	0	0.068	0.052	0	0.617	0.632
DRD2	PDGFRB	9606.ENSP00000354859	9606.ENSP00000261799	0	0	0	0	0	0	0	0.409	0.409
DRD2	STAT3	9606.ENSP00000354859	9606.ENSP00000264657	0	0	0	0	0	0	0	0.508	0.508
DRD2	SLC6A3	9606.ENSP00000354859	9606.ENSP00000270349	0	0	0	0	0.054	0.38	0.9	0.995	0.999
DRD2	EGFR	9606.ENSP00000354859	9606.ENSP00000275493	0	0	0	0	0	0.106	0	0.472	0.508
DRD2	HTR2C	9606.ENSP00000354859	9606.ENSP00000276198	0	0	0	0.742	0.123	0	0	0.506	0.548
DRD2	NTRK2	9606.ENSP00000354859	9606.ENSP00000277120	0	0	0	0	0.094	0	0	0.449	0.48
DRD2	GRM5	9606.ENSP00000354859	9606.ENSP00000306138	0	0	0	0	0.072	0	0	0.615	0.627
DRD2	PRKACA	9606.ENSP00000354859	9606.ENSP00000309591	0	0	0	0	0	0.066	0	0.492	0.505
DRD2	GRK2	9606.ENSP00000354859	9606.ENSP00000312262	0	0	0	0	0.081	0.097	0	0.48	0.531
DRD2	HTR1A	9606.ENSP00000354859	9606.ENSP00000316244	0	0	0	0.805	0.129	0	0	0.516	0.56
DRD2	GSK3B	9606.ENSP00000354859	9606.ENSP00000324806	0	0	0	0	0	0.057	0	0.448	0.458
DRD2	MAOA	9606.ENSP00000354859	9606.ENSP00000340684	0	0	0	0	0	0	0	0.736	0.736
DRD2	HTT	9606.ENSP00000354859	9606.ENSP00000347184	0	0	0	0	0	0	0	0.455	0.455
DRD2	FTO	9606.ENSP00000354859	9606.ENSP00000418823	0	0	0	0	0	0	0	0.405	0.405
DRD2	PRKACB	9606.ENSP00000354859	9606.ENSP00000359719	0	0	0	0	0	0.066	0	0.492	0.505
DRD2	ESR1	9606.ENSP00000354859	9606.ENSP00000405330	0	0	0	0	0.055	0	0	0.587	0.593
DRD2	MAOB	9606.ENSP00000354859	9606.ENSP00000367309	0	0	0	0	0.06	0	0	0.64	0.647
DRD2	SNCA	9606.ENSP00000354859	9606.ENSP00000500990	0	0	0	0	0.064	0	0	0.666	0.674
DRD2	HTR2A	9606.ENSP00000354859	9606.ENSP00000437737	0	0	0	0.727	0.104	0.322	0	0.696	0.799
DRD4	STAT3	9606.ENSP00000176183	9606.ENSP00000264657	0	0	0	0	0	0	0	0.427	0.427
DRD4	HTR2C	9606.ENSP00000176183	9606.ENSP00000276198	0	0	0	0.745	0.055	0	0	0.44	0.448
DRD4	SLC6A2	9606.ENSP00000176183	9606.ENSP00000219833	0	0	0	0	0.054	0	0	0.64	0.645
DRD4	MAOB	9606.ENSP00000176183	9606.ENSP00000367309	0	0	0	0	0	0	0	0.785	0.785
DRD4	MAOA	9606.ENSP00000176183	9606.ENSP00000340684	0	0	0	0	0	0	0	0.892	0.892
DRD4	SLC6A3	9606.ENSP00000176183	9606.ENSP00000270349	0	0	0	0	0.054	0	0	0.96	0.96
DUSP16	MAPK14	9606.ENSP00000298573	9606.ENSP00000229795	0	0	0	0	0.06	0.798	0.65	0.338	0.95
DUSP16	MAPK9	9606.ENSP00000298573	9606.ENSP00000394560	0	0	0	0	0.075	0.682	0.9	0.552	0.985
DUSP16	MAPK8	9606.ENSP00000298573	9606.ENSP00000378974	0	0	0	0	0.086	0.966	0.9	0.638	0.998
DYRK1A	SIRT1	9606.ENSP00000340373	9606.ENSP00000212015	0	0	0	0	0.095	0.328	0	0.388	0.596
DYRK1A	PLK1	9606.ENSP00000340373	9606.ENSP00000300093	0	0	0	0.554	0.053	0.381	0	0.21	0.496
DYRK1A	PRKACA	9606.ENSP00000340373	9606.ENSP00000309591	0	0	0	0.61	0.107	0.627	0	0.188	0.706
DYRK1A	GSK3B	9606.ENSP00000340373	9606.ENSP00000324806	0	0	0	0.672	0.105	0.095	0	0.782	0.808
DYRK1A	MAOA	9606.ENSP00000340373	9606.ENSP00000340684	0	0	0	0	0	0	0	0.4	0.4
DYRK1A	SNCA	9606.ENSP00000340373	9606.ENSP00000500990	0	0	0	0	0.043	0.295	0	0.352	0.525
DYRK1A	MAPT	9606.ENSP00000340373	9606.ENSP00000340820	0	0	0	0	0	0.51	0	0.507	0.748
DYRK1A	PRKACB	9606.ENSP00000340373	9606.ENSP00000359719	0	0	0	0.601	0.114	0.707	0	0.189	0.771
ECE1	PLAT	9606.ENSP00000364028	9606.ENSP00000220809	0	0	0	0	0.067	0	0	0.434	0.45
ECE1	REN	9606.ENSP00000364028	9606.ENSP00000272190	0	0	0	0	0	0.05	0	0.578	0.582
ECE1	NOS3	9606.ENSP00000364028	9606.ENSP00000297494	0	0	0	0	0	0	0	0.407	0.407
ECE1	PRKCE	9606.ENSP00000364028	9606.ENSP00000306124	0	0	0	0	0.049	0	0	0.532	0.535
ECE1	EDNRA	9606.ENSP00000364028	9606.ENSP00000315011	0	0	0	0	0.042	0	0	0.916	0.916
ECE1	NOS2	9606.ENSP00000364028	9606.ENSP00000327251	0	0	0	0	0	0	0	0.464	0.464
EDNRA	MMP2	9606.ENSP00000315011	9606.ENSP00000219070	0	0	0	0	0.183	0	0	0.348	0.444
EDNRA	PDGFRB	9606.ENSP00000315011	9606.ENSP00000261799	0	0	0	0	0.193	0	0	0.524	0.599
EDNRA	REN	9606.ENSP00000315011	9606.ENSP00000272190	0	0	0	0	0	0	0	0.574	0.574
EDNRA	PTGER1	9606.ENSP00000315011	9606.ENSP00000292513	0	0	0	0	0.088	0	0	0.462	0.488
EDNRA	NOS3	9606.ENSP00000315011	9606.ENSP00000297494	0	0	0	0	0.096	0	0	0.575	0.599
EDNRA	MMP3	9606.ENSP00000315011	9606.ENSP00000299855	0	0	0	0	0.092	0	0	0.51	0.536
EDNRA	F2	9606.ENSP00000315011	9606.ENSP00000308541	0	0	0	0	0	0.052	0.9	0.101	0.907
EDNRA	GRK2	9606.ENSP00000315011	9606.ENSP00000312262	0	0	0	0	0	0.097	0.5	0.325	0.668
EDNRA	MCL1	9606.ENSP00000315011	9606.ENSP00000358022	0	0	0	0	0	0.502	0	0.081	0.522
EGFR	NGFR	9606.ENSP00000275493	9606.ENSP00000172229	0	0	0	0	0	0	0	0.659	0.659
EGFR	SIRT1	9606.ENSP00000275493	9606.ENSP00000212015	0	0	0	0	0	0	0	0.498	0.498
EGFR	MIF	9606.ENSP00000275493	9606.ENSP00000215754	0	0	0	0	0.049	0.292	0	0.333	0.511
EGFR	MMP2	9606.ENSP00000275493	9606.ENSP00000219070	0	0	0	0	0.099	0	0	0.674	0.693
EGFR	MPG	9606.ENSP00000275493	9606.ENSP00000219431	0	0	0	0	0.042	0	0	0.496	0.496
EGFR	SERPINE1	9606.ENSP00000275493	9606.ENSP00000223095	0	0	0	0	0.106	0	0	0.678	0.699
EGFR	HSD17B1	9606.ENSP00000275493	9606.ENSP00000225929	0	0	0	0	0	0	0	0.414	0.414
EGFR	NFKB1	9606.ENSP00000275493	9606.ENSP00000226574	0	0	0	0	0.05	0.045	0	0.835	0.837
EGFR	IL2	9606.ENSP00000275493	9606.ENSP00000226730	0	0	0	0	0	0	0.65	0.593	0.851
EGFR	MAPK14	9606.ENSP00000275493	9606.ENSP00000229795	0	0	0	0.579	0.042	0.6	0	0.519	0.799
EGFR	IGFBP2	9606.ENSP00000275493	9606.ENSP00000233809	0	0	0	0	0	0.292	0	0.657	0.746
EGFR	TTR	9606.ENSP00000275493	9606.ENSP00000237014	0	0	0	0	0	0	0	0.62	0.62
EGFR	PDGFRB	9606.ENSP00000275493	9606.ENSP00000261799	0	0	0	0.565	0.093	0.558	0.9	0.971	0.998
EGFR	MAP2K2	9606.ENSP00000275493	9606.ENSP00000262948	0	0	0	0.593	0.042	0.181	0	0.52	0.591
EGFR	NOX4	9606.ENSP00000275493	9606.ENSP00000263317	0	0	0	0	0.055	0	0	0.408	0.417
EGFR	TYR	9606.ENSP00000275493	9606.ENSP00000263321	0	0	0	0	0	0.075	0	0.379	0.401
EGFR	KDR	9606.ENSP00000275493	9606.ENSP00000263923	0	0	0	0.564	0.075	0.139	0	0.774	0.805
EGFR	PIK3CA	9606.ENSP00000275493	9606.ENSP00000263967	0	0	0	0	0	0.79	0.9	0.976	0.999
EGFR	STAT3	9606.ENSP00000275493	9606.ENSP00000264657	0	0	0	0	0.042	0.925	0	0.985	0.998
EGFR	ERBB2	9606.ENSP00000275493	9606.ENSP00000269571	0	0	0.064	0.939	0.08	0.998	0.9	0.983	0.999
EGFR	PTGS1	9606.ENSP00000275493	9606.ENSP00000354612	0	0	0	0	0.057	0	0	0.396	0.406
EGFR	TLR9	9606.ENSP00000275493	9606.ENSP00000353874	0	0	0	0	0	0.094	0	0.377	0.411
EGFR	PRKACB	9606.ENSP00000275493	9606.ENSP00000359719	0	0	0	0.58	0	0	0	0.426	0.426
EGFR	PPARA	9606.ENSP00000275493	9606.ENSP00000385523	0	0	0	0	0.079	0.092	0	0.374	0.431
EGFR	F3	9606.ENSP00000275493	9606.ENSP00000334145	0	0	0	0	0.099	0	0	0.404	0.44
EGFR	WEE1	9606.ENSP00000275493	9606.ENSP00000402084	0	0	0	0	0.042	0	0	0.452	0.453
EGFR	PLG	9606.ENSP00000275493	9606.ENSP00000308938	0	0	0	0	0.084	0	0	0.448	0.473
EGFR	FGFR1	9606.ENSP00000275493	9606.ENSP00000393312	0	0	0	0.604	0.067	0.215	0	0.346	0.479
EGFR	SYK	9606.ENSP00000275493	9606.ENSP00000364898	0	0	0	0.688	0.042	0.4	0	0.174	0.484
EGFR	HSPA1A	9606.ENSP00000275493	9606.ENSP00000364802	0	0	0	0	0.054	0	0	0.492	0.499
EGFR	VCP	9606.ENSP00000275493	9606.ENSP00000351777	0	0	0	0	0.047	0.103	0	0.486	0.522
EGFR	HNF4A	9606.ENSP00000275493	9606.ENSP00000312987	0	0	0	0	0.057	0	0	0.521	0.53
EGFR	ESRRA	9606.ENSP00000275493	9606.ENSP00000384851	0	0	0	0	0	0.092	0	0.505	0.531
EGFR	HDAC2	9606.ENSP00000275493	9606.ENSP00000430432	0	0	0	0	0.047	0	0	0.528	0.531
EGFR	IKBKB	9606.ENSP00000275493	9606.ENSP00000430684	0	0	0	0.552	0.042	0.091	0	0.534	0.559
EGFR	GSK3B	9606.ENSP00000275493	9606.ENSP00000324806	0	0	0	0.568	0.047	0.091	0	0.548	0.574
EGFR	PLAU	9606.ENSP00000275493	9606.ENSP00000361850	0	0	0	0	0.083	0	0	0.571	0.589
EGFR	PLA2G2A	9606.ENSP00000275493	9606.ENSP00000383364	0	0	0	0	0.049	0.292	0	0.521	0.649
EGFR	HTT	9606.ENSP00000275493	9606.ENSP00000347184	0	0	0	0	0.068	0.292	0	0.517	0.654
EGFR	GRK2	9606.ENSP00000275493	9606.ENSP00000312262	0	0	0	0	0.042	0.51	0	0.334	0.66
EGFR	MCL1	9606.ENSP00000275493	9606.ENSP00000358022	0	0	0	0	0.048	0.103	0	0.65	0.675
EGFR	FRK	9606.ENSP00000275493	9606.ENSP00000476145	0	0	0	0.695	0.049	0.65	0	0.137	0.688
EGFR	NFE2L2	9606.ENSP00000275493	9606.ENSP00000380252	0	0	0	0	0.055	0	0	0.687	0.691
EGFR	MAPK9	9606.ENSP00000275493	9606.ENSP00000394560	0	0	0	0.565	0.044	0.621	0	0.218	0.692
EGFR	MMP1	9606.ENSP00000275493	9606.ENSP00000322788	0	0	0	0	0.08	0	0	0.681	0.694
EGFR	TERT	9606.ENSP00000275493	9606.ENSP00000309572	0	0	0	0	0	0	0	0.697	0.697
EGFR	RELA	9606.ENSP00000275493	9606.ENSP00000384273	0	0	0	0	0.044	0.075	0	0.689	0.701
EGFR	PRKACA	9606.ENSP00000275493	9606.ENSP00000309591	0	0	0	0.594	0.042	0.51	0	0.427	0.707
EGFR	PRKCE	9606.ENSP00000275493	9606.ENSP00000306124	0	0	0	0	0	0.621	0	0.307	0.726
EGFR	SNCA	9606.ENSP00000275493	9606.ENSP00000500990	0	0	0	0	0	0.621	0	0.313	0.728
EGFR	MMP3	9606.ENSP00000275493	9606.ENSP00000299855	0	0	0	0	0.073	0	0.5	0.479	0.737
EGFR	TLR4	9606.ENSP00000275493	9606.ENSP00000363089	0	0	0	0	0	0.331	0	0.626	0.739
EGFR	INSR	9606.ENSP00000275493	9606.ENSP00000303830	0	0	0	0.577	0.058	0.091	0.4	0.566	0.747
EGFR	LCK	9606.ENSP00000275493	9606.ENSP00000477713	0	0	0	0.677	0.044	0.253	0.4	0.482	0.748
EGFR	PIK3CG	9606.ENSP00000275493	9606.ENSP00000419260	0	0	0	0	0	0	0	0.748	0.748
EGFR	PARP1	9606.ENSP00000275493	9606.ENSP00000355759	0	0	0	0	0.044	0.1	0	0.734	0.751
EGFR	ESR2	9606.ENSP00000275493	9606.ENSP00000343925	0	0	0	0	0	0.329	0	0.65	0.755
EGFR	HDAC1	9606.ENSP00000275493	9606.ENSP00000362649	0	0	0	0	0.047	0.1	0	0.748	0.765
EGFR	PGF	9606.ENSP00000275493	9606.ENSP00000451040	0	0	0	0	0	0	0.65	0.446	0.797
EGFR	MTOR	9606.ENSP00000275493	9606.ENSP00000354558	0	0	0	0	0.042	0.181	0	0.769	0.802
EGFR	MMP9	9606.ENSP00000275493	9606.ENSP00000361405	0	0	0	0	0.055	0	0	0.825	0.827
EGFR	MAPK8	9606.ENSP00000275493	9606.ENSP00000378974	0	0	0	0.567	0.047	0.621	0	0.567	0.83
EGFR	MAPT	9606.ENSP00000275493	9606.ENSP00000340820	0	0	0	0	0.074	0.621	0	0.555	0.83
EGFR	PTK2B	9606.ENSP00000275493	9606.ENSP00000380638	0	0	0	0.603	0.049	0.639	0	0.557	0.835
EGFR	PTGS2	9606.ENSP00000275493	9606.ENSP00000356438	0	0	0	0	0.068	0	0	0.831	0.836
EGFR	PPARG	9606.ENSP00000275493	9606.ENSP00000287820	0	0	0	0	0.112	0.329	0	0.758	0.843
EGFR	RAF1	9606.ENSP00000275493	9606.ENSP00000401888	0	0	0	0.575	0.042	0.645	0	0.59	0.848
EGFR	LYN	9606.ENSP00000275493	9606.ENSP00000428924	0	0	0	0.674	0.042	0.83	0	0.208	0.859
EGFR	FYN	9606.ENSP00000275493	9606.ENSP00000346671	0	0	0	0.67	0	0.115	0.4	0.78	0.873
EGFR	NTRK2	9606.ENSP00000275493	9606.ENSP00000277120	0	0	0	0.591	0.134	0.64	0	0.653	0.882
EGFR	HDAC6	9606.ENSP00000275493	9606.ENSP00000365804	0	0	0	0	0	0.781	0	0.645	0.919
EGFR	IGFBP3	9606.ENSP00000275493	9606.ENSP00000370473	0	0	0	0	0.169	0.292	0	0.971	0.981
EGFR	ESR1	9606.ENSP00000275493	9606.ENSP00000405330	0	0	0	0	0	0.583	0	0.974	0.988
EGFR	IGF1R	9606.ENSP00000275493	9606.ENSP00000497069	0	0	0	0.571	0.113	0.585	0	0.972	0.989
EGFR	PIK3CB	9606.ENSP00000275493	9606.ENSP00000501150	0	0	0	0	0	0.622	0.9	0.842	0.993
EGFR	MET	9606.ENSP00000275493	9606.ENSP00000317272	0	0	0	0.582	0.25	0.806	0	0.978	0.996
EGFR	PTPN1	9606.ENSP00000275493	9606.ENSP00000360683	0	0	0	0	0.044	0.869	0	0.978	0.997
EGFR	PIK3R1	9606.ENSP00000275493	9606.ENSP00000428056	0	0	0	0	0.042	0.9	0.9	0.901	0.998
ELANE	MMP2	9606.ENSP00000466090	9606.ENSP00000219070	0	0	0	0	0.055	0	0	0.516	0.523
ELANE	SERPINE1	9606.ENSP00000466090	9606.ENSP00000223095	0	0	0	0	0	0.067	0	0.623	0.633
ELANE	MPO	9606.ENSP00000466090	9606.ENSP00000225275	0	0	0	0	0.999	0.164	0	0.999	0.999
ELANE	NFKB1	9606.ENSP00000466090	9606.ENSP00000226574	0	0	0	0	0	0.094	0	0.381	0.415
ELANE	MMP3	9606.ENSP00000466090	9606.ENSP00000299855	0	0	0	0	0.055	0	0	0.444	0.452
ELANE	F2	9606.ENSP00000466090	9606.ENSP00000308541	0	0	0.177	0.615	0.055	0.053	0.8	0.171	0.855
ELANE	PLG	9606.ENSP00000466090	9606.ENSP00000308938	0	0	0.079	0.767	0.053	0	0.4	0.157	0.5
ELANE	MMP1	9606.ENSP00000466090	9606.ENSP00000322788	0	0	0	0	0.055	0	0.4	0.444	0.657
ELANE	F3	9606.ENSP00000466090	9606.ENSP00000334145	0	0	0	0	0	0	0	0.571	0.571
ELANE	TLR9	9606.ENSP00000466090	9606.ENSP00000353874	0	0	0	0	0.067	0	0	0.399	0.415
ELANE	MMP9	9606.ENSP00000466090	9606.ENSP00000361405	0	0	0	0	0.085	0	0	0.972	0.973
ELANE	TLR4	9606.ENSP00000466090	9606.ENSP00000363089	0	0	0	0	0.074	0	0	0.723	0.732
ELANE	ESR1	9606.ENSP00000466090	9606.ENSP00000405330	0	0	0	0	0	0	0	0.448	0.448
ELANE	PIK3CG	9606.ENSP00000466090	9606.ENSP00000419260	0	0	0	0	0.072	0	0	0.397	0.416
ERBB2	NGFR	9606.ENSP00000269571	9606.ENSP00000172229	0	0	0	0	0.042	0	0	0.573	0.573
ERBB2	MMP2	9606.ENSP00000269571	9606.ENSP00000219070	0	0	0	0	0	0	0	0.738	0.738
ERBB2	SERPINE1	9606.ENSP00000269571	9606.ENSP00000223095	0	0	0	0	0	0	0	0.447	0.447
ERBB2	MPO	9606.ENSP00000269571	9606.ENSP00000225275	0	0	0	0	0	0	0	0.528	0.528
ERBB2	NFKB1	9606.ENSP00000269571	9606.ENSP00000226574	0	0	0	0	0	0.045	0	0.732	0.733
ERBB2	IL2	9606.ENSP00000269571	9606.ENSP00000226730	0	0	0	0	0	0	0	0.609	0.609
ERBB2	MAPK14	9606.ENSP00000269571	9606.ENSP00000229795	0	0	0	0.579	0	0.045	0	0.489	0.491
ERBB2	IGFBP2	9606.ENSP00000269571	9606.ENSP00000233809	0	0	0	0	0.067	0	0	0.589	0.6
ERBB2	PDGFRB	9606.ENSP00000269571	9606.ENSP00000261799	0	0	0	0.565	0.065	0.708	0	0.574	0.874
ERBB2	FLT4	9606.ENSP00000269571	9606.ENSP00000261937	0	0	0	0.564	0.055	0.637	0	0.255	0.722
ERBB2	TYR	9606.ENSP00000269571	9606.ENSP00000263321	0	0	0	0	0	0.075	0	0.408	0.429
ERBB2	KDR	9606.ENSP00000269571	9606.ENSP00000263923	0	0	0	0.561	0.055	0.139	0	0.593	0.64
ERBB2	PIK3CA	9606.ENSP00000269571	9606.ENSP00000263967	0	0	0	0	0	0.115	0.9	0.927	0.992
ERBB2	STAT3	9606.ENSP00000269571	9606.ENSP00000264657	0	0	0	0	0.049	0.717	0	0.823	0.948
ERBB2	HNF4A	9606.ENSP00000269571	9606.ENSP00000312987	0	0	0	0	0.055	0	0	0.404	0.412
ERBB2	NOS1	9606.ENSP00000269571	9606.ENSP00000477999	0	0	0	0	0	0	0	0.416	0.416
ERBB2	NFE2L2	9606.ENSP00000269571	9606.ENSP00000380252	0	0	0	0	0	0	0	0.418	0.418
ERBB2	VCP	9606.ENSP00000269571	9606.ENSP00000351777	0	0	0	0	0.048	0	0	0.415	0.419
ERBB2	RELA	9606.ENSP00000269571	9606.ENSP00000384273	0	0	0	0	0	0.075	0	0.398	0.419
ERBB2	MME	9606.ENSP00000269571	9606.ENSP00000418525	0	0	0	0	0	0	0	0.423	0.423
ERBB2	MMP1	9606.ENSP00000269571	9606.ENSP00000322788	0	0	0	0	0	0	0	0.426	0.426
ERBB2	TLR4	9606.ENSP00000269571	9606.ENSP00000363089	0	0	0	0	0	0.094	0	0.396	0.429
ERBB2	MAPK8	9606.ENSP00000269571	9606.ENSP00000378974	0	0	0	0	0	0	0	0.439	0.439
ERBB2	HDAC1	9606.ENSP00000269571	9606.ENSP00000362649	0	0	0	0	0	0	0	0.439	0.439
ERBB2	IGFBP3	9606.ENSP00000269571	9606.ENSP00000370473	0	0	0	0	0.063	0	0	0.43	0.443
ERBB2	RAF1	9606.ENSP00000269571	9606.ENSP00000401888	0	0	0	0.578	0	0.224	0	0.327	0.455
ERBB2	SYK	9606.ENSP00000269571	9606.ENSP00000364898	0	0	0	0.678	0	0.4	0	0.146	0.465
ERBB2	HDAC6	9606.ENSP00000269571	9606.ENSP00000365804	0	0	0	0	0.049	0.166	0	0.403	0.485
ERBB2	PPARG	9606.ENSP00000269571	9606.ENSP00000287820	0	0	0	0	0.086	0.092	0	0.44	0.495
ERBB2	PLAU	9606.ENSP00000269571	9606.ENSP00000361850	0	0	0	0	0	0	0	0.57	0.57
ERBB2	GSK3B	9606.ENSP00000269571	9606.ENSP00000324806	0	0	0	0	0	0.091	0	0.552	0.575
ERBB2	TERT	9606.ENSP00000269571	9606.ENSP00000309572	0	0	0	0	0	0	0	0.59	0.59
ERBB2	PTPN1	9606.ENSP00000269571	9606.ENSP00000360683	0	0	0	0	0	0.113	0	0.592	0.622
ERBB2	MMP9	9606.ENSP00000269571	9606.ENSP00000361405	0	0	0	0	0.055	0	0	0.65	0.655
ERBB2	PTK2B	9606.ENSP00000269571	9606.ENSP00000380638	0	0	0	0.609	0	0.62	0	0.195	0.682
ERBB2	PIK3CG	9606.ENSP00000269571	9606.ENSP00000419260	0	0	0	0	0	0	0	0.704	0.704
ERBB2	NTRK2	9606.ENSP00000269571	9606.ENSP00000277120	0	0	0	0.589	0.11	0.617	0	0.201	0.704
ERBB2	MCL1	9606.ENSP00000269571	9606.ENSP00000358022	0	0	0	0	0.048	0.292	0	0.609	0.713
ERBB2	ESR2	9606.ENSP00000269571	9606.ENSP00000343925	0	0	0	0	0	0.092	0	0.701	0.717
ERBB2	MTOR	9606.ENSP00000269571	9606.ENSP00000354558	0	0	0	0	0	0	0	0.725	0.725
ERBB2	FGFR1	9606.ENSP00000269571	9606.ENSP00000393312	0	0	0	0.612	0.055	0.621	0	0.323	0.737
ERBB2	PARP1	9606.ENSP00000269571	9606.ENSP00000355759	0	0	0	0	0	0	0	0.741	0.741
ERBB2	PGF	9606.ENSP00000269571	9606.ENSP00000451040	0	0	0	0	0	0	0.65	0.371	0.77
ERBB2	FYN	9606.ENSP00000269571	9606.ENSP00000346671	0	0	0	0.689	0	0.45	0.4	0.462	0.807
ERBB2	PTGS2	9606.ENSP00000269571	9606.ENSP00000356438	0	0	0	0	0.068	0.292	0	0.76	0.828
ERBB2	MET	9606.ENSP00000269571	9606.ENSP00000317272	0	0	0	0.581	0.072	0.617	0	0.604	0.847
ERBB2	INSR	9606.ENSP00000269571	9606.ENSP00000303830	0	0	0	0.571	0.058	0.617	0	0.625	0.853
ERBB2	PIK3CB	9606.ENSP00000269571	9606.ENSP00000501150	0	0	0	0	0	0.162	0.9	0.702	0.972
ERBB2	ESR1	9606.ENSP00000269571	9606.ENSP00000405330	0	0	0	0	0	0.329	0	0.966	0.976
ERBB2	IGF1R	9606.ENSP00000269571	9606.ENSP00000497069	0	0	0	0.569	0.083	0.693	0	0.979	0.993
ERBB2	PIK3R1	9606.ENSP00000269571	9606.ENSP00000428056	0	0	0	0	0	0.84	0.9	0.728	0.995
ERN1	SIRT1	9606.ENSP00000401445	9606.ENSP00000212015	0	0	0	0	0.049	0	0	0.415	0.419
ERN1	NFKB1	9606.ENSP00000401445	9606.ENSP00000226574	0	0	0	0	0.06	0.095	0	0.414	0.458
ERN1	NOX4	9606.ENSP00000401445	9606.ENSP00000263317	0	0	0	0	0.067	0.085	0	0.404	0.447
ERN1	KDR	9606.ENSP00000401445	9606.ENSP00000263923	0	0	0	0	0.062	0.074	0	0.51	0.537
ERN1	STAT3	9606.ENSP00000401445	9606.ENSP00000264657	0	0	0	0	0.059	0.096	0	0.415	0.459
ERN1	PPARG	9606.ENSP00000401445	9606.ENSP00000287820	0	0	0	0	0.055	0.071	0	0.402	0.429
ERN1	MTOR	9606.ENSP00000401445	9606.ENSP00000354558	0	0	0	0	0.132	0.073	0	0.522	0.582
ERN1	PARP1	9606.ENSP00000401445	9606.ENSP00000355759	0	0	0	0	0	0	0	0.553	0.553
ERN1	MCL1	9606.ENSP00000401445	9606.ENSP00000358022	0	0	0	0	0.087	0	0	0.444	0.471
ERN1	TLR4	9606.ENSP00000401445	9606.ENSP00000363089	0	0	0	0	0.052	0.1	0	0.436	0.476
ERN1	NFE2L2	9606.ENSP00000401445	9606.ENSP00000380252	0	0	0	0	0.074	0.07	0	0.448	0.483
ERN1	PPARA	9606.ENSP00000401445	9606.ENSP00000385523	0	0	0	0	0.055	0.071	0	0.404	0.431
ERN1	IKBKB	9606.ENSP00000401445	9606.ENSP00000430684	0	0	0	0.554	0.062	0	0	0.498	0.509
ESR1	NGFR	9606.ENSP00000405330	9606.ENSP00000172229	0	0	0	0	0	0	0	0.542	0.542
ESR1	SIRT1	9606.ENSP00000405330	9606.ENSP00000212015	0	0	0	0	0	0.31	0	0.629	0.733
ESR1	STS	9606.ENSP00000405330	9606.ENSP00000217961	0	0	0	0	0.055	0	0	0.528	0.534
ESR1	MMP2	9606.ENSP00000405330	9606.ENSP00000219070	0	0	0	0	0.042	0	0	0.579	0.58
ESR1	PLAT	9606.ENSP00000405330	9606.ENSP00000220809	0	0	0	0	0.044	0	0	0.527	0.528
ESR1	SERPINE1	9606.ENSP00000405330	9606.ENSP00000223095	0	0	0	0	0	0.045	0	0.471	0.473
ESR1	MPO	9606.ENSP00000405330	9606.ENSP00000225275	0	0	0	0	0.047	0	0	0.497	0.5
ESR1	HSD17B1	9606.ENSP00000405330	9606.ENSP00000225929	0	0	0	0	0	0	0	0.611	0.611
ESR1	NFKB1	9606.ENSP00000405330	9606.ENSP00000226574	0	0	0	0	0	0.51	0	0.916	0.957
ESR1	IL2	9606.ENSP00000405330	9606.ENSP00000226730	0	0	0	0	0.045	0	0	0.431	0.433
ESR1	MAPK14	9606.ENSP00000405330	9606.ENSP00000229795	0	0	0	0	0	0	0.9	0.561	0.954
ESR1	IGFBP2	9606.ENSP00000405330	9606.ENSP00000233809	0	0	0	0	0	0	0	0.604	0.604
ESR1	IGFBP5	9606.ENSP00000405330	9606.ENSP00000233813	0	0	0	0	0.081	0	0	0.393	0.418
ESR1	PDGFRB	9606.ENSP00000405330	9606.ENSP00000261799	0	0	0	0	0.044	0.045	0	0.447	0.451
ESR1	MAP2K2	9606.ENSP00000405330	9606.ENSP00000262948	0	0	0	0	0.051	0.057	0	0.517	0.53
ESR1	KDR	9606.ENSP00000405330	9606.ENSP00000263923	0	0	0	0	0	0.045	0	0.687	0.688
ESR1	PIK3CA	9606.ENSP00000405330	9606.ENSP00000263967	0	0	0	0	0	0.51	0.4	0.817	0.941
ESR1	STAT3	9606.ENSP00000405330	9606.ENSP00000264657	0	0	0	0	0.042	0.476	0	0.873	0.93
ESR1	REN	9606.ENSP00000405330	9606.ENSP00000272190	0	0	0	0	0.055	0	0	0.426	0.434
ESR1	IGFBP1	9606.ENSP00000405330	9606.ENSP00000275525	0	0	0	0	0	0	0	0.476	0.476
ESR1	NTRK2	9606.ENSP00000405330	9606.ENSP00000277120	0	0	0	0	0.044	0.071	0	0.539	0.555
ESR1	PPARG	9606.ENSP00000405330	9606.ENSP00000287820	0	0	0	0.604	0.059	0	0	0.79	0.794
ESR1	HMGCR	9606.ENSP00000405330	9606.ENSP00000287936	0	0	0	0	0	0	0	0.441	0.441
ESR1	NOS3	9606.ENSP00000405330	9606.ENSP00000297494	0	0	0	0	0	0.301	0	0.689	0.773
ESR1	MMP3	9606.ENSP00000405330	9606.ENSP00000299855	0	0	0	0	0	0	0	0.409	0.409
ESR1	PLK1	9606.ENSP00000405330	9606.ENSP00000300093	0	0	0	0	0	0.045	0	0.418	0.42
ESR1	HDAC3	9606.ENSP00000405330	9606.ENSP00000302967	0	0	0	0	0	0.445	0	0.269	0.577
ESR1	INSR	9606.ENSP00000405330	9606.ENSP00000303830	0	0	0	0	0	0.071	0	0.608	0.62
ESR1	GRM5	9606.ENSP00000405330	9606.ENSP00000306138	0	0	0	0	0.042	0	0	0.508	0.508
ESR1	TERT	9606.ENSP00000405330	9606.ENSP00000309572	0	0	0	0	0	0	0	0.553	0.553
ESR1	PRKACA	9606.ENSP00000405330	9606.ENSP00000309591	0	0	0	0	0	0	0.9	0.581	0.956
ESR1	HNF4A	9606.ENSP00000405330	9606.ENSP00000312987	0	0	0	0.647	0.042	0.091	0	0.608	0.628
ESR1	MET	9606.ENSP00000405330	9606.ENSP00000317272	0	0	0	0	0.111	0.071	0	0.643	0.68
ESR1	MMP1	9606.ENSP00000405330	9606.ENSP00000322788	0	0	0	0	0	0	0	0.41	0.41
ESR1	GSK3B	9606.ENSP00000405330	9606.ENSP00000324806	0	0	0	0	0	0.071	0	0.618	0.629
ESR1	MAOA	9606.ENSP00000405330	9606.ENSP00000340684	0	0	0	0	0.055	0.054	0	0.384	0.401
ESR1	MAPT	9606.ENSP00000405330	9606.ENSP00000340820	0	0	0	0	0.084	0	0	0.391	0.418
ESR1	ESR2	9606.ENSP00000405330	9606.ENSP00000343925	0	0	0.062	0.923	0.042	0.83	0.9	0.934	0.998
ESR1	HTT	9606.ENSP00000405330	9606.ENSP00000347184	0	0	0	0	0	0	0	0.458	0.458
ESR1	MTOR	9606.ENSP00000405330	9606.ENSP00000354558	0	0	0	0	0	0.292	0	0.655	0.745
ESR1	PTGS1	9606.ENSP00000405330	9606.ENSP00000354612	0	0	0	0	0.047	0	0	0.45	0.453
ESR1	PARP1	9606.ENSP00000405330	9606.ENSP00000355759	0	0	0	0	0	0.312	0	0.647	0.746
ESR1	PTGS2	9606.ENSP00000405330	9606.ENSP00000356438	0	0	0	0	0.047	0	0	0.672	0.674
ESR1	MCL1	9606.ENSP00000405330	9606.ENSP00000358022	0	0	0	0	0	0.045	0	0.652	0.653
ESR1	PRKACB	9606.ENSP00000405330	9606.ENSP00000359719	0	0	0	0	0	0	0.9	0.581	0.956
ESR1	PTPN1	9606.ENSP00000405330	9606.ENSP00000360683	0	0	0	0	0.06	0.308	0	0.508	0.652
ESR1	MMP9	9606.ENSP00000405330	9606.ENSP00000361405	0	0	0	0	0.074	0	0	0.763	0.772
ESR1	PLAU	9606.ENSP00000405330	9606.ENSP00000361850	0	0	0	0	0	0	0	0.476	0.476
ESR1	HDAC1	9606.ENSP00000405330	9606.ENSP00000362649	0	0	0	0	0	0.832	0.5	0.987	0.998
ESR1	TLR4	9606.ENSP00000405330	9606.ENSP00000363089	0	0	0	0	0	0.066	0	0.426	0.441
ESR1	HDAC6	9606.ENSP00000405330	9606.ENSP00000365804	0	0	0	0	0.046	0.045	0	0.57	0.574
ESR1	SHBG	9606.ENSP00000405330	9606.ENSP00000369816	0	0	0	0	0.144	0	0	0.697	0.729
ESR1	IGFBP3	9606.ENSP00000405330	9606.ENSP00000370473	0	0	0	0	0	0	0	0.506	0.506
ESR1	MAPK8	9606.ENSP00000405330	9606.ENSP00000378974	0	0	0	0	0	0	0.9	0.659	0.964
ESR1	NFE2L2	9606.ENSP00000405330	9606.ENSP00000380252	0	0	0	0	0	0	0	0.449	0.449
ESR1	RELA	9606.ENSP00000405330	9606.ENSP00000384273	0	0	0	0	0	0.787	0	0.904	0.978
ESR1	ESRRA	9606.ENSP00000405330	9606.ENSP00000384851	0	0	0	0.843	0	0.517	0.5	0.577	0.888
ESR1	PPARA	9606.ENSP00000405330	9606.ENSP00000385523	0	0	0	0.602	0.059	0	0	0.61	0.618
ESR1	FGFR1	9606.ENSP00000405330	9606.ENSP00000393312	0	0	0	0	0	0.045	0	0.553	0.555
ESR1	MAPK9	9606.ENSP00000405330	9606.ENSP00000394560	0	0	0	0	0	0	0.9	0.3	0.927
ESR1	RAF1	9606.ENSP00000405330	9606.ENSP00000401888	0	0	0	0	0	0.071	0	0.63	0.642
ESR1	IKBKB	9606.ENSP00000405330	9606.ENSP00000430684	0	0	0	0	0	0.071	0	0.394	0.413
ESR1	SNCA	9606.ENSP00000405330	9606.ENSP00000500990	0	0	0	0	0.056	0	0	0.434	0.442
ESR1	MME	9606.ENSP00000405330	9606.ENSP00000418525	0	0	0	0	0.052	0	0	0.544	0.549
ESR1	LCK	9606.ENSP00000405330	9606.ENSP00000477713	0	0	0	0	0	0.071	0	0.542	0.557
ESR1	RXRA	9606.ENSP00000405330	9606.ENSP00000419692	0	0	0	0.723	0	0.096	0	0.63	0.651
ESR1	HDAC2	9606.ENSP00000405330	9606.ENSP00000430432	0	0	0	0	0	0.343	0	0.858	0.903
ESR1	PIK3R1	9606.ENSP00000405330	9606.ENSP00000428056	0	0	0	0	0	0.708	0.4	0.971	0.994
ESR1	IGF1R	9606.ENSP00000405330	9606.ENSP00000497069	0	0	0	0	0.063	0.743	0.5	0.994	0.999
ESR2	SIRT1	9606.ENSP00000343925	9606.ENSP00000212015	0	0	0	0	0	0.052	0	0.472	0.479
ESR2	STS	9606.ENSP00000343925	9606.ENSP00000217961	0	0	0	0	0.055	0	0	0.47	0.478
ESR2	MMP2	9606.ENSP00000343925	9606.ENSP00000219070	0	0	0	0	0	0	0	0.4	0.4
ESR2	SLC6A2	9606.ENSP00000343925	9606.ENSP00000219833	0	0	0	0	0.042	0.045	0	0.438	0.44
ESR2	PLAT	9606.ENSP00000343925	9606.ENSP00000220809	0	0	0	0	0	0	0	0.418	0.418
ESR2	HSD17B1	9606.ENSP00000343925	9606.ENSP00000225929	0	0	0	0	0	0	0	0.613	0.613
ESR2	NFKB1	9606.ENSP00000343925	9606.ENSP00000226574	0	0	0	0	0	0	0	0.442	0.442
ESR2	MAPK14	9606.ENSP00000343925	9606.ENSP00000229795	0	0	0	0	0	0	0.9	0.247	0.921
ESR2	KDR	9606.ENSP00000343925	9606.ENSP00000263923	0	0	0	0	0	0.045	0	0.571	0.573
ESR2	PIK3CA	9606.ENSP00000343925	9606.ENSP00000263967	0	0	0	0	0	0	0.4	0.322	0.575
ESR2	STAT3	9606.ENSP00000343925	9606.ENSP00000264657	0	0	0	0	0	0.045	0	0.473	0.475
ESR2	PPARG	9606.ENSP00000343925	9606.ENSP00000287820	0	0	0	0.583	0.059	0	0	0.533	0.542
ESR2	NOS3	9606.ENSP00000343925	9606.ENSP00000297494	0	0	0	0	0.067	0.049	0	0.678	0.689
ESR2	PRKACA	9606.ENSP00000343925	9606.ENSP00000309591	0	0	0	0	0	0	0.9	0.457	0.943
ESR2	GSK3B	9606.ENSP00000343925	9606.ENSP00000324806	0	0	0	0	0	0.071	0	0.636	0.648
ESR2	NAE1	9606.ENSP00000343925	9606.ENSP00000351990	0	0	0	0	0	0.071	0	0.381	0.4
ESR2	PPARA	9606.ENSP00000343925	9606.ENSP00000385523	0	0	0	0.591	0.059	0	0	0.425	0.435
ESR2	LCK	9606.ENSP00000343925	9606.ENSP00000477713	0	0	0	0	0	0.071	0	0.422	0.44
ESR2	MMP9	9606.ENSP00000343925	9606.ENSP00000361405	0	0	0	0	0.074	0	0	0.495	0.512
ESR2	PTGS2	9606.ENSP00000343925	9606.ENSP00000356438	0	0	0	0	0.047	0	0	0.527	0.53
ESR2	PIK3R1	9606.ENSP00000343925	9606.ENSP00000428056	0	0	0	0	0	0.065	0.4	0.229	0.53
ESR2	RELA	9606.ENSP00000343925	9606.ENSP00000384273	0	0	0	0	0	0.05	0	0.58	0.583
ESR2	SHBG	9606.ENSP00000343925	9606.ENSP00000369816	0	0	0	0	0.139	0	0	0.732	0.759
ESR2	IGF1R	9606.ENSP00000343925	9606.ENSP00000497069	0	0	0	0	0	0.071	0	0.807	0.813
ESR2	MAPK9	9606.ENSP00000343925	9606.ENSP00000394560	0	0	0	0	0	0	0.9	0.186	0.915
ESR2	MAPK8	9606.ENSP00000343925	9606.ENSP00000378974	0	0	0	0	0	0	0.9	0.269	0.923
ESR2	PRKACB	9606.ENSP00000343925	9606.ENSP00000359719	0	0	0	0	0	0	0.9	0.457	0.943
ESRRA	SIRT1	9606.ENSP00000384851	9606.ENSP00000212015	0	0	0	0	0	0.516	0	0.6	0.798
ESRRA	PPARG	9606.ENSP00000384851	9606.ENSP00000287820	0	0	0	0.634	0.044	0.23	0	0.873	0.898
ESRRA	PRKACA	9606.ENSP00000384851	9606.ENSP00000309591	0	0	0	0	0.063	0	0	0.526	0.536
ESRRA	HNF4A	9606.ENSP00000384851	9606.ENSP00000312987	0	0	0	0.737	0.047	0.091	0	0.498	0.527
ESRRA	PRKACB	9606.ENSP00000384851	9606.ENSP00000359719	0	0	0	0	0	0	0	0.524	0.524
ESRRA	RXRA	9606.ENSP00000384851	9606.ENSP00000419692	0	0	0	0.792	0.116	0.236	0	0.464	0.606
ESRRA	PPARA	9606.ENSP00000384851	9606.ENSP00000385523	0	0	0	0.614	0.056	0	0	0.636	0.641
F2	PLAT	9606.ENSP00000308541	9606.ENSP00000220809	0	0	0.149	0.638	0.042	0.488	0	0.365	0.699
F2	SERPINE1	9606.ENSP00000308541	9606.ENSP00000223095	0	0	0	0	0.07	0.294	0	0.775	0.839
F2	MPO	9606.ENSP00000308541	9606.ENSP00000225275	0	0	0	0	0	0.044	0	0.521	0.522
F2	IL2	9606.ENSP00000308541	9606.ENSP00000226730	0	0	0	0	0.049	0	0	0.438	0.442
F2	TTR	9606.ENSP00000308541	9606.ENSP00000237014	0	0	0	0	0.321	0	0	0.61	0.724
F2	KIF11	9606.ENSP00000308541	9606.ENSP00000260731	0	0	0	0	0.086	0	0	0.371	0.4
F2	REN	9606.ENSP00000308541	9606.ENSP00000272190	0	0	0	0	0.082	0.046	0	0.517	0.54
F2	IGFBP1	9606.ENSP00000308541	9606.ENSP00000275525	0	0	0	0	0.499	0	0	0.085	0.522
F2	GRM5	9606.ENSP00000308541	9606.ENSP00000306138	0	0	0	0	0	0.11	0.65	0.052	0.678
F2	LCK	9606.ENSP00000308541	9606.ENSP00000477713	0	0	0	0	0.057	0.096	0	0.358	0.405
F2	GRK2	9606.ENSP00000308541	9606.ENSP00000312262	0	0	0	0	0	0	0.5	0.052	0.505
F2	IGFBP3	9606.ENSP00000308541	9606.ENSP00000370473	0	0	0	0	0.11	0	0.4	0.154	0.509
F2	PLAU	9606.ENSP00000308541	9606.ENSP00000361850	0	0	0.164	0.641	0	0	0.54	0.198	0.664
F2	PLG	9606.ENSP00000308541	9606.ENSP00000308938	0	0	0	0.72	0.707	0	0	0.433	0.826
F2	F3	9606.ENSP00000308541	9606.ENSP00000334145	0	0	0	0	0	0	0.54	0.993	0.996
F3	PLAT	9606.ENSP00000334145	9606.ENSP00000220809	0	0	0	0	0.169	0	0	0.922	0.932
F3	SERPINE1	9606.ENSP00000334145	9606.ENSP00000223095	0	0	0	0	0.168	0	0	0.887	0.902
F3	MPO	9606.ENSP00000334145	9606.ENSP00000225275	0	0	0	0	0.074	0	0	0.752	0.76
F3	NFKB1	9606.ENSP00000334145	9606.ENSP00000226574	0	0	0	0	0.056	0	0	0.435	0.443
F3	IL2	9606.ENSP00000334145	9606.ENSP00000226730	0	0	0	0	0	0	0	0.478	0.478
F3	KDR	9606.ENSP00000334145	9606.ENSP00000263923	0	0	0	0	0.049	0	0	0.4	0.405
F3	REN	9606.ENSP00000334145	9606.ENSP00000272190	0	0	0	0	0	0	0	0.579	0.579
F3	NOS3	9606.ENSP00000334145	9606.ENSP00000297494	0	0	0	0	0	0	0	0.526	0.526
F3	PLG	9606.ENSP00000334145	9606.ENSP00000308938	0	0	0	0	0	0.292	0	0.918	0.939
F3	PTGS1	9606.ENSP00000334145	9606.ENSP00000354612	0	0	0	0	0.109	0	0	0.37	0.414
F3	HTR2A	9606.ENSP00000334145	9606.ENSP00000437737	0	0	0	0	0	0	0	0.425	0.424
F3	IGFBP3	9606.ENSP00000334145	9606.ENSP00000370473	0	0	0	0	0.082	0	0	0.478	0.5
F3	PTGS2	9606.ENSP00000334145	9606.ENSP00000356438	0	0	0	0	0.233	0	0	0.447	0.558
F3	MMP9	9606.ENSP00000334145	9606.ENSP00000361405	0	0	0	0	0	0	0	0.632	0.632
F3	TLR4	9606.ENSP00000334145	9606.ENSP00000363089	0	0	0	0	0.044	0	0	0.716	0.717
F3	PLAU	9606.ENSP00000334145	9606.ENSP00000361850	0	0	0	0	0.133	0	0.54	0.607	0.829
FGFR1	MMP2	9606.ENSP00000393312	9606.ENSP00000219070	0	0	0	0	0.112	0	0	0.585	0.616
FGFR1	PDGFRB	9606.ENSP00000393312	9606.ENSP00000261799	0	0	0	0.695	0.074	0.317	0	0.49	0.649
FGFR1	FLT4	9606.ENSP00000393312	9606.ENSP00000261937	0	0	0	0.712	0.061	0.099	0	0.489	0.529
FGFR1	KDR	9606.ENSP00000393312	9606.ENSP00000263923	0	0	0	0.747	0.068	0.091	0	0.654	0.681
FGFR1	PIK3CA	9606.ENSP00000393312	9606.ENSP00000263967	0	0	0	0	0	0.087	0.9	0.777	0.977
FGFR1	STAT3	9606.ENSP00000393312	9606.ENSP00000264657	0	0	0	0	0	0.328	0	0.511	0.657
FGFR1	NTRK2	9606.ENSP00000393312	9606.ENSP00000277120	0	0	0	0.636	0	0.074	0	0.477	0.494
FGFR1	TERT	9606.ENSP00000393312	9606.ENSP00000309572	0	0	0	0	0	0	0	0.507	0.507
FGFR1	HTR1A	9606.ENSP00000393312	9606.ENSP00000316244	0	0	0	0	0	0.586	0	0.887	0.951
FGFR1	TLR9	9606.ENSP00000393312	9606.ENSP00000353874	0	0	0	0	0	0.064	0.5	0.413	0.701
FGFR1	MTOR	9606.ENSP00000393312	9606.ENSP00000354558	0	0	0	0	0	0	0	0.45	0.45
FGFR1	PTGS1	9606.ENSP00000393312	9606.ENSP00000354612	0	0	0	0	0.045	0	0	0.446	0.448
FGFR1	PTPN1	9606.ENSP00000393312	9606.ENSP00000360683	0	0	0	0	0	0.528	0	0.214	0.613
FGFR1	MMP9	9606.ENSP00000393312	9606.ENSP00000361405	0	0	0	0	0.055	0	0	0.626	0.631
FGFR1	RXRA	9606.ENSP00000393312	9606.ENSP00000419692	0	0	0	0	0	0.294	0	0.215	0.422
FGFR1	IGF1R	9606.ENSP00000393312	9606.ENSP00000497069	0	0	0	0.656	0.056	0.074	0	0.608	0.627
FGFR1	PGF	9606.ENSP00000393312	9606.ENSP00000451040	0	0	0	0	0.049	0	0.65	0.5	0.819
FGFR1	PIK3CB	9606.ENSP00000393312	9606.ENSP00000501150	0	0	0	0	0	0.087	0.9	0.334	0.933
FGFR1	PIK3R1	9606.ENSP00000393312	9606.ENSP00000428056	0	0	0	0	0.042	0.813	0.9	0.653	0.992
FLT4	MTOR	9606.ENSP00000261937	9606.ENSP00000354558	0	0	0	0	0	0	0	0.421	0.421
FLT4	FYN	9606.ENSP00000261937	9606.ENSP00000346671	0	0	0	0.651	0.055	0.091	0	0.391	0.431
FLT4	NOS3	9606.ENSP00000261937	9606.ENSP00000297494	0	0	0	0	0.14	0	0	0.37	0.435
FLT4	STAT3	9606.ENSP00000261937	9606.ENSP00000264657	0	0	0	0	0.058	0.079	0	0.406	0.439
FLT4	MMP9	9606.ENSP00000261937	9606.ENSP00000361405	0	0	0	0	0.057	0	0	0.462	0.471
FLT4	MET	9606.ENSP00000261937	9606.ENSP00000317272	0	0	0	0.567	0	0.092	0	0.442	0.472
FLT4	IGF1R	9606.ENSP00000261937	9606.ENSP00000497069	0	0	0	0.573	0	0.074	0	0.532	0.548
FLT4	PIK3CB	9606.ENSP00000261937	9606.ENSP00000501150	0	0	0	0	0	0.098	0.65	0.229	0.735
FLT4	PIK3CA	9606.ENSP00000261937	9606.ENSP00000263967	0	0	0	0	0	0.098	0.65	0.446	0.81
FLT4	PIK3R1	9606.ENSP00000261937	9606.ENSP00000428056	0	0	0	0	0	0.185	0.65	0.527	0.853
FLT4	KDR	9606.ENSP00000261937	9606.ENSP00000263923	0	0	0.056	0.906	0.164	0.639	0	0.983	0.994
FLT4	PGF	9606.ENSP00000261937	9606.ENSP00000451040	0	0	0	0	0.058	0	0.65	0.997	0.998
FRK	STAT3	9606.ENSP00000476145	9606.ENSP00000264657	0	0	0	0	0.055	0.232	0	0.285	0.436
FRK	FYN	9606.ENSP00000476145	9606.ENSP00000346671	0	0	0.072	0.935	0	0.292	0	0.406	0.575
FRK	LYN	9606.ENSP00000476145	9606.ENSP00000428924	0	0	0.075	0.93	0	0	0	0.409	0.43
FRK	LCK	9606.ENSP00000476145	9606.ENSP00000477713	0	0	0.078	0.923	0	0	0	0.401	0.424
FTO	KIF11	9606.ENSP00000418823	9606.ENSP00000260731	0	0	0	0	0.049	0	0	0.481	0.485
FTO	PPARG	9606.ENSP00000418823	9606.ENSP00000287820	0	0	0	0	0	0	0	0.609	0.609
FTO	SHBG	9606.ENSP00000418823	9606.ENSP00000369816	0	0	0	0	0	0	0	0.496	0.495
FYN	NFKB1	9606.ENSP00000346671	9606.ENSP00000226574	0	0	0	0	0.113	0.095	0	0.584	0.636
FYN	IL2	9606.ENSP00000346671	9606.ENSP00000226730	0	0	0	0	0	0	0	0.661	0.661
FYN	MAPK14	9606.ENSP00000346671	9606.ENSP00000229795	0	0	0	0.62	0	0.11	0.5	0.482	0.749
FYN	PDGFRB	9606.ENSP00000346671	9606.ENSP00000261799	0	0	0	0.649	0.1	0.748	0	0.557	0.891
FYN	NOX4	9606.ENSP00000346671	9606.ENSP00000263317	0	0	0	0	0	0.063	0	0.544	0.554
FYN	KDR	9606.ENSP00000346671	9606.ENSP00000263923	0	0	0	0.641	0.06	0.328	0.5	0.462	0.807
FYN	PIK3CA	9606.ENSP00000346671	9606.ENSP00000263967	0	0	0	0	0.043	0.069	0.9	0.52	0.951
FYN	STAT3	9606.ENSP00000346671	9606.ENSP00000264657	0	0	0	0	0.081	0.332	0.5	0.688	0.891
FYN	NTRK2	9606.ENSP00000346671	9606.ENSP00000277120	0	0	0	0.689	0.06	0.292	0.7	0.489	0.884
FYN	INSR	9606.ENSP00000346671	9606.ENSP00000303830	0	0	0	0.694	0.048	0.043	0	0.413	0.418
FYN	GRM5	9606.ENSP00000346671	9606.ENSP00000306138	0	0	0	0	0	0.128	0	0.419	0.471
FYN	PRKACA	9606.ENSP00000346671	9606.ENSP00000309591	0	0	0	0.596	0.054	0.09	0.4	0.228	0.548
FYN	GSK3B	9606.ENSP00000346671	9606.ENSP00000324806	0	0	0	0.566	0	0.07	0.4	0.543	0.723
FYN	MAPT	9606.ENSP00000346671	9606.ENSP00000340820	0	0	0	0	0	0.874	0	0.957	0.994
FYN	PDE4D	9606.ENSP00000346671	9606.ENSP00000345502	0	0	0	0	0.06	0.236	0	0.453	0.573
FYN	MTOR	9606.ENSP00000346671	9606.ENSP00000354558	0	0	0	0	0	0.073	0	0.38	0.4
FYN	PTPN1	9606.ENSP00000346671	9606.ENSP00000360683	0	0	0	0	0.059	0.097	0	0.396	0.442
FYN	HSPA1A	9606.ENSP00000346671	9606.ENSP00000364802	0	0	0	0	0	0.094	0	0.415	0.448
FYN	VCP	9606.ENSP00000346671	9606.ENSP00000351777	0	0	0	0	0	0.096	0	0.463	0.493
FYN	MAPK9	9606.ENSP00000346671	9606.ENSP00000394560	0	0	0	0.568	0.054	0.094	0	0.48	0.515
FYN	RELA	9606.ENSP00000346671	9606.ENSP00000384273	0	0	0	0	0.052	0.098	0	0.502	0.538
FYN	PRKACB	9606.ENSP00000346671	9606.ENSP00000359719	0	0	0	0.587	0.068	0.198	0.4	0.241	0.614
FYN	MAPK8	9606.ENSP00000346671	9606.ENSP00000378974	0	0	0	0.575	0.054	0.094	0	0.631	0.656
FYN	RAF1	9606.ENSP00000346671	9606.ENSP00000401888	0	0	0.107	0.661	0.05	0.377	0.4	0.132	0.675
FYN	PIK3CG	9606.ENSP00000346671	9606.ENSP00000419260	0	0	0	0	0.066	0.069	0.5	0.494	0.75
FYN	SNCA	9606.ENSP00000346671	9606.ENSP00000500990	0	0	0	0	0.072	0.743	0	0.368	0.836
FYN	PTK2B	9606.ENSP00000346671	9606.ENSP00000380638	0	0	0	0.707	0.072	0.795	0	0.607	0.919
FYN	PIK3CB	9606.ENSP00000346671	9606.ENSP00000501150	0	0	0	0	0	0.069	0.9	0.525	0.951
FYN	SYK	9606.ENSP00000346671	9606.ENSP00000364898	0	0	0.094	0.723	0.085	0.339	0.4	0.957	0.983
FYN	PIK3R1	9606.ENSP00000346671	9606.ENSP00000428056	0	0	0	0	0.064	0.713	0.9	0.629	0.988
FYN	LYN	9606.ENSP00000346671	9606.ENSP00000428924	0	0	0.063	0.954	0.123	0	0.9	0.965	0.996
FYN	LCK	9606.ENSP00000346671	9606.ENSP00000477713	0	0	0.063	0.955	0.162	0.292	0.9	0.981	0.998
GLO1	GSR	9606.ENSP00000362463	9606.ENSP00000221130	0.056	0	0	0	0.111	0	0	0.757	0.779
GLO1	SQLE	9606.ENSP00000362463	9606.ENSP00000265896	0.087	0	0	0	0.1	0	0.285	0.247	0.498
GLO1	MAOA	9606.ENSP00000362463	9606.ENSP00000340684	0	0	0	0	0.055	0	0.8	0.243	0.844
GLO1	KMO	9606.ENSP00000362463	9606.ENSP00000355517	0.087	0	0	0	0	0	0.285	0.203	0.434
GLO1	MAOB	9606.ENSP00000362463	9606.ENSP00000367309	0	0	0	0	0.055	0	0.8	0.19	0.833
GRK2	HTR2C	9606.ENSP00000312262	9606.ENSP00000276198	0	0	0	0	0	0.097	0.5	0.138	0.576
GRK2	PTGER1	9606.ENSP00000312262	9606.ENSP00000292513	0	0	0	0	0.082	0.097	0.5	0.154	0.603
GRK2	GRM5	9606.ENSP00000312262	9606.ENSP00000306138	0	0	0	0	0	0	0.5	0.321	0.646
GRK2	PIK3CG	9606.ENSP00000312262	9606.ENSP00000419260	0	0	0	0	0.043	0.091	0	0.37	0.404
GRK2	PTK2B	9606.ENSP00000312262	9606.ENSP00000380638	0	0	0	0	0.1	0	0	0.435	0.469
GRK2	HTR2A	9606.ENSP00000312262	9606.ENSP00000437737	0	0	0	0	0	0.097	0.5	0.258	0.636
GRK2	HDAC6	9606.ENSP00000312262	9606.ENSP00000365804	0	0	0	0	0.049	0.294	0	0.55	0.671
GRM5	SLC6A2	9606.ENSP00000306138	9606.ENSP00000219833	0	0	0	0	0.094	0	0	0.574	0.597
GRM5	SLC6A3	9606.ENSP00000306138	9606.ENSP00000270349	0	0	0	0	0.055	0	0	0.478	0.485
GRM5	HTR2C	9606.ENSP00000306138	9606.ENSP00000276198	0	0	0	0	0.137	0	0	0.449	0.505
GRM5	NTRK2	9606.ENSP00000306138	9606.ENSP00000277120	0	0	0	0	0.202	0.128	0	0.418	0.559
GRM5	PRKCE	9606.ENSP00000306138	9606.ENSP00000306124	0	0	0	0	0.084	0	0	0.434	0.459
GRM5	GSK3B	9606.ENSP00000306138	9606.ENSP00000324806	0	0	0	0	0	0.128	0	0.343	0.402
GRM5	MAOB	9606.ENSP00000306138	9606.ENSP00000367309	0	0	0	0	0.086	0	0	0.383	0.412
GRM5	PRKACB	9606.ENSP00000306138	9606.ENSP00000359719	0	0	0	0	0.074	0	0	0.637	0.65
GRM5	HTR1A	9606.ENSP00000306138	9606.ENSP00000316244	0	0	0	0	0.179	0	0	0.663	0.711
GRM5	HTR2A	9606.ENSP00000306138	9606.ENSP00000437737	0	0	0	0	0.141	0.057	0	0.676	0.714
GSK3B	SIRT1	9606.ENSP00000324806	9606.ENSP00000212015	0	0	0	0	0.092	0	0	0.744	0.758
GSK3B	MMP2	9606.ENSP00000324806	9606.ENSP00000219070	0	0	0	0	0	0	0	0.571	0.571
GSK3B	PLAT	9606.ENSP00000324806	9606.ENSP00000220809	0	0	0	0	0	0.096	0	0.537	0.563
GSK3B	GSR	9606.ENSP00000324806	9606.ENSP00000221130	0	0	0	0	0.121	0	0	0.358	0.411
GSK3B	NFKB1	9606.ENSP00000324806	9606.ENSP00000226574	0	0	0	0	0.058	0.331	0	0.582	0.713
GSK3B	MAPK14	9606.ENSP00000324806	9606.ENSP00000229795	0	0	0	0.739	0.113	0.11	0	0.564	0.626
GSK3B	MAP2K2	9606.ENSP00000324806	9606.ENSP00000262948	0	0	0	0.607	0.072	0.161	0.9	0.269	0.935
GSK3B	NOX4	9606.ENSP00000324806	9606.ENSP00000263317	0	0	0	0	0	0.063	0	0.451	0.463
GSK3B	PIK3CA	9606.ENSP00000324806	9606.ENSP00000263967	0	0	0	0	0.199	0.069	0	0.544	0.63
GSK3B	STAT3	9606.ENSP00000324806	9606.ENSP00000264657	0	0	0	0	0.056	0.096	0	0.789	0.804
GSK3B	SQLE	9606.ENSP00000324806	9606.ENSP00000265896	0	0	0	0	0.042	0.045	0	0.462	0.465
GSK3B	NTRK2	9606.ENSP00000324806	9606.ENSP00000277120	0	0	0	0	0	0.071	0	0.484	0.5
GSK3B	PPARG	9606.ENSP00000324806	9606.ENSP00000287820	0	0	0	0	0	0.071	0	0.622	0.634
GSK3B	HMGCR	9606.ENSP00000324806	9606.ENSP00000287936	0	0	0	0	0.069	0.049	0	0.586	0.601
GSK3B	NOS3	9606.ENSP00000324806	9606.ENSP00000297494	0	0	0	0	0	0.065	0	0.478	0.491
GSK3B	INSR	9606.ENSP00000324806	9606.ENSP00000303830	0	0	0	0	0	0	0	0.471	0.471
GSK3B	TERT	9606.ENSP00000324806	9606.ENSP00000309572	0	0	0	0	0	0.049	0	0.431	0.435
GSK3B	PRKACA	9606.ENSP00000324806	9606.ENSP00000309591	0	0	0	0.622	0.094	0.618	0.9	0.768	0.99
GSK3B	HNF4A	9606.ENSP00000324806	9606.ENSP00000312987	0	0	0	0	0	0.045	0	0.919	0.919
GSK3B	MET	9606.ENSP00000324806	9606.ENSP00000317272	0	0	0	0	0	0.188	0	0.475	0.555
GSK3B	NQO1	9606.ENSP00000324806	9606.ENSP00000319788	0	0	0	0	0.044	0	0	0.572	0.574
GSK3B	PDE4D	9606.ENSP00000324806	9606.ENSP00000345502	0	0	0	0	0	0.292	0	0.202	0.41
GSK3B	MAOA	9606.ENSP00000324806	9606.ENSP00000340684	0	0	0	0	0	0.047	0	0.412	0.416
GSK3B	VCP	9606.ENSP00000324806	9606.ENSP00000351777	0	0	0	0	0.128	0.21	0	0.228	0.422
GSK3B	HDAC2	9606.ENSP00000324806	9606.ENSP00000430432	0	0	0	0	0.049	0.068	0	0.407	0.428
GSK3B	MAOB	9606.ENSP00000324806	9606.ENSP00000367309	0	0	0	0	0	0.047	0	0.435	0.439
GSK3B	PIK3CB	9606.ENSP00000324806	9606.ENSP00000501150	0	0	0	0	0.06	0.069	0	0.433	0.46
GSK3B	PIK3CG	9606.ENSP00000324806	9606.ENSP00000419260	0	0	0	0	0	0.069	0	0.452	0.468
GSK3B	PIK3R1	9606.ENSP00000324806	9606.ENSP00000428056	0	0	0	0	0.074	0.093	0	0.449	0.497
GSK3B	PPARA	9606.ENSP00000324806	9606.ENSP00000385523	0	0	0	0	0	0.071	0	0.481	0.498
GSK3B	PTK2B	9606.ENSP00000324806	9606.ENSP00000380638	0	0	0	0.576	0.042	0.094	0	0.478	0.507
GSK3B	HDAC1	9606.ENSP00000324806	9606.ENSP00000362649	0	0	0	0	0.056	0.068	0	0.487	0.51
GSK3B	LCK	9606.ENSP00000324806	9606.ENSP00000477713	0	0	0	0	0.054	0.07	0	0.497	0.518
GSK3B	HTT	9606.ENSP00000324806	9606.ENSP00000347184	0	0	0	0	0.09	0.054	0	0.495	0.528
GSK3B	PTGS2	9606.ENSP00000324806	9606.ENSP00000356438	0	0	0	0	0	0	0	0.573	0.573
GSK3B	TLR4	9606.ENSP00000324806	9606.ENSP00000363089	0	0	0	0	0.042	0.141	0	0.527	0.577
GSK3B	RELA	9606.ENSP00000324806	9606.ENSP00000384273	0	0	0	0	0.05	0.334	0	0.423	0.603
GSK3B	PTPN1	9606.ENSP00000324806	9606.ENSP00000360683	0	0	0	0	0.06	0.333	0	0.422	0.606
GSK3B	MMP9	9606.ENSP00000324806	9606.ENSP00000361405	0	0	0	0	0	0	0	0.612	0.612
GSK3B	PARP1	9606.ENSP00000324806	9606.ENSP00000355759	0	0	0	0	0.049	0.163	0	0.588	0.643
GSK3B	IGF1R	9606.ENSP00000324806	9606.ENSP00000497069	0	0	0	0	0.095	0	0	0.621	0.643
GSK3B	SNCA	9606.ENSP00000324806	9606.ENSP00000500990	0	0	0	0	0	0.303	0	0.546	0.67
GSK3B	MCL1	9606.ENSP00000324806	9606.ENSP00000358022	0	0	0	0	0.067	0.301	0	0.579	0.702
GSK3B	HDAC6	9606.ENSP00000324806	9606.ENSP00000365804	0	0	0	0	0.042	0.314	0	0.604	0.717
GSK3B	MTOR	9606.ENSP00000324806	9606.ENSP00000354558	0	0	0	0	0.135	0.095	0	0.746	0.784
GSK3B	RAF1	9606.ENSP00000324806	9606.ENSP00000401888	0	0	0	0.575	0.061	0	0.9	0.241	0.922
GSK3B	NFE2L2	9606.ENSP00000324806	9606.ENSP00000380252	0	0	0	0	0.049	0.547	0.75	0.62	0.953
GSK3B	PRKACB	9606.ENSP00000324806	9606.ENSP00000359719	0	0	0	0.606	0.087	0.209	0.9	0.771	0.981
GSK3B	MAPT	9606.ENSP00000324806	9606.ENSP00000340820	0	0	0	0	0	0.942	0.9	0.943	0.999
GSR	SIRT1	9606.ENSP00000221130	9606.ENSP00000212015	0.042	0	0	0	0.062	0	0	0.47	0.482
GSR	NOS1	9606.ENSP00000221130	9606.ENSP00000477999	0	0	0	0	0	0	0	0.405	0.405
GSR	PPARG	9606.ENSP00000221130	9606.ENSP00000287820	0	0	0	0	0.05	0.047	0	0.401	0.41
GSR	NFKB1	9606.ENSP00000221130	9606.ENSP00000226574	0	0	0	0	0.057	0.059	0	0.4	0.421
GSR	NOS2	9606.ENSP00000221130	9606.ENSP00000327251	0	0	0	0	0	0	0	0.426	0.426
GSR	IL2	9606.ENSP00000221130	9606.ENSP00000226730	0	0	0	0	0.093	0	0	0.413	0.445
GSR	MAOA	9606.ENSP00000221130	9606.ENSP00000340684	0	0	0	0	0.102	0	0	0.407	0.445
GSR	MAOB	9606.ENSP00000221130	9606.ENSP00000367309	0	0	0	0	0.101	0	0	0.416	0.453
GSR	NOS3	9606.ENSP00000221130	9606.ENSP00000297494	0	0	0	0	0	0	0	0.488	0.488
GSR	MPO	9606.ENSP00000221130	9606.ENSP00000225275	0	0	0	0	0	0.071	0	0.481	0.497
GSR	NOX4	9606.ENSP00000221130	9606.ENSP00000263317	0	0	0	0	0.059	0	0	0.503	0.512
GSR	PTGS2	9606.ENSP00000221130	9606.ENSP00000356438	0	0	0	0	0	0.071	0	0.507	0.522
GSR	NQO1	9606.ENSP00000221130	9606.ENSP00000319788	0	0	0	0	0.122	0	0	0.82	0.835
GSR	NFE2L2	9606.ENSP00000221130	9606.ENSP00000380252	0	0	0	0	0.049	0	0.75	0.731	0.93
HDAC1	NGFR	9606.ENSP00000362649	9606.ENSP00000172229	0	0	0	0	0	0	0	0.476	0.476
HDAC1	SIRT1	9606.ENSP00000362649	9606.ENSP00000212015	0	0	0	0	0	0.528	0	0.987	0.993
HDAC1	SERPINE1	9606.ENSP00000362649	9606.ENSP00000223095	0	0	0	0	0	0	0.4	0.215	0.508
HDAC1	NFKB1	9606.ENSP00000362649	9606.ENSP00000226574	0	0	0	0	0.058	0.841	0	0.981	0.996
HDAC1	IL2	9606.ENSP00000362649	9606.ENSP00000226730	0	0	0	0	0.07	0.51	0	0.346	0.676
HDAC1	MAPK14	9606.ENSP00000362649	9606.ENSP00000229795	0	0	0	0	0.09	0.219	0	0.27	0.437
HDAC1	SIRT2	9606.ENSP00000362649	9606.ENSP00000249396	0	0	0	0	0	0.137	0	0.843	0.859
HDAC1	STAT3	9606.ENSP00000362649	9606.ENSP00000264657	0	0	0	0	0.06	0.744	0.4	0.903	0.984
HDAC1	PPARG	9606.ENSP00000362649	9606.ENSP00000287820	0	0	0	0	0	0.516	0.5	0.456	0.857
HDAC1	HDAC3	9606.ENSP00000362649	9606.ENSP00000302967	0	0	0.059	0.963	0.262	0	0.9	0.058	0.925
HDAC1	TERT	9606.ENSP00000362649	9606.ENSP00000309572	0	0	0	0	0	0	0.5	0.403	0.688
HDAC1	PRKACA	9606.ENSP00000362649	9606.ENSP00000309591	0	0	0	0	0.042	0.51	0	0.359	0.673
HDAC1	HNF4A	9606.ENSP00000362649	9606.ENSP00000312987	0	0	0	0	0	0.053	0	0.419	0.426
HDAC1	MAOA	9606.ENSP00000362649	9606.ENSP00000340684	0	0	0	0	0.058	0.153	0	0.329	0.418
HDAC1	HTT	9606.ENSP00000362649	9606.ENSP00000347184	0	0	0	0	0.082	0.066	0	0.523	0.555
HDAC1	MTOR	9606.ENSP00000362649	9606.ENSP00000354558	0	0	0	0	0.074	0	0	0.448	0.467
HDAC1	PARP1	9606.ENSP00000362649	9606.ENSP00000355759	0	0	0	0	0.124	0.647	0	0.701	0.9
HDAC1	PTGS2	9606.ENSP00000362649	9606.ENSP00000356438	0	0	0	0	0.049	0.292	0	0.323	0.504
HDAC1	KDM4A	9606.ENSP00000362649	9606.ENSP00000361473	0	0	0	0	0.049	0.292	0	0.669	0.758
HDAC1	SYK	9606.ENSP00000362649	9606.ENSP00000364898	0	0	0	0	0.072	0.311	0	0.172	0.426
HDAC1	MAPK8	9606.ENSP00000362649	9606.ENSP00000378974	0	0	0	0	0.063	0.292	0	0.29	0.488
HDAC1	IKBKB	9606.ENSP00000362649	9606.ENSP00000430684	0	0	0	0	0.082	0.068	0	0.522	0.556
HDAC1	NFE2L2	9606.ENSP00000362649	9606.ENSP00000380252	0	0	0	0	0.073	0.292	0	0.459	0.614
HDAC1	HDAC6	9606.ENSP00000362649	9606.ENSP00000365804	0	0	0.14	0.611	0.049	0.288	0	0.598	0.735
HDAC1	RXRA	9606.ENSP00000362649	9606.ENSP00000419692	0	0	0	0	0.127	0.045	0.65	0.261	0.755
HDAC1	RELA	9606.ENSP00000362649	9606.ENSP00000384273	0	0	0	0	0.111	0.897	0	0.981	0.998
HDAC1	HDAC2	9606.ENSP00000362649	9606.ENSP00000430432	0	0	0.049	0.983	0.101	0.994	0.9	0.982	0.999
HDAC2	SIRT1	9606.ENSP00000430432	9606.ENSP00000212015	0	0	0	0	0.074	0.372	0	0.839	0.898
HDAC2	NFKB1	9606.ENSP00000430432	9606.ENSP00000226574	0	0	0	0	0.056	0.452	0	0.649	0.803
HDAC2	SIRT2	9606.ENSP00000430432	9606.ENSP00000249396	0	0	0	0	0	0.137	0	0.822	0.84
HDAC2	STAT3	9606.ENSP00000430432	9606.ENSP00000264657	0	0	0	0	0.042	0.612	0.4	0.63	0.906
HDAC2	PPARG	9606.ENSP00000430432	9606.ENSP00000287820	0	0	0	0	0	0.051	0.5	0.583	0.784
HDAC2	HDAC3	9606.ENSP00000430432	9606.ENSP00000302967	0	0	0.059	0.963	0.067	0	0.9	0.056	0.906
HDAC2	HTT	9606.ENSP00000430432	9606.ENSP00000347184	0	0	0	0	0.064	0.066	0	0.448	0.476
HDAC2	MTOR	9606.ENSP00000430432	9606.ENSP00000354558	0	0	0	0	0.049	0	0	0.4	0.405
HDAC2	PARP1	9606.ENSP00000430432	9606.ENSP00000355759	0	0	0	0	0.154	0.598	0	0.681	0.882
HDAC2	KDM4A	9606.ENSP00000430432	9606.ENSP00000361473	0	0	0	0	0	0	0	0.411	0.411
HDAC2	HDAC6	9606.ENSP00000430432	9606.ENSP00000365804	0	0	0.136	0.611	0.049	0.288	0	0.609	0.741
HDAC2	MAPK8	9606.ENSP00000430432	9606.ENSP00000378974	0	0	0	0	0.085	0	0	0.393	0.421
HDAC2	NFE2L2	9606.ENSP00000430432	9606.ENSP00000380252	0	0	0	0	0.074	0.292	0	0.56	0.686
HDAC2	RELA	9606.ENSP00000430432	9606.ENSP00000384273	0	0	0	0	0.055	0.874	0	0.895	0.986
HDAC2	RXRA	9606.ENSP00000430432	9606.ENSP00000419692	0	0	0	0	0.067	0.045	0.65	0.238	0.73
HDAC3	SIRT1	9606.ENSP00000302967	9606.ENSP00000212015	0	0	0	0	0.049	0.262	0	0.782	0.834
HDAC3	MPO	9606.ENSP00000302967	9606.ENSP00000225275	0	0	0	0	0.049	0	0	0.399	0.404
HDAC3	NFKB1	9606.ENSP00000302967	9606.ENSP00000226574	0	0	0	0	0.105	0.498	0	0.523	0.767
HDAC3	MAPK14	9606.ENSP00000302967	9606.ENSP00000229795	0	0	0	0	0.072	0.313	0	0.136	0.402
HDAC3	SIRT2	9606.ENSP00000302967	9606.ENSP00000249396	0	0	0	0	0.043	0.137	0	0.813	0.832
HDAC3	STAT3	9606.ENSP00000302967	9606.ENSP00000264657	0	0	0	0	0.062	0.744	0.4	0.322	0.889
HDAC3	PPARG	9606.ENSP00000302967	9606.ENSP00000287820	0	0	0	0	0	0.746	0.5	0.748	0.965
HDAC3	NOS3	9606.ENSP00000302967	9606.ENSP00000297494	0	0	0	0	0	0.292	0	0.215	0.42
HDAC3	HNF4A	9606.ENSP00000302967	9606.ENSP00000312987	0	0	0	0	0	0.3	0	0.228	0.437
HDAC3	KDM4A	9606.ENSP00000302967	9606.ENSP00000361473	0	0	0	0	0.049	0.292	0	0.258	0.457
HDAC3	PARP1	9606.ENSP00000302967	9606.ENSP00000355759	0	0	0	0	0.106	0.294	0	0.228	0.471
HDAC3	NFE2L2	9606.ENSP00000302967	9606.ENSP00000380252	0	0	0	0	0.062	0.292	0	0.275	0.477
HDAC3	PRKACA	9606.ENSP00000302967	9606.ENSP00000309591	0	0	0	0	0.042	0	0.4	0.262	0.539
HDAC3	HDAC6	9606.ENSP00000302967	9606.ENSP00000365804	0	0	0.131	0.597	0.049	0.288	0	0.347	0.565
HDAC3	MTOR	9606.ENSP00000302967	9606.ENSP00000354558	0	0	0	0	0.092	0	0	0.57	0.593
HDAC3	PPARA	9606.ENSP00000302967	9606.ENSP00000385523	0	0	0	0	0	0.051	0.5	0.318	0.648
HDAC3	RELA	9606.ENSP00000302967	9606.ENSP00000384273	0	0	0	0	0.067	0.645	0	0.344	0.764
HDAC3	RXRA	9606.ENSP00000302967	9606.ENSP00000419692	0	0	0	0	0.056	0.294	0.65	0.145	0.774
HDAC6	SIRT1	9606.ENSP00000365804	9606.ENSP00000212015	0	0	0	0	0	0.137	0	0.758	0.782
HDAC6	NFKB1	9606.ENSP00000365804	9606.ENSP00000226574	0	0	0	0	0.047	0.095	0	0.372	0.412
HDAC6	SIRT2	9606.ENSP00000365804	9606.ENSP00000249396	0	0	0	0	0.042	0.559	0	0.872	0.941
HDAC6	PIK3CA	9606.ENSP00000365804	9606.ENSP00000263967	0	0	0	0	0	0.251	0	0.522	0.627
HDAC6	STAT3	9606.ENSP00000365804	9606.ENSP00000264657	0	0	0	0	0.099	0.314	0	0.454	0.633
HDAC6	PLK1	9606.ENSP00000365804	9606.ENSP00000300093	0	0	0	0	0.042	0.292	0	0.376	0.539
HDAC6	MAPT	9606.ENSP00000365804	9606.ENSP00000340820	0	0	0	0	0	0.787	0	0.454	0.879
HDAC6	HTT	9606.ENSP00000365804	9606.ENSP00000347184	0	0	0	0	0.104	0.093	0	0.683	0.72
HDAC6	VCP	9606.ENSP00000365804	9606.ENSP00000351777	0	0	0	0	0.044	0.496	0.9	0.909	0.995
HDAC6	MTOR	9606.ENSP00000365804	9606.ENSP00000354558	0	0	0	0	0.06	0	0	0.448	0.459
HDAC6	PARP1	9606.ENSP00000365804	9606.ENSP00000355759	0	0	0	0	0.085	0.045	0	0.444	0.472
HDAC6	SYK	9606.ENSP00000365804	9606.ENSP00000364898	0	0	0	0	0.069	0.311	0	0.138	0.4
HDAC6	MAPK8	9606.ENSP00000365804	9606.ENSP00000378974	0	0	0	0	0.049	0	0	0.509	0.513
HDAC6	RELA	9606.ENSP00000365804	9606.ENSP00000384273	0	0	0	0	0.042	0.331	0	0.304	0.515
HDAC6	SNCA	9606.ENSP00000365804	9606.ENSP00000500990	0	0	0	0	0.067	0.226	0	0.687	0.754
HMGCR	SIRT1	9606.ENSP00000287936	9606.ENSP00000212015	0.099	0	0	0	0.086	0	0	0.537	0.586
HMGCR	STS	9606.ENSP00000287936	9606.ENSP00000217961	0	0	0	0	0	0	0	0.431	0.431
HMGCR	PON1	9606.ENSP00000287936	9606.ENSP00000222381	0	0	0	0	0	0	0	0.409	0.409
HMGCR	HSD17B1	9606.ENSP00000287936	9606.ENSP00000225929	0	0	0	0	0	0.045	0.172	0.508	0.577
HMGCR	NFKB1	9606.ENSP00000287936	9606.ENSP00000226574	0	0	0	0	0	0.068	0	0.394	0.411
HMGCR	STAT3	9606.ENSP00000287936	9606.ENSP00000264657	0	0	0	0	0.044	0	0	0.452	0.453
HMGCR	SQLE	9606.ENSP00000287936	9606.ENSP00000265896	0	0	0	0	0.812	0	0	0.863	0.973
HMGCR	REN	9606.ENSP00000287936	9606.ENSP00000272190	0	0	0	0	0	0.066	0	0.536	0.548
HMGCR	PPARG	9606.ENSP00000287936	9606.ENSP00000287820	0	0	0	0	0.044	0	0	0.66	0.661
HMGCR	IGF1R	9606.ENSP00000287936	9606.ENSP00000497069	0	0	0	0	0.049	0.122	0	0.344	0.405
HMGCR	TERT	9606.ENSP00000287936	9606.ENSP00000309572	0	0	0	0	0	0	0	0.423	0.423
HMGCR	MMP9	9606.ENSP00000287936	9606.ENSP00000361405	0	0	0	0	0.045	0	0	0.429	0.432
HMGCR	PFKFB3	9606.ENSP00000287936	9606.ENSP00000492001	0	0	0	0	0.044	0	0	0.433	0.435
HMGCR	PTGS2	9606.ENSP00000287936	9606.ENSP00000356438	0	0	0	0	0.044	0	0	0.461	0.463
HMGCR	MTOR	9606.ENSP00000287936	9606.ENSP00000354558	0	0	0	0	0.074	0	0	0.474	0.492
HMGCR	RXRA	9606.ENSP00000287936	9606.ENSP00000419692	0	0	0	0	0.044	0	0.4	0.294	0.559
HMGCR	HSD11B1	9606.ENSP00000287936	9606.ENSP00000355995	0	0	0	0	0	0.045	0.172	0.563	0.624
HMGCR	MGAM	9606.ENSP00000287936	9606.ENSP00000447378	0	0	0	0	0.043	0	0	0.627	0.627
HMGCR	NOS3	9606.ENSP00000287936	9606.ENSP00000297494	0	0	0	0	0	0	0	0.662	0.662
HMGCR	KMO	9606.ENSP00000287936	9606.ENSP00000355517	0	0	0	0	0.54	0	0	0.302	0.665
HMGCR	VCP	9606.ENSP00000287936	9606.ENSP00000351777	0	0	0	0	0.088	0.436	0	0.631	0.793
HMGCR	PPARA	9606.ENSP00000287936	9606.ENSP00000385523	0	0	0	0	0	0	0.5	0.724	0.856
HNF4A	SIRT1	9606.ENSP00000312987	9606.ENSP00000212015	0	0	0	0	0	0.446	0	0.466	0.691
HNF4A	MMP2	9606.ENSP00000312987	9606.ENSP00000219070	0	0	0	0	0.055	0	0	0.401	0.41
HNF4A	NFKB1	9606.ENSP00000312987	9606.ENSP00000226574	0	0	0	0	0	0.045	0	0.634	0.635
HNF4A	TTR	9606.ENSP00000312987	9606.ENSP00000237014	0	0	0	0	0.111	0	0	0.495	0.532
HNF4A	STAT3	9606.ENSP00000312987	9606.ENSP00000264657	0	0	0	0	0	0	0	0.557	0.557
HNF4A	PPARG	9606.ENSP00000312987	9606.ENSP00000287820	0	0	0	0.633	0.049	0.091	0	0.555	0.582
HNF4A	TERT	9606.ENSP00000312987	9606.ENSP00000309572	0	0	0	0	0.043	0	0	0.611	0.611
HNF4A	PRKACA	9606.ENSP00000312987	9606.ENSP00000309591	0	0	0	0	0	0.292	0	0.418	0.57
HNF4A	IGF1R	9606.ENSP00000312987	9606.ENSP00000497069	0	0	0	0	0	0.07	0	0.399	0.417
HNF4A	PRKACB	9606.ENSP00000312987	9606.ENSP00000359719	0	0	0	0	0	0	0	0.418	0.418
HNF4A	RXRA	9606.ENSP00000312987	9606.ENSP00000419692	0	0	0	0.84	0.087	0.091	0	0.368	0.429
HNF4A	MET	9606.ENSP00000312987	9606.ENSP00000317272	0	0	0	0	0.116	0.045	0	0.419	0.466
HNF4A	MMP9	9606.ENSP00000312987	9606.ENSP00000361405	0	0	0	0	0.074	0	0	0.447	0.466
HNF4A	MAPK8	9606.ENSP00000312987	9606.ENSP00000378974	0	0	0	0	0.042	0.292	0	0.368	0.533
HSD11B1	HSD17B1	9606.ENSP00000355995	9606.ENSP00000225929	0	0	0.258	0	0	0	0	0.507	0.618
HSD11B1	PPARG	9606.ENSP00000355995	9606.ENSP00000287820	0	0	0	0	0.066	0	0	0.445	0.459
HSD17B1	STS	9606.ENSP00000225929	9606.ENSP00000217961	0	0	0	0	0.217	0.098	0	0.735	0.797
HSD17B1	SHBG	9606.ENSP00000225929	9606.ENSP00000369816	0	0	0	0	0.042	0	0	0.432	0.432
HSPA1A	SIRT1	9606.ENSP00000364802	9606.ENSP00000212015	0	0	0	0	0.056	0.074	0.5	0.38	0.693
HSPA1A	SERPINE1	9606.ENSP00000364802	9606.ENSP00000223095	0	0	0	0	0.063	0	0	0.413	0.427
HSPA1A	IGFBP5	9606.ENSP00000364802	9606.ENSP00000233813	0	0	0	0	0	0	0	0.47	0.47
HSPA1A	MAP2K2	9606.ENSP00000364802	9606.ENSP00000262948	0	0	0	0	0	0.058	0	0.396	0.406
HSPA1A	TERT	9606.ENSP00000364802	9606.ENSP00000309572	0	0	0	0	0	0	0	0.469	0.469
HSPA1A	NQO1	9606.ENSP00000364802	9606.ENSP00000319788	0	0	0	0	0	0.092	0	0.541	0.566
HSPA1A	HTT	9606.ENSP00000364802	9606.ENSP00000347184	0	0	0	0	0.067	0.146	0	0.467	0.538
HSPA1A	VCP	9606.ENSP00000364802	9606.ENSP00000351777	0.042	0	0	0	0.117	0.097	0	0.519	0.584
HSPA1A	TLR4	9606.ENSP00000364802	9606.ENSP00000363089	0	0	0	0	0	0.102	0	0.545	0.574
HSPA1A	IKBKB	9606.ENSP00000364802	9606.ENSP00000430684	0	0	0	0	0.048	0.378	0	0.149	0.452
HSPA1A	IGFBP3	9606.ENSP00000364802	9606.ENSP00000370473	0	0	0	0	0.06	0	0	0.454	0.464
HTR1A	SLC6A2	9606.ENSP00000316244	9606.ENSP00000219833	0	0	0	0	0.073	0	0	0.78	0.788
HTR1A	SLC6A3	9606.ENSP00000316244	9606.ENSP00000270349	0	0	0	0	0.061	0	0	0.787	0.792
HTR1A	HTR2C	9606.ENSP00000316244	9606.ENSP00000276198	0	0	0	0.744	0.133	0	0	0.576	0.617
HTR1A	NTRK2	9606.ENSP00000316244	9606.ENSP00000277120	0	0	0	0	0.099	0	0	0.458	0.491
HTR1A	PPARG	9606.ENSP00000316244	9606.ENSP00000287820	0	0	0	0	0.068	0	0	0.385	0.403
HTR1A	PRKACA	9606.ENSP00000316244	9606.ENSP00000309591	0	0	0	0	0	0.066	0	0.417	0.432
HTR1A	PRKACB	9606.ENSP00000316244	9606.ENSP00000359719	0	0	0	0	0	0.066	0	0.417	0.432
HTR1A	NOS1	9606.ENSP00000316244	9606.ENSP00000477999	0	0	0	0	0.063	0	0	0.456	0.468
HTR1A	MAOB	9606.ENSP00000316244	9606.ENSP00000367309	0	0	0	0	0.072	0	0	0.727	0.735
HTR1A	MAOA	9606.ENSP00000316244	9606.ENSP00000340684	0	0	0	0	0	0	0	0.861	0.861
HTR1A	HTR2A	9606.ENSP00000316244	9606.ENSP00000437737	0	0	0	0.729	0.113	0.324	0	0.878	0.92
HTR2A	SLC6A2	9606.ENSP00000437737	9606.ENSP00000219833	0	0	0	0	0.042	0	0	0.675	0.675
HTR2A	SLC6A3	9606.ENSP00000437737	9606.ENSP00000270349	0	0	0	0	0	0	0	0.708	0.708
HTR2A	HTR2C	9606.ENSP00000437737	9606.ENSP00000276198	0	0	0	0.935	0.063	0.573	0.9	0.816	0.991
HTR2A	NTRK2	9606.ENSP00000437737	9606.ENSP00000277120	0	0	0	0	0.109	0	0	0.417	0.458
HTR2A	MAOA	9606.ENSP00000437737	9606.ENSP00000340684	0	0	0	0	0	0	0	0.786	0.786
HTR2A	PTGER3	9606.ENSP00000437737	9606.ENSP00000349003	0	0	0	0	0.054	0	0	0.436	0.443
HTR2A	MAOB	9606.ENSP00000437737	9606.ENSP00000367309	0	0	0	0	0.072	0	0	0.676	0.687
HTR2C	SLC6A2	9606.ENSP00000276198	9606.ENSP00000219833	0	0	0	0	0.042	0	0	0.624	0.625
HTR2C	SLC6A3	9606.ENSP00000276198	9606.ENSP00000270349	0	0	0	0	0	0	0	0.622	0.622
HTR2C	MAOA	9606.ENSP00000276198	9606.ENSP00000340684	0	0	0	0	0.063	0	0	0.684	0.691
HTR2C	MAOB	9606.ENSP00000276198	9606.ENSP00000367309	0	0	0	0	0.063	0	0	0.796	0.8
HTT	SIRT1	9606.ENSP00000347184	9606.ENSP00000212015	0	0	0	0	0.105	0.052	0	0.502	0.54
HTT	NFKB1	9606.ENSP00000347184	9606.ENSP00000226574	0	0	0	0	0.062	0.258	0	0.556	0.664
HTT	TTR	9606.ENSP00000347184	9606.ENSP00000237014	0	0	0	0	0.074	0	0	0.379	0.4
HTT	SIRT2	9606.ENSP00000347184	9606.ENSP00000249396	0	0	0	0	0.087	0.095	0	0.42	0.478
HTT	NTRK2	9606.ENSP00000347184	9606.ENSP00000277120	0	0	0	0	0.057	0.054	0	0.635	0.645
HTT	PPARG	9606.ENSP00000347184	9606.ENSP00000287820	0	0	0	0	0	0.239	0	0.75	0.802
HTT	INSR	9606.ENSP00000347184	9606.ENSP00000303830	0	0	0	0	0.05	0.091	0	0.392	0.43
HTT	PRKACA	9606.ENSP00000347184	9606.ENSP00000309591	0	0	0	0	0.067	0.112	0	0.354	0.419
HTT	MAPT	9606.ENSP00000347184	9606.ENSP00000340820	0	0	0	0	0.042	0.095	0	0.698	0.715
HTT	MAOB	9606.ENSP00000347184	9606.ENSP00000367309	0	0	0	0	0.06	0.071	0	0.399	0.429
HTT	PARP1	9606.ENSP00000347184	9606.ENSP00000355759	0	0	0	0	0.06	0	0	0.49	0.5
HTT	KMO	9606.ENSP00000347184	9606.ENSP00000355517	0	0	0	0	0.086	0.071	0	0.563	0.597
HTT	IKBKB	9606.ENSP00000347184	9606.ENSP00000430684	0	0	0	0	0.093	0.301	0	0.465	0.631
HTT	MTOR	9606.ENSP00000347184	9606.ENSP00000354558	0	0	0	0	0.453	0.314	0	0.554	0.818
HTT	VCP	9606.ENSP00000347184	9606.ENSP00000351777	0.041	0	0	0	0.059	0.807	0	0.5	0.901
HTT	MAPK9	9606.ENSP00000347184	9606.ENSP00000394560	0	0	0	0	0.067	0	0.9	0.191	0.917
HTT	MAPK8	9606.ENSP00000347184	9606.ENSP00000378974	0	0	0	0	0.107	0	0.9	0.284	0.93
HTT	SNCA	9606.ENSP00000347184	9606.ENSP00000500990	0	0	0	0	0.057	0.422	0	0.982	0.989
IGF1R	SIRT1	9606.ENSP00000497069	9606.ENSP00000212015	0	0	0	0	0.049	0	0	0.565	0.569
IGF1R	MMP2	9606.ENSP00000497069	9606.ENSP00000219070	0	0	0	0	0.055	0	0	0.684	0.689
IGF1R	NFKB1	9606.ENSP00000497069	9606.ENSP00000226574	0	0	0	0	0	0.095	0	0.477	0.506
IGF1R	MAPK14	9606.ENSP00000497069	9606.ENSP00000229795	0	0	0	0	0.049	0.11	0	0.372	0.422
IGF1R	IGFBP2	9606.ENSP00000497069	9606.ENSP00000233809	0	0	0	0	0.054	0	0	0.808	0.81
IGF1R	IGFBP5	9606.ENSP00000497069	9606.ENSP00000233813	0	0	0	0	0.106	0	0	0.788	0.802
IGF1R	PDGFRB	9606.ENSP00000497069	9606.ENSP00000261799	0	0	0	0.582	0	0.074	0	0.6	0.613
IGF1R	MAP2K2	9606.ENSP00000497069	9606.ENSP00000262948	0	0	0	0.571	0	0.161	0	0.487	0.551
IGF1R	NOX4	9606.ENSP00000497069	9606.ENSP00000263317	0	0	0	0	0	0.063	0	0.476	0.488
IGF1R	KDR	9606.ENSP00000497069	9606.ENSP00000263923	0	0	0	0.574	0	0.074	0	0.537	0.552
IGF1R	PIK3CA	9606.ENSP00000497069	9606.ENSP00000263967	0	0	0	0	0.048	0.098	0.9	0.776	0.978
IGF1R	STAT3	9606.ENSP00000497069	9606.ENSP00000264657	0	0	0	0	0.064	0.62	0	0.797	0.921
IGF1R	IGFBP1	9606.ENSP00000497069	9606.ENSP00000275525	0	0	0	0	0.049	0	0	0.885	0.886
IGF1R	PPARG	9606.ENSP00000497069	9606.ENSP00000287820	0	0	0	0	0.07	0.071	0	0.625	0.648
IGF1R	INSR	9606.ENSP00000497069	9606.ENSP00000303830	0	0	0.057	0.956	0.137	0.927	0.9	0.696	0.997
IGF1R	PRKACA	9606.ENSP00000497069	9606.ENSP00000309591	0	0	0	0.578	0.055	0.088	0.9	0.191	0.921
IGF1R	MET	9606.ENSP00000497069	9606.ENSP00000317272	0	0	0	0.581	0.042	0.192	0	0.56	0.629
IGF1R	MTOR	9606.ENSP00000497069	9606.ENSP00000354558	0	0	0	0	0.049	0.211	0	0.843	0.872
IGF1R	PARP1	9606.ENSP00000497069	9606.ENSP00000355759	0	0	0	0	0	0	0	0.56	0.56
IGF1R	PTGS2	9606.ENSP00000497069	9606.ENSP00000356438	0	0	0	0	0.044	0	0	0.431	0.433
IGF1R	MCL1	9606.ENSP00000497069	9606.ENSP00000358022	0	0	0	0	0.049	0	0	0.488	0.492
IGF1R	PRKACB	9606.ENSP00000497069	9606.ENSP00000359719	0	0	0	0.573	0.054	0.088	0.9	0.194	0.921
IGF1R	PTPN1	9606.ENSP00000497069	9606.ENSP00000360683	0	0	0	0	0.055	0.969	0	0.786	0.993
IGF1R	MMP9	9606.ENSP00000497069	9606.ENSP00000361405	0	0	0	0	0.043	0	0	0.687	0.688
IGF1R	IGFBP3	9606.ENSP00000497069	9606.ENSP00000370473	0	0	0	0	0.046	0.287	0	0.946	0.96
IGF1R	MAPK8	9606.ENSP00000497069	9606.ENSP00000378974	0	0	0	0	0.049	0.088	0	0.412	0.446
IGF1R	NFE2L2	9606.ENSP00000497069	9606.ENSP00000380252	0	0	0	0	0.044	0.07	0	0.391	0.411
IGF1R	RELA	9606.ENSP00000497069	9606.ENSP00000384273	0	0	0	0	0.044	0.306	0	0.278	0.48
IGF1R	PIK3CG	9606.ENSP00000497069	9606.ENSP00000419260	0	0	0	0	0	0.098	0	0.513	0.542
IGF1R	PIK3R1	9606.ENSP00000497069	9606.ENSP00000428056	0	0	0	0	0.042	0.803	0.9	0.735	0.994
IGF1R	PGF	9606.ENSP00000497069	9606.ENSP00000451040	0	0	0	0	0	0	0.65	0.299	0.744
IGF1R	PIK3CB	9606.ENSP00000497069	9606.ENSP00000501150	0	0	0	0	0.074	0.098	0.9	0.695	0.971
IGFBP1	SERPINE1	9606.ENSP00000275525	9606.ENSP00000223095	0	0	0	0	0.123	0	0	0.451	0.498
IGFBP1	IGFBP2	9606.ENSP00000275525	9606.ENSP00000233809	0	0	0	0.82	0.085	0	0	0.641	0.657
IGFBP1	IGFBP5	9606.ENSP00000275525	9606.ENSP00000233813	0	0	0	0.785	0	0	0	0.505	0.505
IGFBP1	TYR	9606.ENSP00000275525	9606.ENSP00000263321	0	0	0	0	0.449	0	0	0.048	0.453
IGFBP1	MMP9	9606.ENSP00000275525	9606.ENSP00000361405	0	0	0	0	0	0	0	0.431	0.431
IGFBP1	INSR	9606.ENSP00000275525	9606.ENSP00000303830	0	0	0	0	0.046	0	0	0.45	0.453
IGFBP1	MAPK8	9606.ENSP00000275525	9606.ENSP00000378974	0	0	0	0	0	0	0	0.486	0.485
IGFBP1	MMP1	9606.ENSP00000275525	9606.ENSP00000322788	0	0	0	0	0.085	0	0	0.513	0.535
IGFBP1	PPARG	9606.ENSP00000275525	9606.ENSP00000287820	0	0	0	0	0	0	0	0.603	0.603
IGFBP1	SHBG	9606.ENSP00000275525	9606.ENSP00000369816	0	0	0	0	0.061	0	0	0.694	0.7
IGFBP1	IGFBP3	9606.ENSP00000275525	9606.ENSP00000370473	0	0	0	0.748	0.18	0	0	0.692	0.736
IGFBP2	SERPINE1	9606.ENSP00000233809	9606.ENSP00000223095	0	0	0	0	0.055	0	0	0.448	0.457
IGFBP2	REN	9606.ENSP00000233809	9606.ENSP00000272190	0	0	0	0	0	0	0	0.4	0.4
IGFBP2	MCL1	9606.ENSP00000233809	9606.ENSP00000358022	0	0	0	0	0	0	0	0.443	0.443
IGFBP2	TTR	9606.ENSP00000233809	9606.ENSP00000237014	0	0	0	0	0.067	0	0	0.55	0.562
IGFBP2	PPARG	9606.ENSP00000233809	9606.ENSP00000287820	0	0	0	0	0	0	0	0.586	0.586
IGFBP2	SHBG	9606.ENSP00000233809	9606.ENSP00000369816	0	0	0	0	0.055	0	0	0.693	0.697
IGFBP2	IGFBP3	9606.ENSP00000233809	9606.ENSP00000370473	0	0	0	0.768	0.072	0	0	0.831	0.836
IGFBP3	MMP2	9606.ENSP00000370473	9606.ENSP00000219070	0	0	0	0	0.139	0	0.4	0.646	0.801
IGFBP3	SERPINE1	9606.ENSP00000370473	9606.ENSP00000223095	0	0	0	0	0.142	0	0	0.548	0.596
IGFBP3	NFKB1	9606.ENSP00000370473	9606.ENSP00000226574	0	0	0	0	0.042	0	0	0.541	0.541
IGFBP3	IGFBP5	9606.ENSP00000370473	9606.ENSP00000233813	0	0	0	0.906	0.197	0	0.72	0.911	0.978
IGFBP3	STAT3	9606.ENSP00000370473	9606.ENSP00000264657	0	0	0	0	0.047	0	0	0.459	0.463
IGFBP3	PPARG	9606.ENSP00000370473	9606.ENSP00000287820	0	0	0	0	0.042	0.292	0	0.797	0.85
IGFBP3	MMP3	9606.ENSP00000370473	9606.ENSP00000299855	0	0	0	0	0.105	0	0	0.694	0.714
IGFBP3	INSR	9606.ENSP00000370473	9606.ENSP00000303830	0	0	0	0	0.046	0	0	0.447	0.45
IGFBP3	PLG	9606.ENSP00000370473	9606.ENSP00000308938	0	0	0	0	0	0.292	0.4	0.728	0.874
IGFBP3	MMP1	9606.ENSP00000370473	9606.ENSP00000322788	0	0	0	0	0.11	0	0.4	0.588	0.76
IGFBP3	PARP1	9606.ENSP00000370473	9606.ENSP00000355759	0	0	0	0	0.053	0	0	0.419	0.426
[truncated: 849 more rows]
