# Supplementary material for: Establishing network pharmacology between natural polyphenols and Alzheimer’s disease using bioinformatic tools – An advancement in Alzheimer’s research
Source: Toxicol Rep. 2024 Aug 23;13:101715. doi: 10.1016/j.toxrep.2024.101715 (PMC11402327; doi:10.1016/j.toxrep.2024.101715)
Supplement: Supplementary file 11 — Supplementary material [file mmc9.xlsx]

## Sheet: File 7 (PPI Network analysis by
AverageShortestPathLength	BetweennessCentrality	ClosenessCentrality	ClusteringCoefficient	Eccentricity	EdgeCount	Indegree	IsSingleNode	name	NeighborhoodConnectivity	Outdegree	PartnerOfMultiEdgedNodePairs	selected	SelfLoops	shared name	Stress
1.91351	0	0.522599	0.273674	4	33	0	FALSE	ABCB1	56.3636	33	0	FALSE	0	ABCB1	0
2.18571	0.186821	0.457516	0.158088	4	17	5	FALSE	CFTR	39.7647	12	0	FALSE	0	CFTR	32155
1.5	0.426297	0.666667	0.194635	2	73	67	FALSE	SIRT1	45.1644	6	0	FALSE	0	SIRT1	78368
2.25455	0.0165603	0.443548	0.264706	4	18	2	FALSE	APEX1	45.2778	16	0	FALSE	0	APEX1	2088
1.7619	0.347685	0.567568	0.259958	4	54	32	FALSE	MMP2	51.3704	22	0	FALSE	0	MMP2	80474
2.15625	0.0879711	0.463768	0.210526	4	20	16	FALSE	PON1	41	4	0	FALSE	0	PON1	11532
1.38462	1.29388	0.722222	0.186017	3	90	57	FALSE	NFKB1	43.7778	33	0	FALSE	0	NFKB1	262768
2.39394	0.382639	0.417722	0.169516	4	27	13	FALSE	CYP2C9	28.8889	14	0	FALSE	0	CYP2C9	71276
1.62667	0.355615	0.614754	0.243506	3	56	22	FALSE	KDR	49.3393	34	0	FALSE	0	KDR	77593
1.57143	0.271374	0.636364	0.160101	3	100	96	FALSE	STAT3	41.44	4	0	FALSE	0	STAT3	59313
1.65254	0.711216	0.605128	0.206418	4	70	19	FALSE	ERBB2	46.0571	51	0	FALSE	0	ERBB2	137600
1.40323	2.05586	0.712644	0.151287	3	101	23	FALSE	EGFR	40.3069	78	0	FALSE	0	EGFR	304129
2.01075	0.664821	0.497326	0.202381	5	36	14	FALSE	HMGCR	47.6667	22	0	FALSE	0	HMGCR	92574
2.08235	0.40752	0.480226	0.302299	5	30	16	FALSE	HNF4A	59.4	14	0	FALSE	0	HNF4A	58401
1.89062	0.0923656	0.528926	0.311111	4	36	18	FALSE	MET	55.6944	18	0	FALSE	0	MET	31169
1.6	2.0912	0.625	0.181476	4	77	28	FALSE	GSK3B	44.2338	49	0	FALSE	0	GSK3B	286266
2.11194	0.367017	0.473498	0.140212	4	28	9	FALSE	CYP1A2	26.4286	19	0	FALSE	0	CYP1A2	57819
2.60294	0.00638519	0.384181	0.311111	4	10	2	FALSE	CES1	30.5	8	0	FALSE	0	CES1	588
1.93662	0.673374	0.516364	0.15	4	36	8	FALSE	COMT	32.8333	28	0	FALSE	0	COMT	94887
1.50877	0.878977	0.662791	0.224145	3	71	42	FALSE	MTOR	48.4225	29	0	FALSE	0	MTOR	177752
1.85	0.619866	0.540541	0.234091	4	56	44	FALSE	PARP1	47.3214	12	0	FALSE	0	PARP1	98936
1.33333	0.877772	0.75	0.164986	2	85	73	FALSE	PTGS2	42.4824	12	0	FALSE	0	PTGS2	145422
1.75385	0.485294	0.570175	0.257551	4	50	27	FALSE	MCL1	50.16	23	0	FALSE	0	MCL1	86138
2.50376	0.330056	0.399399	0.183077	4	26	13	FALSE	CYP2C19	26.6538	13	0	FALSE	0	CYP2C19	61903
1.5082	1.4163	0.663043	0.190809	3	78	45	FALSE	MMP9	44.0128	33	0	FALSE	0	MMP9	232304
1.83889	0.0430898	0.543807	0.246454	3	48	2	FALSE	ABL1	48.6458	46	0	FALSE	0	ABL1	7866
1.49693	0.726796	0.668033	0.156863	3	102	11	FALSE	BCL2	41.2059	91	0	FALSE	0	BCL2	102574
2.09783	0.000396	0.476684	0.340909	4	12	1	FALSE	ABCC1	65.8333	11	0	FALSE	0	ABCC1	126
1.45299	2.76226	0.688235	0.157059	4	98	29	FALSE	ESR1	41.7347	69	0	FALSE	0	ESR1	440853
1.32768	0.929755	0.753191	0.118944	3	129	7	FALSE	AKT1	36.2248	122	0	FALSE	0	AKT1	98434
1.72619	0.622679	0.57931	0.254368	4	54	22	FALSE	IGF1R	50.9259	32	0	FALSE	0	IGF1R	99371
1.96721	0.0170866	0.508333	0.272414	4	30	2	FALSE	ABCG2	55.8667	28	0	FALSE	0	ABCG2	1804
1.5	2.4387	0.666667	0.162038	3	95	21	FALSE	CTNNB1	41.2105	74	0	FALSE	0	CTNNB1	330523
1.85496	1.4983	0.539095	0.141536	3	47	17	FALSE	CYP3A4	35.4894	30	0	FALSE	0	CYP3A4	245235
2.28125	0.112261	0.438356	0.342529	5	30	15	FALSE	HDAC2	55.4	15	0	FALSE	0	HDAC2	25013
1.85714	0.174682	0.538462	0.267683	4	41	29	FALSE	PDGFRB	52.0244	12	0	FALSE	0	PDGFRB	40823
1.36667	1.52502	0.731707	0.159316	3	87	67	FALSE	PPARG	41.7471	20	0	FALSE	0	PPARG	242962
1	0.0169295	1	0.293544	1	37	35	FALSE	SYK	53.5676	2	0	FALSE	0	SYK	4874
1	0.027837	1	0.1	1	5	4	FALSE	SLC16A1	15.6	1	0	FALSE	0	SLC16A1	4425
1.80357	0.539959	0.554455	0.199495	4	45	26	FALSE	MPO	42.1556	19	0	FALSE	0	MPO	77267
2	0.00191381	0.5	0.310458	4	18	4	FALSE	CD38	54.6667	14	0	FALSE	0	CD38	526
1.6625	0.60258	0.601504	0.240042	3	54	20	FALSE	IL2	50.0185	34	0	FALSE	0	IL2	92948
1.80282	0.293293	0.554688	0.264031	4	49	27	FALSE	MAPK14	53.1837	22	0	FALSE	0	MAPK14	64562
1.91489	0.15361	0.522222	0.285256	4	40	7	FALSE	CDK4	53.225	33	0	FALSE	0	CDK4	29855
2.06164	0.0132502	0.48505	0.364615	4	26	4	FALSE	BRD4	56.8462	22	0	FALSE	0	BRD4	2643
1.78947	0.332816	0.558824	0.273469	4	50	36	FALSE	PIK3CA	50.52	14	0	FALSE	0	PIK3CA	69557
2.11364	0.494889	0.473118	0.194168	5	38	27	FALSE	NTRK2	42.8947	11	0	FALSE	0	NTRK2	85614
1.74118	0.0906189	0.574324	0.170387	3	64	4	FALSE	APP	43.8906	60	0	FALSE	0	APP	14325
1.33333	0.140324	0.75	0.331439	2	33	31	FALSE	TERT	59.6667	2	0	FALSE	0	TERT	24724
2.32812	0.877442	0.42953	0.195513	5	40	26	FALSE	MAPT	43.15	14	0	FALSE	0	MAPT	111654
1.85586	0.752022	0.538835	0.226263	3	45	13	FALSE	FYN	46.3778	32	0	FALSE	0	FYN	91335
2	0.0522821	0.5	0.247159	3	33	30	FALSE	PTPN1	52.2121	3	0	FALSE	0	PTPN1	10571
1.87629	0.218895	0.532967	0.293844	3	42	15	FALSE	HDAC1	53.4762	27	0	FALSE	0	HDAC1	49413
2.24138	0.136602	0.446154	0.322581	5	32	17	FALSE	HDAC6	55.2188	15	0	FALSE	0	HDAC6	23823
1.6875	0.313798	0.592593	0.241087	3	59	51	FALSE	RELA	49.322	8	0	FALSE	0	RELA	56321
2.06849	0.318957	0.483444	0.272043	4	31	15	FALSE	LCK	52.3226	16	0	FALSE	0	LCK	39706
2.70536	0	0.369637	0.5	4	6	2	FALSE	FRK	59.5	4	0	FALSE	0	FRK	0
1.90278	0.178028	0.525547	0.255128	4	40	6	FALSE	CDK1	50.65	34	0	FALSE	0	CDK1	21579
1.93056	0.400245	0.517986	0.25504	4	32	12	FALSE	LYN	47.1562	20	0	FALSE	0	LYN	50888
1.72857	0.449914	0.578512	0.257143	4	50	24	FALSE	MAPK8	51.72	26	0	FALSE	0	MAPK8	87709
2.02143	0.0641939	0.4947	0.33871	4	31	7	FALSE	CHEK1	54.5161	24	0	FALSE	0	CHEK1	12726
2.31092	0.000848	0.432727	0.333333	4	10	2	FALSE	DDR1	62.6	8	0	FALSE	0	DDR1	457
1.82317	0.607783	0.548495	0.230015	4	52	4	FALSE	AR	48.6538	48	0	FALSE	0	AR	99912
2.52941	0.0117458	0.395349	0.311828	4	31	29	FALSE	RAF1	57.4516	2	0	FALSE	0	RAF1	2025
0	0	0	0.166667	0	3	3	FALSE	NQO2	39.3333	0	0	FALSE	0	NQO2	0
2.22222	0.460314	0.45	0.235178	4	23	16	FALSE	MME	52.0435	7	0	FALSE	0	MME	48303
2.65672	0.0886723	0.376404	0.252381	5	21	4	FALSE	ALOX5	51.2381	17	0	FALSE	0	ALOX5	15745
1.25	0.189009	0.8	0.20128	2	38	35	FALSE	SNCA	45.3947	3	0	FALSE	0	SNCA	33101
1.93939	0.226361	0.515625	0.263182	4	47	35	FALSE	PIK3R1	49.8298	12	0	FALSE	0	PIK3R1	48708
1.75676	0	0.569231	0.193571	3	54	0	FALSE	ACE	44.9815	54	0	FALSE	0	ACE	0
2.30645	0.00815943	0.433566	0.391026	4	13	7	FALSE	MIF	64.6923	6	0	FALSE	0	MIF	1898
2.31429	0.0770648	0.432099	0.30291	5	28	21	FALSE	PLAT	52.1429	7	0	FALSE	0	PLAT	17476
1.78571	0.275779	0.56	0.221176	3	51	46	FALSE	SERPINE1	46.098	5	0	FALSE	0	SERPINE1	43568
1	0.0564602	1	0.124506	1	23	22	FALSE	TTR	31.6087	1	0	FALSE	0	TTR	5955
2.55556	0.32182	0.391304	0.277778	4	10	2	FALSE	ALDH2	27.3	8	0	FALSE	0	ALDH2	50710
2.21429	0.111776	0.451613	0.331034	4	30	20	FALSE	NOX4	59.1333	10	0	FALSE	0	NOX4	17523
0	0	0	0.242857	0	21	21	FALSE	TYR	55.4762	0	0	FALSE	0	TYR	0
2.08392	0.0720713	0.479866	0.162055	4	23	4	FALSE	BCHE	36.7391	19	0	FALSE	0	BCHE	7236
1.8	0.156787	0.555556	0.203865	3	46	41	FALSE	REN	46.0652	5	0	FALSE	0	REN	32253
2.62676	0.00613201	0.380697	0.172727	5	11	1	FALSE	AVPR2	31.9091	10	0	FALSE	0	AVPR2	1180
1.98204	0.100113	0.504532	0.206439	4	33	4	FALSE	BACE1	46.8485	29	0	FALSE	0	BACE1	9160
2.11765	0.0603695	0.472222	0.255263	3	20	12	FALSE	NOS1	51.15	8	0	FALSE	0	NOS1	14247
2.5	0.00304139	0.4	0.285714	4	8	6	FALSE	OGA	49	2	0	FALSE	0	OGA	852
2.73846	0.573686	0.365169	0.184685	6	37	28	FALSE	MAOB	37.4865	9	0	FALSE	0	MAOB	80438
1.92308	0.197882	0.52	0.235736	4	37	7	FALSE	CTSB	48.7297	30	0	FALSE	0	CTSB	25592
2.74242	0.470402	0.364641	0.178812	7	39	28	FALSE	MAOA	39.8974	11	0	FALSE	0	MAOA	79585
1	0.0417452	1	0.21751	1	64	63	FALSE	TLR4	47.0156	1	0	FALSE	0	TLR4	11506
2.62281	0.0862749	0.381271	0.181818	5	12	3	FALSE	EDNRA	32.9167	9	0	FALSE	0	EDNRA	10165
1.6129	0.239401	0.62	0.236364	3	45	32	FALSE	PPARA	51.2222	13	0	FALSE	0	PPARA	54734
2.03077	0.18216	0.492424	0.363757	4	28	14	FALSE	MMP1	58.3571	14	0	FALSE	0	MMP1	22744
2.27273	0.115636	0.44	0.294118	5	34	26	FALSE	PLG	49.3235	8	0	FALSE	0	PLG	21815
2.25664	0.410809	0.443137	0.130435	4	24	9	FALSE	F2	29.0417	15	0	FALSE	0	F2	54401
2.05682	0.0384195	0.486188	0.322134	4	23	7	FALSE	F3	51.9565	16	0	FALSE	0	F3	8565
3.26087	0.0508613	0.306667	0.244444	6	10	4	FALSE	ECE1	36.2	6	0	FALSE	0	ECE1	5132
2.06061	0.0207769	0.485294	0.265152	4	12	5	FALSE	MGAM	43.5	7	0	FALSE	0	MGAM	2839
2.08511	0.228642	0.479592	0.251515	5	45	28	FALSE	NOS3	50.6222	17	0	FALSE	0	NOS3	62554
1.90055	0.0160275	0.526163	0.212644	4	30	1	FALSE	ACHE	43.8333	29	0	FALSE	0	ACHE	2124
2.66667	0.0577471	0.375	0.322222	4	10	9	FALSE	SLC5A2	52.9	1	0	FALSE	0	SLC5A2	7286
1.97778	0.08865	0.505618	0.257576	3	22	13	FALSE	NGFR	56.7727	9	0	FALSE	0	NGFR	21872
2.09639	0.347482	0.477011	0.257576	4	22	8	FALSE	GSR	49.2273	14	0	FALSE	0	GSR	61259
2	0.0209097	0.5	0.262846	3	23	22	FALSE	SLC6A3	38.087	1	0	FALSE	0	SLC6A3	5032
1.77358	0.178566	0.56383	0.272464	4	46	27	FALSE	NFE2L2	53.8696	19	0	FALSE	0	NFE2L2	46447
1.95349	0.374016	0.511905	0.251337	4	34	16	FALSE	HTT	51.4118	18	0	FALSE	0	HTT	59929
1.96875	1.04983	0.507937	0.184874	4	35	14	FALSE	DRD2	38.6857	21	0	FALSE	0	DRD2	151381
2.60556	0.00427758	0.383795	0.196429	5	8	1	FALSE	ADA	35.25	7	0	FALSE	0	ADA	248
2.57971	0.100561	0.38764	0.245238	7	21	10	FALSE	HTR1A	34.8571	11	0	FALSE	0	HTR1A	17952
0	0	0	0.5	0	2	2	FALSE	CHRNA7	47	0	0	FALSE	0	CHRNA7	0
2.05618	0.283503	0.486339	0.187135	4	19	3	FALSE	ADORA2A	38.1053	16	0	FALSE	0	ADORA2A	22700
2.42458	0.00261767	0.412442	0.214286	5	8	1	FALSE	ADORA1	46.25	7	0	FALSE	0	ADORA1	480
2.38532	0.29942	0.419231	0.205628	5	22	12	FALSE	GRM5	37.1818	10	0	FALSE	0	GRM5	40282
3.10294	0.0728743	0.322275	0.214286	7	21	14	FALSE	HTR2A	26.0952	7	0	FALSE	0	HTR2A	15796
1.65385	0.888024	0.604651	0.168182	3	56	44	FALSE	PRKACA	43.3929	12	0	FALSE	0	PRKACA	203508
2.0922	0.0345768	0.477966	0.32684	4	22	2	FALSE	ARG1	58.1364	20	0	FALSE	0	ARG1	5846
2.38194	0.103251	0.419825	0.228758	4	18	3	FALSE	CNR1	48.1111	15	0	FALSE	0	CNR1	7231
1.68	0.793337	0.595238	0.172714	3	53	42	FALSE	PRKACB	43.8302	11	0	FALSE	0	PRKACB	191101
0	0	0	0.5	0	2	2	FALSE	CNR2	18.5	0	0	FALSE	0	CNR2	0
2.43363	0.137312	0.410909	0.276353	5	27	8	FALSE	FGFR1	53.3333	19	0	FALSE	0	FGFR1	20996
2.34545	0	0.426357	0.366667	5	6	0	FALSE	AHR	62	6	0	FALSE	0	AHR	0
1.92523	0.314079	0.519417	0.246154	4	40	13	FALSE	ESR2	53.5	27	0	FALSE	0	ESR2	72608
3.27586	0	0.305263	0.5	5	4	0	FALSE	AKR1A1	23.5	4	0	FALSE	0	AKR1A1	0
2.86047	0.0499506	0.349593	0.214286	5	8	3	FALSE	GLO1	18	5	0	FALSE	0	GLO1	7870
2.73494	0	0.365639	0.266667	5	6	0	FALSE	AKR1C2	20.1667	6	0	FALSE	0	AKR1C2	0
1.75	0.0201143	0.571429	0.27619	3	15	13	FALSE	HSD17B1	35.6667	2	0	FALSE	0	HSD17B1	2976
2.19512	0.100545	0.455556	0.278947	4	20	14	FALSE	NQO1	60.9	6	0	FALSE	0	NQO1	16077
2.27273	0.0389321	0.44	0.209091	4	11	9	FALSE	HSD11B1	28.8182	2	0	FALSE	0	HSD11B1	6170
2.14599	0.483637	0.465986	0.233918	3	19	5	FALSE	CYP17A1	37.9474	14	0	FALSE	0	CYP17A1	73844
3.07971	0	0.324706	0.5	4	4	1	FALSE	AKR1C4	12.75	3	0	FALSE	0	AKR1C4	0
2.07914	0.0902353	0.480969	0.290043	4	22	5	FALSE	CSNK2A1	50.9545	17	0	FALSE	0	CSNK2A1	16160
2.51899	0.0103294	0.396985	0.302198	5	14	7	FALSE	IGFBP2	56.2143	7	0	FALSE	0	IGFBP2	3168
2.4	0.0247017	0.416667	0.340909	5	12	6	FALSE	IGFBP5	51.6667	6	0	FALSE	0	IGFBP5	6905
2	0.0208565	0.5	0.318713	3	19	18	FALSE	SIRT2	53.3158	1	0	FALSE	0	SIRT2	3057
2	0.00412467	0.5	0.413158	4	20	6	FALSE	MMP13	62.15	14	0	FALSE	0	MMP13	2570
2.22222	0.0676685	0.45	0.307895	4	20	11	FALSE	MAP2K2	58.05	9	0	FALSE	0	MAP2K2	12702
2.1125	0.0329067	0.473373	0.27619	4	15	4	FALSE	IGFBP1	47.9333	11	0	FALSE	0	IGFBP1	6028
2.13281	0.0255276	0.468864	0.316667	4	16	2	FALSE	CXCR1	57.8125	14	0	FALSE	0	CXCR1	2619
1.98387	0.0613901	0.504065	0.325806	4	31	17	FALSE	MMP3	56.1613	14	0	FALSE	0	MMP3	18636
2.2	0.0822149	0.454545	0.305556	5	28	10	FALSE	HDAC3	52.6429	18	0	FALSE	0	HDAC3	19880
2.22973	0.411096	0.448485	0.267196	5	28	13	FALSE	INSR	53.5714	15	0	FALSE	0	INSR	50812
2.79091	0.185935	0.358306	0.116959	6	19	12	FALSE	GRK2	36.4211	7	0	FALSE	0	GRK2	27765
2.5514	0.0139495	0.391941	0.333333	5	10	4	FALSE	CAMKK2	62.4	6	0	FALSE	0	CAMKK2	2087
1.97917	0.0657554	0.505263	0.285714	4	29	18	FALSE	NOS2	54.1034	11	0	FALSE	0	NOS2	17384
0	0	0	0.221344	0	23	23	FALSE	VCP	48.0435	0	0	FALSE	0	VCP	0
2.16031	0.00679411	0.462898	0.326797	4	18	2	FALSE	COL18A1	46.1111	16	0	FALSE	0	COL18A1	1505
0	0	0	0.320158	0	23	23	FALSE	TLR9	57.0435	0	0	FALSE	0	TLR9	0
2	0.0508713	0.5	0.198413	3	28	24	FALSE	PTGS1	46.3214	4	0	FALSE	0	PTGS1	8678
2.25	0.00168457	0.444444	0.402778	3	9	6	FALSE	KDM4A	48.4444	3	0	FALSE	0	KDM4A	844
2.05882	0.119829	0.485714	0.334483	4	30	24	FALSE	PLAU	56.6	6	0	FALSE	0	PLAU	14710
2.12821	0.208681	0.46988	0.266667	5	31	15	FALSE	IGFBP3	52.7742	16	0	FALSE	0	IGFBP3	36723
1.90441	0.737099	0.525097	0.205882	3	34	9	FALSE	CYP19A1	48.7941	25	0	FALSE	0	CYP19A1	101698
2.28058	0.00289078	0.438486	0.263889	4	9	2	FALSE	CSNK1E	57.2222	7	0	FALSE	0	CSNK1E	569
2.73256	0.00319121	0.365957	0.423077	6	13	6	FALSE	ESRRA	71.2308	7	0	FALSE	0	ESRRA	1285
2.38462	0.0496821	0.419355	0.302536	6	24	15	FALSE	MAPK9	55.875	9	0	FALSE	0	MAPK9	14638
0	0	0	0.361905	0	15	15	FALSE	WEE1	58.6667	0	0	FALSE	0	WEE1	0
1.79412	0.127704	0.557377	0.318391	3	30	20	FALSE	PIK3CG	58.3667	10	0	FALSE	0	PIK3CG	26431
2.33333	0.0353487	0.428571	0.278656	4	23	21	FALSE	RXRA	54.4783	2	0	FALSE	0	RXRA	3254
1.82716	0.301698	0.547297	0.2959	4	34	10	FALSE	IKBKB	56.1765	24	0	FALSE	0	IKBKB	44139
2.27778	0.03255	0.439024	0.3	4	11	3	FALSE	CAPN1	61.0909	8	0	FALSE	0	CAPN1	2065
2.62857	0.0576627	0.380435	0.286842	5	20	16	FALSE	PGF	48.7	4	0	FALSE	0	PGF	10352
0	0	0	0.25	0	4	4	FALSE	SLC16A3	37.5	0	0	FALSE	0	SLC16A3	0
2.16393	0.0709233	0.462121	0.292398	5	19	5	FALSE	ELANE	47.0526	14	0	FALSE	0	ELANE	10725
1	0.422761	1	0.277778	1	9	7	FALSE	PFKFB3	59.1111	2	0	FALSE	0	PFKFB3	44793
1.96528	0.0057237	0.508834	0.180912	4	27	1	FALSE	CALM1	44.5556	26	0	FALSE	0	CALM1	658
2.11429	0.0265973	0.472973	0.327586	4	30	22	FALSE	PIK3CB	52.8667	8	0	FALSE	0	PIK3CB	9131
3.29412	0.010779	0.303571	0.295455	7	12	6	FALSE	DRD4	29	6	0	FALSE	0	DRD4	2475
2.47445	0	0.40413	0.257576	5	12	0	FALSE	ALOX12	29.9167	12	0	FALSE	0	ALOX12	0
2.14286	0.000882	0.466667	0.422222	3	10	7	FALSE	PLA2G1B	29.7	3	0	FALSE	0	PLA2G1B	365
2.2	0.000882	0.454545	0.372727	3	11	9	FALSE	PLA2G2A	36.0909	2	0	FALSE	0	PLA2G2A	365
2.55147	0.0318896	0.391931	0.348485	4	12	1	FALSE	ALOX15	37.1667	11	0	FALSE	0	ALOX15	6987
2	0.421307	0.5	0.211111	3	10	5	FALSE	PTGER1	33.1	5	0	FALSE	0	PTGER1	94974
2.78049	0.00712567	0.359649	0.333333	5	4	2	FALSE	MPG	44.75	2	0	FALSE	0	MPG	2096
0	0	0	0.416667	0	4	4	FALSE	POLB	27.25	0	0	FALSE	0	POLB	0
0	0	0	0.45	0	5	5	FALSE	QPCT	39.4	0	0	FALSE	0	QPCT	0
2.38889	0.0201611	0.418605	0.230769	5	14	11	FALSE	PRKCE	49.6429	3	0	FALSE	0	PRKCE	5309
2.28571	0.0114239	0.4375	0.318713	4	19	16	FALSE	PTK2B	54.5263	3	0	FALSE	0	PTK2B	2422
2.35849	0.0364496	0.424	0.290909	5	11	3	FALSE	DYRK1A	51.5455	8	0	FALSE	0	DYRK1A	3265
2.58824	0	0.386364	0.45	4	5	4	FALSE	NAE1	72	1	0	FALSE	0	NAE1	0
0	0	0	0.416667	0	9	9	FALSE	STS	41	0	0	FALSE	0	STS	0
2.29213	0.102607	0.436275	0.147059	4	17	6	FALSE	HSPA1A	40.9412	11	0	FALSE	0	HSPA1A	14341
1.5	0.0239257	0.666667	0.241758	2	14	13	FALSE	SHBG	37.8571	1	0	FALSE	0	SHBG	4112
0	0	0	0	0	1	1	FALSE	ST6GAL1	33	0	0	FALSE	0	ST6GAL1	0
2.56028	0.0104704	0.390582	0.0238095	4	7	1	FALSE	CA2	29.1429	6	0	FALSE	0	CA2	1282
2.24286	0.376975	0.44586	0.224359	4	13	3	FALSE	CSNK1D	44.8462	10	0	FALSE	0	CSNK1D	40041
2.0303	0.283737	0.492537	0.238095	3	22	15	FALSE	PLK1	43.8636	7	0	FALSE	0	PLK1	28207
2.31356	0.00148869	0.432234	0.285714	5	7	2	FALSE	DAPK1	50	5	0	FALSE	0	DAPK1	316
2.08537	0	0.479532	0.445055	4	14	1	FALSE	ERN1	64.5714	13	0	FALSE	0	ERN1	0
2.94118	0.178823	0.34	0.178571	4	8	6	FALSE	KIF11	22.25	2	0	FALSE	0	KIF11	11349
3.85714	0	0.259259	0.5	5	2	1	FALSE	CIT	24	1	0	FALSE	0	CIT	0
2.79851	0	0.357333	0.5	4	4	1	FALSE	CES2	27.5	3	0	FALSE	0	CES2	0
3.22695	0	0.30989	0	5	1	0	FALSE	CLK1	13	1	0	FALSE	0	CLK1	0
2.56589	0.0184723	0.389728	0.261438	5	18	2	FALSE	CRHR1	32.9444	16	0	FALSE	0	CRHR1	3918
2.30357	0.123077	0.434109	0.35	4	16	4	FALSE	FLT4	52.625	12	0	FALSE	0	FLT4	8444
2	0.0111965	0.5	0.271429	3	15	14	FALSE	SLC6A2	31.1333	1	0	FALSE	0	SLC6A2	2130
2.65116	0.0111336	0.377193	0.263889	5	9	1	FALSE	DAO	28.2222	8	0	FALSE	0	DAO	1399
3.40299	0.0114572	0.29386	0.328571	7	15	11	FALSE	HTR2C	26.6	4	0	FALSE	0	HTR2C	3758
1.5	0.00812012	0.666667	0.190476	2	7	6	FALSE	SQLE	34.8571	1	0	FALSE	0	SQLE	1637
3.38806	0.0225398	0.295154	0.166667	7	7	4	FALSE	KMO	26.5714	3	0	FALSE	0	KMO	1947
2.28571	0.0336943	0.4375	0.0833333	4	4	1	FALSE	FTO	36	3	0	FALSE	0	FTO	2195
2.61111	0	0.382979	0.5	5	3	0	FALSE	DUSP16	41	3	0	FALSE	0	DUSP16	0
2.55556	0.0053191	0.391304	0.35	4	5	3	FALSE	PDE4D	52.6	2	0	FALSE	0	PDE4D	1460
2.2	0.0249958	0.454545	0.261905	3	7	5	FALSE	PTGER3	36.7143	2	0	FALSE	0	PTGER3	5121
2.14286	0	0.466667	0.5	3	4	1	FALSE	PTGER2	32.5	3	0	FALSE	0	PTGER2	0
